# Supplementary material for: VirFinder: a novel k-mer based tool for identifying viral sequences from assembled metagenomic data
Source: Microbiome. 2017 Jul 6;5:69. doi: 10.1186/s40168-017-0283-5 (PMC5501583; doi:10.1186/s40168-017-0283-5)
Supplement: Supplementary file 2 — NCBI accession numbers for prokaryotic host and viral genomes used in the training and evaluation of VirFinder. (XLSX 2752 kb) [file 40168_2017_283_MOESM2_ESM.xlsx]

## Sheet: virus refs for train & testing 
NCBI accession number	name of the virus	discovered date	discovered year	modified date	modified year	genus of host	family of host	order of host	class of host	phylum of host	domain of host
NC_000866	Enterobacteria phage T4	1999-07-05	99	2014-10-30	14	Escherichia	Enterobacteriaceae	Enterobacteriales	Gammaproteobacteria	Proteobacteria	bacteria
NC_000867	Pseudoalteromonas phage PM2	1999-07-13	99	2010-03-26	10	Pseudoalteromonas	Pseudoalteromonadaceae	Alteromonadales	Gammaproteobacteria	Proteobacteria	bacteria
NC_000871	Streptococcus phage Sfi19	1999-07-18	99	2015-02-10	15	Streptococcus	Streptococcaceae	Lactobacillales	Bacilli	Firmicutes	bacteria
NC_000872	Streptococcus phage Sfi21	1999-07-18	99	2015-02-10	15	Streptococcus	Streptococcaceae	Lactobacillales	Bacilli	Firmicutes	bacteria
NC_000896	Lactobacillus phage phiadh	1999-08-10	99	2009-04-22	9	Lactobacillus	Lactobacillaceae	Lactobacillales	Bacilli	Firmicutes	bacteria
NC_000902	Enterobacteria phage VT2-Sakai	1999-09-15	99	2013-08-27	13	Escherichia	Enterobacteriaceae	Enterobacteriales	Gammaproteobacteria	Proteobacteria	bacteria
NC_000924	Enterobacteria phage 933W	1999-04-16	99	2009-04-17	9	Escherichia	Enterobacteriaceae	Enterobacteriales	Gammaproteobacteria	Proteobacteria	bacteria
NC_000929	Enterobacteria phage Mu	1999-10-05	99	2009-05-06	9	Escherichia	Enterobacteriaceae	Enterobacteriales	Gammaproteobacteria	Proteobacteria	bacteria
NC_000935	Endosymbiont phage APSE-1	1999-10-26	99	2015-02-10	15	Endosymbiont	NA	NA	NA	NA	bacteria
NC_001270	Spiroplasma phage SVTS2	1999-12-16	99	2015-02-10	15	Spiroplasma	Spiroplasmataceae	Entomoplasmatales	Mollicutes	Tenericutes	bacteria
NC_001271	Yersinia phage phiYeO3-12	1999-12-16	99	2010-03-26	10	Yersinia	Enterobacteriaceae	Enterobacteriales	Gammaproteobacteria	Proteobacteria	bacteria
NC_001317	Enterobacteria phage 186	1995-09-02	95	2016-01-06	16	NA	NA	NA	NA	NA	bacteria
NC_001330	Enterobacteria phage alpha3	1992-05-13	92	2009-04-17	9	Escherichia	Enterobacteriaceae	Enterobacteriales	Gammaproteobacteria	Proteobacteria	bacteria
NC_001331	Pseudomonas phage Pf1	1992-04-13	92	2015-02-10	15	Pseudomonas	Pseudomonadaceae	Pseudomonadales	Gammaproteobacteria	Proteobacteria	bacteria
NC_001332	Enterobacteria phage I2-2	1990-02-05	90	2010-03-26	10	Escherichia	Enterobacteriaceae	Enterobacteriales	Gammaproteobacteria	Proteobacteria	bacteria
NC_001335	Mycobacterium phage L5	1993-02-23	93	2014-01-24	14	NA	NA	NA	NA	NA	bacteria
NC_001338	Sulfolobus spindle-shaped virus 1	1984-07-15	84	2005-04-21	5	Sulfolobus	Sulfolobaceae	Sulfolobales	Thermoprotei	Crenarchaeota	archaea
NC_001341	Acholeplasma phage MV-L1	1991-07-02	91	2015-02-10	15	Acholeplasma	Acholeplasmataceae	Acholeplasmatales	Mollicutes	Tenericutes	bacteria
NC_001365	Spiroplasma phage 1-R8A2B	1990-03-13	90	2015-02-10	15	Spiroplasma	Spiroplasmataceae	Entomoplasmatales	Mollicutes	Tenericutes	bacteria
NC_001396	Xanthomonas phage Cf1c	1993-04-27	93	2015-02-10	15	Xanthomonas	Xanthomonadaceae	Xanthomonadales	Gammaproteobacteria	Proteobacteria	bacteria
NC_001416	Enterobacteria phage lambda	1993-04-28	93	2011-03-11	11	Escherichia	Enterobacteriaceae	Enterobacteriales	Gammaproteobacteria	Proteobacteria	bacteria
NC_001417	Enterobacteria phage MS2	1993-04-28	93	2015-02-10	15	Escherichia	Enterobacteriaceae	Enterobacteriales	Gammaproteobacteria	Proteobacteria	bacteria
NC_001418	Pseudomonas phage Pf3	1993-04-28	93	2015-02-10	15	Pseudomonas	Pseudomonadaceae	Pseudomonadales	Gammaproteobacteria	Proteobacteria	bacteria
NC_001420	Enterobacteria phage G4 sensu lato	1993-04-28	93	2015-02-10	15	Escherichia	Enterobacteriaceae	Enterobacteriales	Gammaproteobacteria	Proteobacteria	bacteria
NC_001421	Enterobacteria phage PRD1	1993-04-28	93	2015-02-10	15	Escherichia	Enterobacteriaceae	Enterobacteriales	Gammaproteobacteria	Proteobacteria	bacteria
NC_001422	Enterobacteria phage phiX174 sensu lato	1993-04-28	93	2015-02-10	15	Escherichia	Enterobacteriaceae	Enterobacteriales	Gammaproteobacteria	Proteobacteria	bacteria
NC_001426	Enterobacteria phage BZ13	1993-04-28	93	2015-02-10	15	Escherichia	Enterobacteriaceae	Enterobacteriales	Gammaproteobacteria	Proteobacteria	bacteria
NC_001447	Acholeplasma phage L2	1993-06-11	93	2015-02-10	15	Acholeplasma	Acholeplasmataceae	Acholeplasmatales	Mollicutes	Tenericutes	bacteria
NC_001604	Enterobacteria phage T7	1982-11-03	82	2015-02-10	15	Escherichia	Enterobacteriaceae	Enterobacteriales	Gammaproteobacteria	Proteobacteria	bacteria
NC_001609	Enterobacteria phage P4	1990-04-17	90	2015-02-10	15	Escherichia	Enterobacteriaceae	Enterobacteriales	Gammaproteobacteria	Proteobacteria	bacteria
NC_001628	Pseudomonas phage PP7	1994-07-28	94	2015-02-10	15	Pseudomonas	Pseudomonadaceae	Pseudomonadales	Gammaproteobacteria	Proteobacteria	bacteria
NC_001629	Lactococcus phage bIL67	1994-08-04	94	2011-12-15	11	Lactococcus	Streptococcaceae	Lactobacillales	Bacilli	Firmicutes	bacteria
NC_001697	Haemophilus phage HP1	1995-10-31	95	2015-02-10	15	Haemophilus	Pasteurellaceae	Pasteurellales	Gammaproteobacteria	Proteobacteria	bacteria
NC_001706	Lactococcus phage c2	1996-01-03	96	2015-02-10	15	Lactococcus	Streptococcaceae	Lactobacillales	Bacilli	Firmicutes	bacteria
NC_001730	Enterobacteria phage phiK	1996-07-30	96	2016-01-06	16	NA	NA	NA	NA	NA	bacteria
NC_001741	Chlamydia phage 1	1993-04-28	93	2015-02-10	15	Chlamydia	Chlamydiaceae	Chlamydiales	Chlamydiia	Chlamydiae	bacteria
NC_001825	Streptococcus phage Cp-1	1995-01-18	95	2015-02-10	15	Streptococcus	Streptococcaceae	Lactobacillales	Bacilli	Firmicutes	bacteria
NC_001835	Lactococcus phage SK1	1997-09-11	97	2009-05-06	9	Lactococcus	Streptococcaceae	Lactobacillales	Bacilli	Firmicutes	bacteria
NC_001884	Bacillus phage SPbeta	1998-04-06	98	2015-02-10	15	Bacillus	Bacillaceae	Bacillales	Bacilli	Firmicutes	bacteria
NC_001890	Enterobacteria phage Qbeta	1998-04-25	98	2015-02-10	15	Escherichia	Enterobacteriaceae	Enterobacteriales	Gammaproteobacteria	Proteobacteria	bacteria
NC_001895	Enterobacteria phage P2	1998-05-19	98	2010-03-26	10	Escherichia	Enterobacteriaceae	Enterobacteriales	Gammaproteobacteria	Proteobacteria	bacteria
NC_001900	Mycobacterium phage D29	1998-06-02	98	2015-02-10	15	Mycobacterium	Mycobacteriaceae	Corynebacteriales	Actinobacteria	Actinobacteria	bacteria
NC_001901	Enterobacteria phage N15	1998-06-07	98	2009-05-06	9	Escherichia	Enterobacteriaceae	Enterobacteriales	Gammaproteobacteria	Proteobacteria	bacteria
NC_001902	Methanobacterium phage psiM2	1994-06-23	94	2011-02-09	11	Methanobacterium	Methanobacteriaceae	Methanobacteriales	Methanobacteria	Euryarchaeota	archaea
NC_001909	Lactococcus phage bIL170	1998-07-01	98	2013-08-20	13	Lactococcus	Streptococcaceae	Lactobacillales	Bacilli	Firmicutes	bacteria
NC_001942	Mycoplasma phage MAV1	1998-09-02	98	2015-02-10	15	Mycoplasma	Mycoplasmataceae	Mycoplasmatales	Mollicutes	Tenericutes	bacteria
NC_001954	Enterobacteria phage If1	1993-10-01	93	2015-02-10	15	Escherichia	Enterobacteriaceae	Enterobacteriales	Gammaproteobacteria	Proteobacteria	bacteria
NC_001956	Vibrio phage fs2	1998-10-06	98	2015-02-10	15	Vibrio	Vibrionaceae	Vibrionales	Gammaproteobacteria	Proteobacteria	bacteria
NC_001978	Streptomyces phage phiC31	1998-11-30	98	2015-10-19	15	NA	NA	NA	NA	NA	bacteria
NC_001998	Guinea pig Chlamydia phage	1999-01-02	99	2016-01-27	16	Chlamydia	Chlamydiaceae	Chlamydiales	Chlamydiia	Chlamydiae	bacteria
NC_002014	Enterobacteria phage Ike	1986-01-28	86	2015-02-10	15	Escherichia	Enterobacteriaceae	Enterobacteriales	Gammaproteobacteria	Proteobacteria	bacteria
NC_002072	Streptococcus phage DT1	1999-03-29	99	2015-02-10	15	Streptococcus	Streptococcaceae	Lactobacillales	Bacilli	Firmicutes	bacteria
NC_002166	Enterobacteria phage HK022	2000-02-04	0	2009-05-06	9	Escherichia	Enterobacteriaceae	Enterobacteriales	Gammaproteobacteria	Proteobacteria	bacteria
NC_002167	Enterobacteria phage HK97	2000-02-05	0	2009-05-06	9	Escherichia	Enterobacteriaceae	Enterobacteriales	Gammaproteobacteria	Proteobacteria	bacteria
NC_002180	Chlamydia pneumoniae phage CPAR39	2000-02-29	0	2014-02-14	14	Chlamydophila	Chlamydiaceae	Chlamydiales	Chlamydiia	Chlamydiae	bacteria
NC_002185	Streptococcus phage 7201	2000-03-17	0	2015-02-14	15	Streptococcus	Streptococcaceae	Lactobacillales	Bacilli	Firmicutes	bacteria
NC_002194	Chlamydia phage 2	2000-04-01	0	2015-02-10	15	Chlamydia	Chlamydiaceae	Chlamydiales	Chlamydiia	Chlamydiae	bacteria
NC_002214	Streptococcus phage Sfi11	2000-05-01	0	2015-02-10	15	Streptococcus	Streptococcaceae	Lactobacillales	Bacilli	Firmicutes	bacteria
NC_002321	Staphylococcus phage PVL	1998-07-25	98	2009-01-29	9	Staphylococcus	Staphylococcaceae	Bacillales	Bacilli	Firmicutes	bacteria
NC_002362	Vibrio phage VfO3K6	2000-06-03	0	2009-04-17	9	Vibrio	Vibrionaceae	Vibrionales	Gammaproteobacteria	Proteobacteria	bacteria
NC_002363	Vibrio phage VfO4K68	2000-06-18	0	2009-04-17	9	Vibrio	Vibrionaceae	Vibrionales	Gammaproteobacteria	Proteobacteria	bacteria
NC_002371	Enterobacteria phage P22	2000-06-10	0	2000-06-10	0	Salmonella	Enterobacteriaceae	Enterobacteriales	Gammaproteobacteria	Proteobacteria	bacteria
NC_002484	Pseudomonas phage D3	2000-07-02	0	2015-10-22	15	Pseudomonas	Pseudomonadaceae	Pseudomonadales	Gammaproteobacteria	Proteobacteria	bacteria
NC_002486	Staphylococcus prophage phiPV83	2000-07-04	0	2015-02-10	15	Staphylococcus	Staphylococcaceae	Bacillales	Bacilli	Firmicutes	bacteria
NC_002515	Mycoplasma phage P1	2000-08-22	0	2009-05-06	9	Mycoplasma	Mycoplasmataceae	Mycoplasmatales	Mollicutes	Tenericutes	bacteria
NC_002519	Roseobacter phage SIO1	2000-08-30	0	2009-05-06	9	Roseobacter	Rhodobacteraceae	Rhodobacterales	Alphaproteobacteria	Proteobacteria	bacteria
NC_002628	Methanothermobacter phage psiM100	1996-12-12	96	2011-10-21	11	NA	NA	NA	NA	NA	archaea
NC_002643	Bdellovibrio phage phiMH2K	2001-01-03	1	2009-05-06	9	Bdellovibrio	Bdellovibrionaceae	Bdellovibrionales	Deltaproteobacteria	Proteobacteria	bacteria
NC_002649	Bacillus phage GA-1	1996-09-28	96	2009-04-17	9	Bacillus	Bacillaceae	Bacillales	Bacilli	Firmicutes	bacteria
NC_002656	Mycobacterium phage Bxb1	2001-01-28	1	2015-02-10	15	Mycobacterium	Mycobacteriaceae	Corynebacteriales	Actinobacteria	Actinobacteria	bacteria
NC_002661	Staphylococcus phage Slt	2001-02-07	1	2015-02-10	15	Staphylococcus	Staphylococcaceae	Bacillales	Bacilli	Firmicutes	bacteria
NC_002666	Lactococcus phage bIL285	2001-02-15	1	2007-12-20	7	Lactococcus	Streptococcaceae	Lactobacillales	Bacilli	Firmicutes	bacteria
NC_002667	Lactococcus phage bIL286	2001-02-15	1	2015-02-10	15	Lactococcus	Streptococcaceae	Lactobacillales	Bacilli	Firmicutes	bacteria
NC_002668	Lactococcus phage bIL309	2001-02-15	1	2015-02-10	15	Lactococcus	Streptococcaceae	Lactobacillales	Bacilli	Firmicutes	bacteria
NC_002669	Lactococcus phage bIL310	2001-02-15	1	2015-02-10	15	Lactococcus	Streptococcaceae	Lactobacillales	Bacilli	Firmicutes	bacteria
NC_002670	Lactococcus phage bIL311	2001-02-15	1	2015-02-10	15	Lactococcus	Streptococcaceae	Lactobacillales	Bacilli	Firmicutes	bacteria
NC_002671	Lactococcus phage bIL312	2001-02-15	1	2015-02-10	15	Lactococcus	Streptococcaceae	Lactobacillales	Bacilli	Firmicutes	bacteria
NC_002700	Acinetobacter phage AP205	2001-03-18	1	2009-04-17	9	Acinetobacter	Moraxellaceae	Pseudomonadales	Gammaproteobacteria	Proteobacteria	bacteria
NC_002703	Lactococcus phage Tuc2009	1999-06-08	99	2015-02-10	15	Lactococcus	Streptococcaceae	Lactobacillales	Bacilli	Firmicutes	bacteria
NC_002730	Salmonella phage HK620	2001-04-03	1	2009-05-06	9	Escherichia	Enterobacteriaceae	Enterobacteriales	Gammaproteobacteria	Proteobacteria	bacteria
NC_002747	Lactococcus phage TP901-1	2001-04-18	1	2015-02-10	15	Lactococcus	Streptococcaceae	Lactobacillales	Bacilli	Firmicutes	bacteria
NC_002796	Lactococcus phage BK5-T	2001-05-26	1	2015-02-10	15	Lactococcus	Streptococcaceae	Lactobacillales	Bacilli	Firmicutes	bacteria
NC_003050	Streptococcus phage MM1	2001-08-01	1	2008-12-08	8	Streptococcus	Streptococcaceae	Lactobacillales	Bacilli	Firmicutes	bacteria
NC_003085	Myxococcus phage Mx8	2001-08-23	1	2015-02-10	15	Myxococcus	Myxococcaceae	Myxococcales	Deltaproteobacteria	Proteobacteria	bacteria
NC_003157	Temperate phage phiNIH1.1	2001-10-07	1	2015-10-19	15	NA	NA	NA	NA	NA	bacteria
NC_003214	Sulfolobus islandicus filamentous virus	1997-11-05	97	2006-03-25	6	Sulfolobus	Sulfolobaceae	Sulfolobales	Thermoprotei	Crenarchaeota	archaea
NC_003216	Listeria phage A118	1999-09-01	99	2007-12-19	7	Listeria	Listeriaceae	Bacillales	Bacilli	Firmicutes	bacteria
NC_003278	Pseudomonas phage phiCTX	1998-12-28	98	2010-03-26	10	Pseudomonas	Pseudomonadaceae	Pseudomonadales	Gammaproteobacteria	Proteobacteria	bacteria
NC_003287	Enterobacteria phage M13	1982-06-09	82	2009-04-17	9	Escherichia	Enterobacteriaceae	Enterobacteriales	Gammaproteobacteria	Proteobacteria	bacteria
NC_003288	Staphylococcus phage phiETA	2000-07-04	0	2009-01-29	9	Staphylococcus	Staphylococcaceae	Bacillales	Bacilli	Firmicutes	bacteria
NC_003291	Listeria phage 2389	2001-12-06	1	2009-03-19	9	Listeria	Listeriaceae	Bacillales	Bacilli	Firmicutes	bacteria
NC_003298	Enterobacteria phage T3	2001-12-04	1	2015-02-10	15	Escherichia	Enterobacteriaceae	Enterobacteriales	Gammaproteobacteria	Proteobacteria	bacteria
NC_003299	Pseudomonas phage phi8	2000-04-11	0	2015-10-20	15	Pseudomonas	Pseudomonadaceae	Pseudomonadales	Gammaproteobacteria	Proteobacteria	bacteria
NC_003300	Pseudomonas phage phi8	2000-04-11	0	2015-10-20	15	Pseudomonas	Pseudomonadaceae	Pseudomonadales	Gammaproteobacteria	Proteobacteria	bacteria
NC_003301	Pseudomonas phage phi8	2000-04-11	0	2015-10-20	15	Pseudomonas	Pseudomonadaceae	Pseudomonadales	Gammaproteobacteria	Proteobacteria	bacteria
NC_003309	Burkholderia phage phiE125	2001-12-11	1	2009-04-17	9	Burkholderia	Burkholderiaceae	Burkholderiales	Betaproteobacteria	Proteobacteria	bacteria
NC_003313	Vibrio phage K139	1999-03-29	99	2015-02-10	15	Vibrio	Vibrionaceae	Vibrionales	Gammaproteobacteria	Proteobacteria	bacteria
NC_003315	Haemophilus phage HP2	2001-04-22	1	2015-02-10	15	Haemophilus	Pasteurellaceae	Pasteurellales	Gammaproteobacteria	Proteobacteria	bacteria
NC_003324	Sinorhizobium phage PBC5	2001-12-20	1	2009-05-06	9	Sinorhizobium	Rhizobiaceae	Rhizobiales	Alphaproteobacteria	Proteobacteria	bacteria
NC_003327	Vibrio phage VSK	2001-12-20	1	2009-04-17	9	Vibrio	Vibrionaceae	Vibrionales	Gammaproteobacteria	Proteobacteria	bacteria
NC_003345	Halorubrum phage HF2	1997-12-30	97	2005-11-22	5	Halorubrum	Haloferacaceae	Haloferacales	Halobacteria	Euryarchaeota	archaea
NC_003356	Enterobacteria phage phiP27	2002-01-12	2	2008-07-16	8	Escherichia	Enterobacteriaceae	Enterobacteriales	Gammaproteobacteria	Proteobacteria	bacteria
NC_003387	Mycobacterium phage TM4	1999-03-04	99	2008-10-09	8	Mycobacterium	Mycobacteriaceae	Corynebacteriales	Actinobacteria	Actinobacteria	bacteria
NC_003390	Synechococcus phage P60	2002-02-02	2	2015-10-19	15	Synechococcus		Chroococcales		Cyanobacteria	bacteria
NC_003438	Spiroplasma phage 4	1993-08-03	93	2015-02-10	15	Spiroplasma	Spiroplasmataceae	Entomoplasmatales	Mollicutes	Tenericutes	bacteria
NC_003444	Enterobacteria phage SfV	1997-10-04	97	2015-02-10	15	Shigella	Enterobacteriaceae	Enterobacteriales	Gammaproteobacteria	Proteobacteria	bacteria
NC_003460	Propionibacterium phage B5	2002-03-21	2	2009-05-06	9	Propionibacterium	Propionibacteriaceae	Propionibacteriales	Actinobacteria	Actinobacteria	bacteria
NC_003524	Clostridium phage phi3626	2002-04-02	2	2008-07-10	8	Clostridium	Clostridiaceae	Clostridiales	Clostridia	Firmicutes	bacteria
NC_003714	Pseudomonas phage phi6	1993-04-28	93	2015-10-20	15	Pseudomonas	Pseudomonadaceae	Pseudomonadales	Gammaproteobacteria	Proteobacteria	bacteria
NC_003715	Pseudomonas phage phi6	1993-04-28	93	2015-10-20	15	Pseudomonas	Pseudomonadaceae	Pseudomonadales	Gammaproteobacteria	Proteobacteria	bacteria
NC_003716	Pseudomonas phage phi6	1993-04-28	93	2015-10-20	15	Pseudomonas	Pseudomonadaceae	Pseudomonadales	Gammaproteobacteria	Proteobacteria	bacteria
NC_003793	Spiroplasma phage 1-C74	1996-01-01	96	2008-07-16	8	Spiroplasma	Spiroplasmataceae	Entomoplasmatales	Mollicutes	Tenericutes	bacteria
NC_003907	Vibrio phage VpV262	2002-05-21	2	2010-12-09	10	Vibrio	Vibrionaceae	Vibrionales	Gammaproteobacteria	Proteobacteria	bacteria
NC_004066	Lactococcus phage ul36	2002-07-06	2	2009-04-17	9	Lactococcus	Streptococcaceae	Lactobacillales	Bacilli	Firmicutes	bacteria
NC_004084	Natrialba phage PhiCh1	1998-07-29	98	2004-07-09	4	Natrialba	Natrialbaceae	Natrialbales	Halobacteria	Euryarchaeota	archaea
NC_004086	Sulfolobus islandicus rod-shaped virus 2	1997-11-28	97	2007-02-03	7	Sulfolobus	Sulfolobaceae	Sulfolobales	Thermoprotei	Crenarchaeota	archaea
NC_004087	Sulfolobus islandicus rod-shaped virus 1	1998-03-04	98	2006-03-25	6	Sulfolobus	Sulfolobaceae	Sulfolobales	Thermoprotei	Crenarchaeota	archaea
NC_004112	Lactobacillus phage A2	1999-12-16	99	2007-12-19	7	Lactobacillus	Lactobacillaceae	Lactobacillales	Bacilli	Firmicutes	bacteria
NC_004165	Bacillus phage B103	1996-07-13	96	2015-02-10	15	Bacillus	Bacillaceae	Bacillales	Bacilli	Firmicutes	bacteria
NC_004166	Bacillus phage SPP1	1998-01-08	98	2009-04-21	9	Bacillus	Bacillaceae	Bacillales	Bacilli	Firmicutes	bacteria
NC_004167	Bacillus phage phi105	1999-01-08	99	2009-01-09	9	Bacillus	Bacillaceae	Bacillales	Bacilli	Firmicutes	bacteria
NC_004170	Pseudomonas phage phi13	2000-08-17	0	2015-10-20	15	Pseudomonas	Pseudomonadaceae	Pseudomonadales	Gammaproteobacteria	Proteobacteria	bacteria
NC_004171	Pseudomonas phage phi13	2000-08-17	0	2015-10-20	15	Pseudomonas	Pseudomonadaceae	Pseudomonadales	Gammaproteobacteria	Proteobacteria	bacteria
NC_004172	Pseudomonas phage phi13	2000-08-17	0	2015-10-20	15	Pseudomonas	Pseudomonadaceae	Pseudomonadales	Gammaproteobacteria	Proteobacteria	bacteria
NC_004173	Pseudomonas phage phi12	2001-06-13	1	2015-10-20	15	Pseudomonas	Pseudomonadaceae	Pseudomonadales	Gammaproteobacteria	Proteobacteria	bacteria
NC_004174	Pseudomonas phage phi12	2001-06-13	1	2015-10-20	15	Pseudomonas	Pseudomonadaceae	Pseudomonadales	Gammaproteobacteria	Proteobacteria	bacteria
NC_004175	Pseudomonas phage phi12	2001-06-13	1	2015-10-20	15	Pseudomonas	Pseudomonadaceae	Pseudomonadales	Gammaproteobacteria	Proteobacteria	bacteria
NC_004301	Enterobacteria phage FI sensu lato	1988-12-01	88	2015-02-10	15	Escherichia	Enterobacteriaceae	Enterobacteriales	Gammaproteobacteria	Proteobacteria	bacteria
NC_004302	Lactococcus phage r1t	1996-06-05	96	2015-02-10	15	Lactococcus	Streptococcaceae	Lactobacillales	Bacilli	Firmicutes	bacteria
NC_004303	Streptococcus phage O1205	1997-09-30	97	2009-05-06	9	Streptococcus	Streptococcaceae	Lactobacillales	Bacilli	Firmicutes	bacteria
NC_004305	Lactobacillus phage phig1e	1997-04-03	97	2015-02-10	15	Lactobacillus	Lactobacillaceae	Lactobacillales	Bacilli	Firmicutes	bacteria
NC_004306	Vibrio phage fs1	1998-01-08	98	2015-02-10	15	Vibrio	Vibrionaceae	Vibrionales	Gammaproteobacteria	Proteobacteria	bacteria
NC_004313	Salmonella phage ST64B	2002-09-30	2	2015-02-10	15	Salmonella	Enterobacteriaceae	Enterobacteriales	Gammaproteobacteria	Proteobacteria	bacteria
NC_004333	Burkholderia phage Bcep781	2002-10-07	2	2012-11-23	12	Burkholderia	Burkholderiaceae	Burkholderiales	Betaproteobacteria	Proteobacteria	bacteria
NC_004348	Salmonella phage ST64T	2002-10-22	2	2013-08-27	13	Salmonella	Enterobacteriaceae	Enterobacteriales	Gammaproteobacteria	Proteobacteria	bacteria
NC_004456	Vibrio phage VHML	2002-12-20	2	2010-03-26	10	Vibrio	Vibrionaceae	Vibrionales	Gammaproteobacteria	Proteobacteria	bacteria
NC_004466	Pseudomonas phage PaP3	2003-01-03	3	2015-02-10	15	Pseudomonas	Pseudomonadaceae	Pseudomonadales	Gammaproteobacteria	Proteobacteria	bacteria
NC_004584	Streptococcus pyogenes phage 315.1	2003-03-07	3	2015-02-10	15	Streptococcus	Streptococcaceae	Lactobacillales	Bacilli	Firmicutes	bacteria
NC_004585	Streptococcus pyogenes phage 315.2	2003-03-07	3	2009-05-28	9	Streptococcus	Streptococcaceae	Lactobacillales	Bacilli	Firmicutes	bacteria
NC_004586	Streptococcus pyogenes phage 315.3	2003-03-07	3	2010-04-13	10	Streptococcus	Streptococcaceae	Lactobacillales	Bacilli	Firmicutes	bacteria
NC_004587	Streptococcus pyogenes phage 315.4	2003-03-07	3	2009-05-28	9	Streptococcus	Streptococcaceae	Lactobacillales	Bacilli	Firmicutes	bacteria
NC_004588	Streptococcus pyogenes phage 315.5	2003-03-07	3	2009-05-28	9	Streptococcus	Streptococcaceae	Lactobacillales	Bacilli	Firmicutes	bacteria
NC_004589	Streptococcus pyogenes phage 315.6	2003-03-07	3	2009-05-28	9	Streptococcus	Streptococcaceae	Lactobacillales	Bacilli	Firmicutes	bacteria
NC_004615	Staphylococcus phage 11	2003-03-18	3	2010-04-09	10	Staphylococcus	Staphylococcaceae	Bacillales	Bacilli	Firmicutes	bacteria
NC_004616	Staphylococcus phage Phi12	2003-03-18	3	2007-12-20	7	Staphylococcus	Staphylococcaceae	Bacillales	Bacilli	Firmicutes	bacteria
NC_004617	Staphylococcus phage 13	2003-03-18	3	2007-12-20	7	Staphylococcus	Staphylococcaceae	Bacillales	Bacilli	Firmicutes	bacteria
NC_004629	Pseudomonas phage phiKZ	2003-03-21	3	2008-06-30	8	Pseudomonas	Pseudomonadaceae	Pseudomonadales	Gammaproteobacteria	Proteobacteria	bacteria
NC_004664	Streptomyces phage phiBT1	2003-03-25	3	2007-12-19	7	Streptomyces	Streptomycetaceae	Streptomycetales	Actinobacteria	Actinobacteria	bacteria
NC_004665	Pseudomonad phage gh-1	2003-03-29	3	2009-05-06	9	Pseudomonas	Pseudomonadaceae	Pseudomonadales	Gammaproteobacteria	Proteobacteria	bacteria
NC_004678	Staphylococcus phage 44AHJD	2003-04-05	3	2013-04-03	13	Staphylococcus	Staphylococcaceae	Bacillales	Bacilli	Firmicutes	bacteria
NC_004679	Staphylococcus phage P68	2003-04-05	3	2009-04-17	9	Staphylococcus	Staphylococcaceae	Bacillales	Bacilli	Firmicutes	bacteria
NC_004680	Mycobacterium phage Che8	2003-04-05	3	2009-05-06	9	Mycobacterium	Mycobacteriaceae	Corynebacteriales	Actinobacteria	Actinobacteria	bacteria
NC_004681	Mycobacterium phage Cjw1	2003-04-05	3	2009-04-17	9	Mycobacterium	Mycobacteriaceae	Corynebacteriales	Actinobacteria	Actinobacteria	bacteria
NC_004682	Mycobacterium phage Bxz2	2003-04-05	3	2008-10-09	8	Mycobacterium	Mycobacteriaceae	Corynebacteriales	Actinobacteria	Actinobacteria	bacteria
NC_004683	Mycobacterium phage Che9c	2003-04-05	3	2007-12-19	7	Mycobacterium	Mycobacteriaceae	Corynebacteriales	Actinobacteria	Actinobacteria	bacteria
NC_004684	Mycobacterium phage Rosebush	2003-04-05	3	2009-05-06	9	Mycobacterium	Mycobacteriaceae	Corynebacteriales	Actinobacteria	Actinobacteria	bacteria
NC_004685	Mycobacterium phage Corndog	2003-04-05	3	2009-05-06	9	Mycobacterium	Mycobacteriaceae	Corynebacteriales	Actinobacteria	Actinobacteria	bacteria
NC_004686	Mycobacterium phage Che9d	2003-04-05	3	2009-05-06	9	Mycobacterium	Mycobacteriaceae	Corynebacteriales	Actinobacteria	Actinobacteria	bacteria
NC_004687	Mycobacterium phage Bxz1	2003-04-05	3	2008-10-09	8	Mycobacterium	Mycobacteriaceae	Corynebacteriales	Actinobacteria	Actinobacteria	bacteria
NC_004688	Mycobacterium phage Omega	2003-04-05	3	2009-04-17	9	Mycobacterium	Mycobacteriaceae	Corynebacteriales	Actinobacteria	Actinobacteria	bacteria
NC_004689	Mycobacterium phage Barnyard	2003-04-05	3	2009-05-06	9	Mycobacterium	Mycobacteriaceae	Corynebacteriales	Actinobacteria	Actinobacteria	bacteria
NC_004735	Rhodothermus phage RM378	2001-01-17	1	2009-04-22	9	Rhodothermus	Rhodothermaceae	Bacteroidetes Order II. Incertae sedis		Bacteroidetes	bacteria
NC_004736	Vibrio phage VGJphi	2003-04-22	3	2009-05-06	9	Vibrio	Vibrionaceae	Vibrionales	Gammaproteobacteria	Proteobacteria	bacteria
NC_004740	Staphylococcus phage phiN315	2003-04-22	3	2009-03-19	9	Staphylococcus	Staphylococcaceae	Bacillales	Bacilli	Firmicutes	bacteria
NC_004745	Yersinia phage L-413C	2003-04-23	3	2010-03-26	10	Yersinia	Enterobacteriaceae	Enterobacteriales	Gammaproteobacteria	Proteobacteria	bacteria
NC_004746	Lactococcus phage P335 sensu lato	2003-04-24	3	2009-04-17	9	Lactococcus	Streptococcaceae	Lactobacillales	Bacilli	Firmicutes	bacteria
NC_004775	Salmonella phage epsilon15	2003-05-06	3	2012-11-23	12	Salmonella	Enterobacteriaceae	Enterobacteriales	Gammaproteobacteria	Proteobacteria	bacteria
NC_004777	Yersinia phage phiA1122	2003-05-06	3	2010-03-26	10	Yersinia	Enterobacteriaceae	Enterobacteriales	Gammaproteobacteria	Proteobacteria	bacteria
NC_004813	Enterobacteria phage BP-4795	2003-05-23	3	2009-04-17	9	Escherichia	Enterobacteriaceae	Enterobacteriales	Gammaproteobacteria	Proteobacteria	bacteria
NC_004814	Streptococcus phage C1	2003-05-24	3	2009-04-17	9	Streptococcus	Streptococcaceae	Lactobacillales	Bacilli	Firmicutes	bacteria
NC_004820	Bacillus phage phBC6A51	2003-06-05	3	2009-05-28	9	Bacillus	Bacillaceae	Bacillales	Bacilli	Firmicutes	bacteria
NC_004821	Bacillus phage phBC6A52	2003-06-05	3	2009-05-28	9	Bacillus	Bacillaceae	Bacillales	Bacilli	Firmicutes	bacteria
NC_004827	Haemophilus phage Aaphi23	2003-06-03	3	2009-04-22	9	Actinobacillus	Pasteurellaceae	Pasteurellales	Gammaproteobacteria	Proteobacteria	bacteria
NC_004831	Enterobacteria phage SP6	2003-06-13	3	2009-04-17	9	Salmonella	Enterobacteriaceae	Enterobacteriales	Gammaproteobacteria	Proteobacteria	bacteria
NC_004902	Xanthomonas phage Xp10	2003-06-20	3	2009-04-17	9	Xanthomonas	Xanthomonadaceae	Xanthomonadales	Gammaproteobacteria	Proteobacteria	bacteria
NC_004913	Escherichia Stx1 converting phage	2003-06-24	3	2016-01-28	16	Escherichia	Enterobacteriaceae	Enterobacteriales	Gammaproteobacteria	Proteobacteria	bacteria
NC_004914	Stx2 converting phage II	2003-06-24	3	2016-01-28	16	Escherichia	Enterobacteriaceae	Enterobacteriales	Gammaproteobacteria	Proteobacteria	bacteria
NC_004927	Halovirus HF1	1999-07-06	99	2004-03-06	4	Haloferax	Haloferacaceae	Haloferacales	Halobacteria	Euryarchaeota	archaea
NC_004928	Enterobacteria phage RB69	2003-07-07	3	2010-03-26	10	Escherichia	Enterobacteriaceae	Enterobacteriales	Gammaproteobacteria	Proteobacteria	bacteria
NC_004996	Streptococcus phage SM1	2003-07-08	3	2009-05-06	9	Streptococcus	Streptococcaceae	Lactobacillales	Bacilli	Firmicutes	bacteria
NC_005045	Pseudomonas phage phiKMV	2003-07-25	3	2009-04-17	9	Pseudomonas	Pseudomonadaceae	Pseudomonadales	Gammaproteobacteria	Proteobacteria	bacteria
NC_005056	Enterobacteria phage WPhi	2003-08-05	3	2016-01-05	16	Escherichia	Enterobacteriaceae	Enterobacteriales	Gammaproteobacteria	Proteobacteria	bacteria
NC_005066	Enterobacteria phage RB49	2003-08-13	3	2010-03-26	10	Escherichia	Enterobacteriaceae	Enterobacteriales	Gammaproteobacteria	Proteobacteria	bacteria
NC_005069	Yersinia phage PY54	2003-08-13	3	2009-04-22	9	Yersinia	Enterobacteriaceae	Enterobacteriales	Gammaproteobacteria	Proteobacteria	bacteria
NC_005083	Vibrio phage KVP40	2003-09-03	3	2010-03-26	10	Vibrio	Vibrionaceae	Vibrionales	Gammaproteobacteria	Proteobacteria	bacteria
NC_005091	Burkholderia phage BcepNazgul	2003-09-13	3	2007-12-20	7	Burkholderia	Burkholderiaceae	Burkholderiales	Betaproteobacteria	Proteobacteria	bacteria
NC_005131	Ralstonia phage p12J	2003-10-09	3	2007-12-19	7	Ralstonia	Burkholderiaceae	Burkholderiales	Betaproteobacteria	Proteobacteria	bacteria
NC_005135	Aeromonas phage 44RR2.8t	2003-10-11	3	2013-09-11	13	Aeromonas	Aeromonadaceae	Aeromonadales	Gammaproteobacteria	Proteobacteria	bacteria
NC_005178	Pseudomonas phage D3112	2003-11-08	3	2012-11-22	12	Pseudomonas	Pseudomonadaceae	Pseudomonadales	Gammaproteobacteria	Proteobacteria	bacteria
NC_005258	Bacillus phage Bam35c	2003-12-03	3	2009-04-17	9	Bacillus	Bacillaceae	Bacillales	Bacilli	Firmicutes	bacteria
NC_005260	Aeromonas phage Aeh1	2003-12-03	3	2010-03-26	10	Aeromonas	Aeromonadaceae	Aeromonadales	Gammaproteobacteria	Proteobacteria	bacteria
NC_005262	Burkholderia phage Bcep22	2003-12-03	3	2015-10-19	15	NA	NA	NA	NA	NA	bacteria
NC_005263	Burkholderia phage Bcep1	2003-12-03	3	2012-11-24	12	Burkholderia	Burkholderiaceae	Burkholderiales	Betaproteobacteria	Proteobacteria	bacteria
NC_005265	Sulfolobus spindle-shaped virus 2	1999-12-02	99	2005-05-05	5	Sulfolobus	Sulfolobaceae	Sulfolobales	Thermoprotei	Crenarchaeota	archaea
NC_005282	Salmonella phage FelixO1	2003-12-05	3	2015-02-10	15	Salmonella	Enterobacteriaceae	Enterobacteriales	Gammaproteobacteria	Proteobacteria	bacteria
NC_005284	Burkholderia phage phi1026b	2003-12-05	3	2008-07-23	8	Burkholderia	Burkholderiaceae	Burkholderiales	Betaproteobacteria	Proteobacteria	bacteria
NC_005294	Streptococcus phage EJ-1	2003-12-02	3	2007-12-20	7	Streptococcus	Streptococcaceae	Lactobacillales	Bacilli	Firmicutes	bacteria
NC_005340	Enterobacteria phage PsP3	2004-01-21	4	2010-03-26	10	Salmonella	Enterobacteriaceae	Enterobacteriales	Gammaproteobacteria	Proteobacteria	bacteria
NC_005342	Burkholderia phage Bcep43	2004-01-21	4	2009-04-17	9	Burkholderia	Burkholderiaceae	Burkholderiales	Betaproteobacteria	Proteobacteria	bacteria
NC_005344	Shigella phage Sf6	2004-01-21	4	2009-05-06	9	Shigella	Enterobacteriaceae	Enterobacteriales	Gammaproteobacteria	Proteobacteria	bacteria
NC_005345	Streptomyces phage VWB	2004-01-21	4	2009-01-09	9	Streptomyces	Streptomycetaceae	Streptomycetales	Actinobacteria	Actinobacteria	bacteria
NC_005354	Lactobacillus prophage Lj928	2004-01-23	4	2009-05-06	9	Lactobacillus	Lactobacillaceae	Lactobacillales	Bacilli	Firmicutes	bacteria
NC_005355	Lactobacillus prophage Lj965	2004-01-23	4	2009-05-06	9	Lactobacillus	Lactobacillaceae	Lactobacillales	Bacilli	Firmicutes	bacteria
NC_005356	Staphylococcus phage 77	2004-01-23	4	2009-05-06	9	Staphylococcus	Staphylococcaceae	Bacillales	Bacilli	Firmicutes	bacteria
NC_005357	Bordetella phage BPP-1	2004-01-23	4	2009-04-17	9	Bordetella	Alcaligenaceae	Burkholderiales	Betaproteobacteria	Proteobacteria	bacteria
NC_005360	Sulfolobus virus Ragged Hills	2000-02-09	0	2006-03-25	6	Sulfolobus	Sulfolobaceae	Sulfolobales	Thermoprotei	Crenarchaeota	archaea
NC_005361	Sulfolobus virus Kamchatka 1	2000-02-09	0	2005-04-16	5	Sulfolobus	Sulfolobaceae	Sulfolobales	Thermoprotei	Crenarchaeota	archaea
NC_005822	Lactococcus phage phiLC3	2004-03-20	4	2009-04-17	9	Lactococcus	Streptococcaceae	Lactobacillales	Bacilli	Firmicutes	bacteria
NC_005830	Acidianus filamentous virus 1	2000-03-22	0	2006-03-25	6	Acidianus	Sulfolobaceae	Sulfolobales	Thermoprotei	Crenarchaeota	archaea
NC_005833	Enterobacteria phage T1	2004-03-24	4	2009-05-06	9	Escherichia	Enterobacteriaceae	Enterobacteriales	Gammaproteobacteria	Proteobacteria	bacteria
NC_005841	Enterobacteria phage ST104	2004-04-12	4	2009-04-17	9	Salmonella	Enterobacteriaceae	Enterobacteriales	Gammaproteobacteria	Proteobacteria	bacteria
NC_005856	Enterobacteria phage P1	2004-04-17	4	2013-08-27	13	Escherichia	Enterobacteriaceae	Enterobacteriales	Gammaproteobacteria	Proteobacteria	bacteria
NC_005857	Klebsiella phage phiKO2	2004-04-17	4	2009-04-17	9	Klebsiella	Enterobacteriaceae	Enterobacteriales	Gammaproteobacteria	Proteobacteria	bacteria
NC_005859	Escherichia phage T5	2004-04-17	4	2008-12-08	8	Escherichia	Enterobacteriaceae	Enterobacteriales	Gammaproteobacteria	Proteobacteria	bacteria
NC_005872	Pyrobaculum spherical virus	2000-04-30	0	2006-03-25	6	Pyrobaculum	Thermoproteaceae	Thermoproteales	Thermoprotei	Crenarchaeota	archaea
NC_005879	Vibrio phage VP2	2004-06-14	4	2011-03-10	11	Vibrio	Vibrionaceae	Vibrionales	Gammaproteobacteria	Proteobacteria	bacteria
NC_005880	Staphylococcus phage K	2004-06-14	4	2014-06-18	14	Staphylococcus	Staphylococcaceae	Bacillales	Bacilli	Firmicutes	bacteria
NC_005882	Burkholderia phage BcepMu	2004-06-14	4	2012-11-24	12	Burkholderia	Burkholderiaceae	Burkholderiales	Betaproteobacteria	Proteobacteria	bacteria
NC_005884	Pseudomonas phage PaP2	2004-06-14	4	2007-12-19	7	Pseudomonas	Pseudomonadaceae	Pseudomonadales	Gammaproteobacteria	Proteobacteria	bacteria
NC_005885	Actinoplanes phage phiAsp2	2004-06-14	4	2012-11-24	12	Actinoplanes	Micromonosporaceae	Micromonosporales	Actinobacteria	Actinobacteria	bacteria
NC_005886	Burkholderia phage BcepB1A	2004-06-14	4	2012-11-24	12	Burkholderia	Burkholderiaceae	Burkholderiales	Betaproteobacteria	Proteobacteria	bacteria
NC_005887	Burkholderia phage BcepC6B	2004-06-14	4	2009-04-17	9	Burkholderia	Burkholderiaceae	Burkholderiales	Betaproteobacteria	Proteobacteria	bacteria
NC_005891	Vibrio phage VP5	2004-06-14	4	2011-03-10	11	Vibrio	Vibrionaceae	Vibrionales	Gammaproteobacteria	Proteobacteria	bacteria
NC_005892	Sulfolobus turreted icosahedral virus 1	2000-06-13	0	2006-06-22	6	Sulfolobus	Sulfolobaceae	Sulfolobales	Thermoprotei	Crenarchaeota	archaea
NC_005893	Lactobacillus phage phiAT3	2004-06-14	4	2009-04-17	9	Lactobacillus	Lactobacillaceae	Lactobacillales	Bacilli	Firmicutes	bacteria
NC_005948	Vibrio phage Vf33	2004-06-25	4	2009-04-17	9	Vibrio	Vibrionaceae	Vibrionales	Gammaproteobacteria	Proteobacteria	bacteria
NC_005964	Mycoplasma phage phiMFV1	2004-07-08	4	2015-10-22	15	NA	NA	NA	NA	NA	bacteria
NC_006268	Sulfolobus virus STSV1	2000-09-04	0	2007-02-03	7	Sulfolobus	Sulfolobaceae	Sulfolobales	Thermoprotei	Crenarchaeota	archaea
NC_006294	Vibrio phage KSF-1phi	2004-09-17	4	2009-04-17	9	Vibrio	Vibrionaceae	Vibrionales	Gammaproteobacteria	Proteobacteria	bacteria
NC_006356	Flavobacterium phage 11b	2004-10-01	4	2010-09-22	10	Flavobacterium	Flavobacteriaceae	Flavobacteriales	Flavobacteriia	Bacteroidetes	bacteria
NC_006548	Pseudomonas phage B3	2004-12-17	4	2007-05-14	7	Pseudomonas	Pseudomonadaceae	Pseudomonadales	Gammaproteobacteria	Proteobacteria	bacteria
NC_006552	Pseudomonas phage F116	2004-12-17	4	2009-05-06	9	Pseudomonas	Pseudomonadaceae	Pseudomonadales	Gammaproteobacteria	Proteobacteria	bacteria
NC_006556	Thermoproteus tenax spherical virus 1	2000-12-16	0	2006-03-25	6	Thermoproteus	Thermoproteaceae	Thermoproteales	Thermoprotei	Crenarchaeota	archaea
NC_006557	Bacillus phage BCJA1c	2004-12-17	4	2007-12-19	7	Bacillus	Bacillaceae	Bacillales	Bacilli	Firmicutes	bacteria
NC_006565	Lactobacillus phage LP65	2004-12-17	4	2007-12-19	7	Lactobacillus	Lactobacillaceae	Lactobacillales	Bacilli	Firmicutes	bacteria
NC_006820	Synechococcus phage S-PM2	2005-01-29	5	2013-08-23	13	Synechococcus		Chroococcales		Cyanobacteria	bacteria
NC_006882	Prochlorococcus phage P-SSP7	2005-03-25	5	2012-05-31	12	NA	NA	NA	NA	NA	bacteria
NC_006883	Prochlorococcus phage P-SSM2	2005-03-25	5	2010-12-13	10	Prochlorococcus	Prochlorococcaceae	Prochlorales		Cyanobacteria	bacteria
NC_006884	Prochlorococcus phage P-SSM4	2005-03-25	5	2010-12-13	10	Prochlorococcus	Prochlorococcaceae	Prochlorales		Cyanobacteria	bacteria
NC_006936	Lactobacillus phage phijl1	2005-04-07	5	2009-04-17	9	Lactobacillus	Lactobacillaceae	Lactobacillales	Bacilli	Firmicutes	bacteria
NC_006938	Phage phiJL001	2005-04-07	5	2007-05-14	7	alpha	NA	NA	NA	NA	bacteria
NC_006940	Salmonella phage SS3e	2005-04-07	5	2012-08-27	12	Salmonella	Enterobacteriaceae	Enterobacteriales	Gammaproteobacteria	Proteobacteria	bacteria
NC_006945	Bacillus phage GIL16c	2005-04-07	5	2009-04-17	9	Bacillus	Bacillaceae	Bacillales	Bacilli	Firmicutes	bacteria
NC_006949	Enterobacteria phage ES18	2005-04-07	5	2009-05-06	9	Salmonella	Enterobacteriaceae	Enterobacteriales	Gammaproteobacteria	Proteobacteria	bacteria
NC_006953	Listonella phage phiHSIC	2005-04-07	5	2009-01-09	9	Listonella	NA	NA	NA	NA	bacteria
NC_007019	Streptococcus phage 2972	2005-05-21	5	2007-05-24	7	Streptococcus	Streptococcaceae	Lactobacillales	Bacilli	Firmicutes	bacteria
NC_007021	Staphylococcus phage Twort	2005-05-21	5	2009-04-17	9	Staphylococcus	Staphylococcaceae	Bacillales	Bacilli	Firmicutes	bacteria
NC_007022	Aeromonas phage 31	2005-05-21	5	2013-09-03	13	Aeromonas	Aeromonadaceae	Aeromonadales	Gammaproteobacteria	Proteobacteria	bacteria
NC_007023	Enterobacteria phage RB43	2005-05-21	5	2010-03-26	10	Enterobacteriaceae	NA	NA	NA	NA	bacteria
NC_007024	Xanthomonas phage Xp15	2005-05-21	5	2007-05-14	7	Xanthomonas	Xanthomonadaceae	Xanthomonadales	Gammaproteobacteria	Proteobacteria	bacteria
NC_007045	Staphylococcus phage PT1028	2005-05-23	5	2007-12-19	7	Staphylococcus	Staphylococcaceae	Bacillales	Bacilli	Firmicutes	bacteria
NC_007046	Staphylococcus phage 66	2005-05-23	5	2009-04-17	9	Staphylococcus	Staphylococcaceae	Bacillales	Bacilli	Firmicutes	bacteria
NC_007047	Staphylococcus phage 187	2005-05-23	5	2009-12-24	9	NA	NA	NA	NA	NA	bacteria
NC_007048	Staphylococcus phage 69	2005-05-23	5	2008-12-08	8	Staphylococcus	Staphylococcaceae	Bacillales	Bacilli	Firmicutes	bacteria
NC_007049	Staphylococcus phage 53	2005-05-23	5	2015-02-14	15	Staphylococcus	Staphylococcaceae	Bacillales	Bacilli	Firmicutes	bacteria
NC_007050	Staphylococcus phage 85	2005-05-23	5	2015-02-14	15	Staphylococcus	Staphylococcaceae	Bacillales	Bacilli	Firmicutes	bacteria
NC_007051	Staphylococcus phage 2638A	2005-05-23	5	2007-05-21	7	Staphylococcus	Staphylococcaceae	Bacillales	Bacilli	Firmicutes	bacteria
NC_007052	Staphylococcus phage 42E	2005-05-23	5	2007-05-21	7	Staphylococcus	Staphylococcaceae	Bacillales	Bacilli	Firmicutes	bacteria
NC_007053	Staphylococcus phage 3A	2005-05-23	5	2007-05-20	7	Staphylococcus	Staphylococcaceae	Bacillales	Bacilli	Firmicutes	bacteria
NC_007054	Staphylococcus phage 47	2005-05-23	5	2015-02-14	15	Staphylococcus	Staphylococcaceae	Bacillales	Bacilli	Firmicutes	bacteria
NC_007055	Staphylococcus phage 37	2005-05-23	5	2007-10-15	7	Staphylococcus	Staphylococcaceae	Bacillales	Bacilli	Firmicutes	bacteria
NC_007056	Staphylococcus phage EW	2005-05-23	5	2007-05-21	7	Staphylococcus	Staphylococcaceae	Bacillales	Bacilli	Firmicutes	bacteria
NC_007057	Staphylococcus phage 96	2005-05-23	5	2015-02-14	15	Staphylococcus	Staphylococcaceae	Bacillales	Bacilli	Firmicutes	bacteria
NC_007058	Staphylococcus phage ROSA	2005-05-23	5	2007-05-21	7	Staphylococcus	Staphylococcaceae	Bacillales	Bacilli	Firmicutes	bacteria
NC_007059	Staphylococcus phage 71	2005-05-23	5	2015-02-14	15	Staphylococcus	Staphylococcaceae	Bacillales	Bacilli	Firmicutes	bacteria
NC_007060	Staphylococcus phage 55	2005-05-23	5	2007-05-21	7	Staphylococcus	Staphylococcaceae	Bacillales	Bacilli	Firmicutes	bacteria
NC_007061	Staphylococcus phage 29	2005-05-23	5	2015-02-14	15	Staphylococcus	Staphylococcaceae	Bacillales	Bacilli	Firmicutes	bacteria
NC_007062	Staphylococcus phage 52A	2005-05-23	5	2015-02-14	15	Staphylococcus	Staphylococcaceae	Bacillales	Bacilli	Firmicutes	bacteria
NC_007063	Staphylococcus phage 88	2005-05-23	5	2015-02-14	15	Staphylococcus	Staphylococcaceae	Bacillales	Bacilli	Firmicutes	bacteria
NC_007064	Staphylococcus phage 92	2005-05-23	5	2015-02-14	15	Staphylococcus	Staphylococcaceae	Bacillales	Bacilli	Firmicutes	bacteria
NC_007065	Staphylococcus phage X2	2005-05-23	5	2008-12-08	8	Staphylococcus	Staphylococcaceae	Bacillales	Bacilli	Firmicutes	bacteria
NC_007066	Staphylococcus phage G1	2005-05-23	5	2009-04-17	9	Staphylococcus	Staphylococcaceae	Bacillales	Bacilli	Firmicutes	bacteria
NC_007145	Burkholderia phage phi52237	2005-06-24	5	2010-03-26	10	Burkholderia	Burkholderiaceae	Burkholderiales	Betaproteobacteria	Proteobacteria	bacteria
NC_007149	Vibriophage VP4	2005-06-29	5	2015-02-10	15	Vibrio	Vibrionaceae	Vibrionales	Gammaproteobacteria	Proteobacteria	bacteria
NC_007189	Stenotrophomonas phage phiSMA9	2005-07-04	5	2007-12-20	7	Stenotrophomonas	Xanthomonadaceae	Xanthomonadales	Gammaproteobacteria	Proteobacteria	bacteria
NC_007291	Escherichia phage Jk06	2005-08-05	5	2007-12-20	7	Escherichia	Enterobacteriaceae	Enterobacteriales	Gammaproteobacteria	Proteobacteria	bacteria
NC_007409	Acidianus two-tailed virus	2001-09-11	1	2006-03-25	6	Acidianus	Sulfolobaceae	Sulfolobales	Thermoprotei	Crenarchaeota	archaea
NC_007456	Enterobacteria phage K1F	2005-10-05	5	2015-02-10	15	Escherichia	Enterobacteriaceae	Enterobacteriales	Gammaproteobacteria	Proteobacteria	bacteria
NC_007458	Bacillus phage Gamma	2005-10-05	5	2008-12-08	8	Bacillus	Bacillaceae	Bacillales	Bacilli	Firmicutes	bacteria
NC_007461	Chlamydia phage 4	2005-10-05	5	2011-07-18	11	Chlamydophila	Chlamydiaceae	Chlamydiales	Chlamydiia	Chlamydiae	bacteria
NC_007497	Burkholderia phage Bcep176	2005-10-19	5	2012-11-25	12	Burkholderia	Burkholderiaceae	Burkholderiales	Betaproteobacteria	Proteobacteria	bacteria
NC_007501	Lactobacillus phage Lc-Nu	2005-10-21	5	2009-12-01	9	Lactobacillus	Lactobacillaceae	Lactobacillales	Bacilli	Firmicutes	bacteria
NC_007581	Clostridium phage c-st	2005-11-04	5	2010-12-22	10	Clostridium	Clostridiaceae	Clostridiales	Clostridia	Firmicutes	bacteria
NC_007603	Escherichia phage Rtp	2005-11-04	5	2007-05-07	7	Escherichia	Enterobacteriaceae	Enterobacteriales	Gammaproteobacteria	Proteobacteria	bacteria
NC_007623	Pseudomonas phage EL	2005-11-24	5	2007-12-20	7	Pseudomonas	Pseudomonadaceae	Pseudomonadales	Gammaproteobacteria	Proteobacteria	bacteria
NC_007637	Enterobacteria phage K1E	2005-12-05	5	2009-04-17	9	Escherichia	Enterobacteriaceae	Enterobacteriales	Gammaproteobacteria	Proteobacteria	bacteria
NC_007709	Xanthomonas phage OP1	2006-01-10	6	2009-04-17	9	Xanthomonas	Xanthomonadaceae	Xanthomonadales	Gammaproteobacteria	Proteobacteria	bacteria
NC_007710	Xanthomonas phage OP2	2006-01-10	6	2007-05-22	7	Xanthomonas	Xanthomonadaceae	Xanthomonadales	Gammaproteobacteria	Proteobacteria	bacteria
NC_007734	Bacillus phage WBeta	2006-01-25	6	2009-04-17	9	Bacillus	Bacillaceae	Bacillales	Bacilli	Firmicutes	bacteria
NC_007804	Escherichia phage phiV10	2006-03-03	6	2010-03-26	10	Escherichia	Enterobacteriaceae	Enterobacteriales	Gammaproteobacteria	Proteobacteria	bacteria
NC_007805	Pseudomonas phage F10	2006-03-03	6	2009-05-06	9	Pseudomonas	Pseudomonadaceae	Pseudomonadales	Gammaproteobacteria	Proteobacteria	bacteria
NC_007806	Pseudomonas phage 73	2006-03-03	6	2009-05-06	9	Pseudomonas	Pseudomonadaceae	Pseudomonadales	Gammaproteobacteria	Proteobacteria	bacteria
NC_007807	Pseudomonas phage 119X	2006-03-03	6	2009-05-06	9	Pseudomonas	Pseudomonadaceae	Pseudomonadales	Gammaproteobacteria	Proteobacteria	bacteria
NC_007808	Pseudomonas phage PA11	2006-03-03	6	2009-05-06	9	Pseudomonas	Pseudomonadaceae	Pseudomonadales	Gammaproteobacteria	Proteobacteria	bacteria
NC_007809	Pseudomonas phage M6	2006-03-03	6	2009-05-06	9	Pseudomonas	Pseudomonadaceae	Pseudomonadales	Gammaproteobacteria	Proteobacteria	bacteria
NC_007810	Pseudomonas phage F8	2006-03-03	6	2009-05-06	9	Pseudomonas	Pseudomonadaceae	Pseudomonadales	Gammaproteobacteria	Proteobacteria	bacteria
NC_007814	Bacillus phage Fah	2006-03-03	6	2007-12-19	7	Bacillus	Bacillaceae	Bacillales	Bacilli	Firmicutes	bacteria
NC_007817	Enterobacteria phage ID2 Moscow/ID/2001	2006-03-16	6	2009-04-17	9	Escherichia	Enterobacteriaceae	Enterobacteriales	Gammaproteobacteria	Proteobacteria	bacteria
NC_007821	Enterobacteria phage WA13 sensu lato	2006-03-16	6	2015-02-10	15	Escherichia	Enterobacteriaceae	Enterobacteriales	Gammaproteobacteria	Proteobacteria	bacteria
NC_007856	Enterobacteria phage ID18 sensu lato	2006-03-16	6	2015-02-10	15	Escherichia	Enterobacteriaceae	Enterobacteriales	Gammaproteobacteria	Proteobacteria	bacteria
NC_007902	Sodalis phage phiSG1	2006-03-16	6	2009-04-17	9	Sodalis	Enterobacteriaceae	Enterobacteriales	Gammaproteobacteria	Proteobacteria	bacteria
NC_007914	His 1 virus	2002-03-23	2	2006-03-25	6	Haloarcula	Halobacteriaceae	Halobacteriales	Halobacteria	Euryarchaeota	archaea
NC_007917	Clostridium phage phiCD119	2006-03-27	6	2007-12-19	7	Clostridium	Clostridiaceae	Clostridiales	Clostridia	Firmicutes	bacteria
NC_007918	His2 virus	2002-03-23	2	2006-03-25	6	Haloarcula	Halobacteriaceae	Halobacteriales	Halobacteria	Euryarchaeota	archaea
NC_007924	Lactobacillus phage KC5a	2006-03-27	6	2012-07-20	12	Lactobacillus	Lactobacillaceae	Lactobacillales	Bacilli	Firmicutes	bacteria
NC_007967	Streptomyces phage mu1/6	2006-04-20	6	2010-12-22	10	Streptomyces	Streptomycetaceae	Streptomycetales	Actinobacteria	Actinobacteria	bacteria
NC_008152	Enterobacteria phage K1-5	2006-06-13	6	2013-08-27	13	Escherichia	Enterobacteriaceae	Enterobacteriales	Gammaproteobacteria	Proteobacteria	bacteria
NC_008193	Pasteurella phage F108	2006-06-20	6	2009-04-17	9	Pasteurella	Pasteurellaceae	Pasteurellales	Gammaproteobacteria	Proteobacteria	bacteria
NC_008194	Mycobacterium phage 244	2006-06-20	6	2009-04-17	9	Mycobacterium	Mycobacteriaceae	Corynebacteriales	Actinobacteria	Actinobacteria	bacteria
NC_008195	Mycobacterium phage Cooper	2006-06-21	6	2007-12-19	7	Mycobacterium	Mycobacteriaceae	Corynebacteriales	Actinobacteria	Actinobacteria	bacteria
NC_008196	Mycobacterium phage Llij	2006-06-21	6	2009-04-17	9	Mycobacterium	Mycobacteriaceae	Corynebacteriales	Actinobacteria	Actinobacteria	bacteria
NC_008197	Mycobacterium phage Orion	2006-06-21	6	2007-12-19	7	Mycobacterium	Mycobacteriaceae	Corynebacteriales	Actinobacteria	Actinobacteria	bacteria
NC_008198	Mycobacterium phage PBI1	2006-06-22	6	2009-04-17	9	Mycobacterium	Mycobacteriaceae	Corynebacteriales	Actinobacteria	Actinobacteria	bacteria
NC_008199	Mycobacterium phage Pipefish	2006-06-22	6	2007-12-19	7	Mycobacterium	Mycobacteriaceae	Corynebacteriales	Actinobacteria	Actinobacteria	bacteria
NC_008200	Mycobacterium phage PLot	2006-06-22	6	2009-04-17	9	Mycobacterium	Mycobacteriaceae	Corynebacteriales	Actinobacteria	Actinobacteria	bacteria
NC_008201	Mannheimia phage phiMHaA1	2006-06-20	6	2010-03-26	10	Mannheimia	Pasteurellaceae	Pasteurellales	Gammaproteobacteria	Proteobacteria	bacteria
NC_008202	Mycobacterium phage Halo	2006-06-21	6	2015-10-19	15	NA	NA	NA	NA	NA	bacteria
NC_008203	Mycobacterium phage Che12	2006-06-21	6	2007-12-19	7	Mycobacterium	Mycobacteriaceae	Corynebacteriales	Actinobacteria	Actinobacteria	bacteria
NC_008204	Mycobacterium phage Qyrzula	2006-06-22	6	2007-12-19	7	Mycobacterium	Mycobacteriaceae	Corynebacteriales	Actinobacteria	Actinobacteria	bacteria
NC_008205	Mycobacterium phage PMC	2006-06-22	6	2009-04-17	9	Mycobacterium	Mycobacteriaceae	Corynebacteriales	Actinobacteria	Actinobacteria	bacteria
NC_008206	Mycobacterium phage Wildcat	2006-06-22	6	2015-10-19	15	NA	NA	NA	NA	NA	bacteria
NC_008207	Mycobacterium phage Catera	2006-06-21	6	2007-12-19	7	Mycobacterium	Mycobacteriaceae	Corynebacteriales	Actinobacteria	Actinobacteria	bacteria
NC_008208	Aeromonas phage 25	2006-06-20	6	2010-03-26	10	Aeromonas	Aeromonadaceae	Aeromonadales	Gammaproteobacteria	Proteobacteria	bacteria
NC_008265	Clostridium phage phiSM101	2006-07-28	6	2014-02-04	14	Clostridium	Clostridiaceae	Clostridiales	Clostridia	Firmicutes	bacteria
NC_008294	Pseudomonas phage PRR1	2006-08-24	6	2009-04-17	9	Pseudomonas	Pseudomonadaceae	Pseudomonadales	Gammaproteobacteria	Proteobacteria	bacteria
NC_008296	Synechococcus phage syn9	2006-08-25	6	2010-03-26	10	Synechococcus		Chroococcales		Cyanobacteria	bacteria
NC_008355	Chlamydia phage 3	2004-05-19	4	2009-05-28	9	Chlamydia	Chlamydiaceae	Chlamydiales	Chlamydiia	Chlamydiae	bacteria
NC_008363	Lactococcus phage P008	2006-09-22	6	2013-08-20	13	Lactococcus	Streptococcaceae	Lactobacillales	Bacilli	Firmicutes	bacteria
NC_008364	Lactococcus phage Q54	2006-09-22	6	2007-05-18	7	Lactococcus	Streptococcaceae	Lactobacillales	Bacilli	Firmicutes	bacteria
NC_008367	Phormidium phage Pf-WMP4	2006-09-22	6	2007-12-20	7	Phormidium	NA	NA	NA	NA	bacteria
NC_008370	Lactococcus phage 712	2006-09-25	6	2009-01-09	9	Lactococcus	Streptococcaceae	Lactobacillales	Bacilli	Firmicutes	bacteria
NC_008371	Lactococcus phage jj50	2006-09-25	6	2009-01-09	9	Lactococcus	Streptococcaceae	Lactobacillales	Bacilli	Firmicutes	bacteria
NC_008376	Geobacillus phage GBSV1	2006-09-26	6	2009-08-06	9	Geobacillus	Bacillaceae	Bacillales	Bacilli	Firmicutes	bacteria
NC_008464	Stx2-converting phage 86	2006-10-16	6	2009-04-17	9	Escherichia	Enterobacteriaceae	Enterobacteriales	Gammaproteobacteria	Proteobacteria	bacteria
NC_008515	Enterobacteria phage RB32	2006-10-21	6	2013-02-12	13	NA	NA	NA	NA	NA	bacteria
NC_008562	Microcystis aeruginosa phage Ma-LMM01	2006-11-03	6	2008-03-11	8	Microcystis		Chroococcales		Cyanobacteria	bacteria
NC_008574	Ralstonia phage RSM1	2006-11-10	6	2013-12-11	13	NA	NA	NA	NA	NA	bacteria
NC_008575	Ralstonia phage RSS1	2006-11-28	6	2009-04-17	9	Ralstonia	Burkholderiaceae	Burkholderiales	Betaproteobacteria	Proteobacteria	bacteria
NC_008583	Staphylococcus phage phiNM	2006-11-28	6	2008-12-08	8	Staphylococcus	Staphylococcaceae	Bacillales	Bacilli	Firmicutes	bacteria
NC_008584	Thermus phage phiYS40	2006-11-21	6	2010-03-26	10	NA	NA	NA	NA	NA	bacteria
NC_008617	Staphylococcus phage phiNM3	2006-12-05	6	2010-03-11	10	NA	NA	NA	NA	NA	bacteria
NC_008689	Staphylococcus phage Pvl108	2006-12-15	6	2016-01-21	16	Staphylococcus	Staphylococcaceae	Bacillales	Bacilli	Firmicutes	bacteria
NC_008694	Yersinia phage Berlin	2006-12-13	6	2009-04-17	9	Yersinia	Enterobacteriaceae	Enterobacteriales	Gammaproteobacteria	Proteobacteria	bacteria
NC_008695	Archaeal BJ1 virus	2002-12-14	2	2002-12-20	2	Halorubrum	Haloferacaceae	Haloferacales	Halobacteria	Euryarchaeota	archaea
NC_008717	Pseudomonas phage DMS3	2006-12-27	6	2012-11-26	12	Pseudomonas	Pseudomonadaceae	Pseudomonadales	Gammaproteobacteria	Proteobacteria	bacteria
NC_008720	Escherichia phage N4	2006-12-27	6	2009-04-17	9	Escherichia	Enterobacteriaceae	Enterobacteriales	Gammaproteobacteria	Proteobacteria	bacteria
NC_008721	Streptococcus phage SMP	2006-12-27	6	2012-07-03	12	Streptococcus	Streptococcaceae	Lactobacillales	Bacilli	Firmicutes	bacteria
NC_008722	Staphylococcus phage CNPH82	2006-12-27	6	2007-10-05	7	Staphylococcus	Staphylococcaceae	Bacillales	Bacilli	Firmicutes	bacteria
NC_008723	Staphylococcus phage PH15	2006-12-27	6	2007-10-05	7	Staphylococcus	Staphylococcaceae	Bacillales	Bacilli	Firmicutes	bacteria
NC_008798	Staphylococcus phage phiETA2	2007-01-17	7	2008-12-03	8	Staphylococcus	Staphylococcaceae	Bacillales	Bacilli	Firmicutes	bacteria
NC_008799	Staphylococcus phage phiETA3	2007-01-17	7	2008-12-03	8	Staphylococcus	Staphylococcaceae	Bacillales	Bacilli	Firmicutes	bacteria
NC_009014	Erwinia amylovora phage Era103	2007-02-20	7	2009-04-17	9	Erwinia	Enterobacteriaceae	Enterobacteriales	Gammaproteobacteria	Proteobacteria	bacteria
NC_009015	Burkholderia phage BcepF1	2007-02-20	7	2007-02-22	7	Burkholderia	Burkholderiaceae	Burkholderiales	Betaproteobacteria	Proteobacteria	bacteria
NC_009016	Vibrio phage VP882	2007-02-20	7	2010-03-26	10	Vibrio	Vibrionaceae	Vibrionales	Gammaproteobacteria	Proteobacteria	bacteria
NC_009018	Streptococcus phage phi3396	2007-02-20	7	2007-03-26	7	Streptococcus	Streptococcaceae	Lactobacillales	Bacilli	Firmicutes	bacteria
NC_009231	Clostridium phage phiC2	2007-03-30	7	2007-11-21	7	Clostridium	Clostridiaceae	Clostridiales	Clostridia	Firmicutes	bacteria
NC_009232	Salmonella phage SETP3	2007-03-30	7	2013-12-06	13	NA	NA	NA	NA	NA	bacteria
NC_009234	Burkholderia phage phiE202	2007-03-30	7	2012-07-14	12	Burkholderia	Burkholderiaceae	Burkholderiales	Betaproteobacteria	Proteobacteria	bacteria
NC_009235	Burkholderia phage phi6442	2007-03-30	7	2012-07-14	12	Burkholderia	Burkholderiaceae	Burkholderiales	Betaproteobacteria	Proteobacteria	bacteria
NC_009236	Burkholderia phage phiE12-2	2007-03-30	7	2012-07-14	12	Burkholderia	Burkholderiaceae	Burkholderiales	Betaproteobacteria	Proteobacteria	bacteria
NC_009237	Burkholderia phage phiE255	2007-03-30	7	2012-07-14	12	Burkholderia	Burkholderiaceae	Burkholderiales	Betaproteobacteria	Proteobacteria	bacteria
NC_009382	Ralstonia phage RSA1	2007-04-25	7	2010-03-26	10	Ralstonia	Burkholderiaceae	Burkholderiales	Betaproteobacteria	Proteobacteria	bacteria
NC_009447	Burkholderia phage BcepGomr	2007-05-09	7	2010-03-26	10	Burkholderia	Burkholderiaceae	Burkholderiales	Betaproteobacteria	Proteobacteria	bacteria
NC_009452	Acidianus bottle-shaped virus	2003-05-10	3	2004-03-06	4	Acidianus	Sulfolobaceae	Sulfolobales	Thermoprotei	Crenarchaeota	archaea
NC_009514	Enterobacteria phage cdtI	2007-06-05	7	2008-07-02	8	Escherichia	Enterobacteriaceae	Enterobacteriales	Gammaproteobacteria	Proteobacteria	bacteria
NC_009526	Staphylococcus phage 80alpha	2007-06-07	7	2011-02-04	11	Staphylococcus	Staphylococcaceae	Bacillales	Bacilli	Firmicutes	bacteria
NC_009531	Synechococcus phage Syn5	2007-06-07	7	2009-04-17	9	Synechococcus		Chroococcales		Cyanobacteria	bacteria
NC_009540	Escherichia phage Tls	2007-06-08	7	2008-12-10	8	Escherichia	Enterobacteriaceae	Enterobacteriales	Gammaproteobacteria	Proteobacteria	bacteria
NC_009541	Propionibacterium phage PA6	2007-06-08	7	2007-11-21	7	Propionibacterium	Propionibacteriaceae	Propionibacteriales	Actinobacteria	Actinobacteria	bacteria
NC_009542	Aeromonas phage phiO18P	2007-06-08	7	2010-03-26	10	Aeromonas	Aeromonadaceae	Aeromonadales	Gammaproteobacteria	Proteobacteria	bacteria
NC_009543	Xanthomonas phage Xop411	2007-06-08	7	2009-04-17	9	Xanthomonas	Xanthomonadaceae	Xanthomonadales	Gammaproteobacteria	Proteobacteria	bacteria
NC_009551	Phormidium phage Pf-WMP3	2007-06-11	7	2008-11-06	8	Leptolyngbya		Oscillatoriales		Cyanobacteria	bacteria
NC_009552	Geobacillus virus E2	2007-06-11	7	2008-08-22	8	Geobacillus	Bacillaceae	Bacillales	Bacilli	Firmicutes	bacteria
NC_009554	Lactobacillus phage LL-H	2007-06-11	7	2010-03-11	10	Lactobacillus	Lactobacillaceae	Lactobacillales	Bacilli	Firmicutes	bacteria
NC_009597	Pyrococcus abyssi virus 1	2003-06-20	3	2004-03-06	4	Pyrococcus	Thermococcaceae	Thermococcales	Thermococci	Euryarchaeota	archaea
NC_009603	Microbacterium phage Min1	2007-06-27	7	2008-12-10	8	Microbacterium	Microbacteriaceae	Micrococcales	Actinobacteria	Actinobacteria	bacteria
NC_009604	Burkholderia phage BcepNY3	2007-06-27	7	2009-04-17	9	Burkholderia	Burkholderiaceae	Burkholderiales	Betaproteobacteria	Proteobacteria	bacteria
NC_009643	Actinomyces phage Av-1	2007-07-06	7	2009-04-17	9	Actinomyces	Actinomycetaceae	Actinomycetales	Actinobacteria	Actinobacteria	bacteria
NC_009737	Bacillus virus 1	2007-08-10	7	2008-07-02	8	Bacillus	Bacillaceae	Bacillales	Bacilli	Firmicutes	bacteria
NC_009760	Bacillus phage 0305phi8-36	2007-08-29	7	2007-12-20	7	Bacillus	Bacillaceae	Bacillales	Bacilli	Firmicutes	bacteria
NC_009761	Staphylococcus phage tp310-1	2007-08-29	7	2015-10-19	15	NA	NA	NA	NA	NA	bacteria
NC_009762	Staphylococcus phage tp310-2	2007-08-29	7	2015-10-19	15	NA	NA	NA	NA	NA	bacteria
NC_009763	Staphylococcus phage tp310-3	2007-08-29	7	2015-10-19	15	NA	NA	NA	NA	NA	bacteria
NC_009799	Corynebacterium phage BFK20	2000-06-06	0	2015-10-22	15	Brevibacterium	Brevibacteriaceae	Micrococcales	Actinobacteria	Actinobacteria	bacteria
NC_009803	Thermus phage P2345	2007-09-14	7	2009-04-17	9	Thermus	Thermaceae	Thermales	Deinococci	Deinococcus-Thermus	bacteria
NC_009804	Thermus phage P7426	2007-09-14	7	2009-04-17	9	Thermus	Thermaceae	Thermales	Deinococci	Deinococcus-Thermus	bacteria
NC_009810	Listeria phage A500	2007-09-18	7	2009-11-23	9	Listeria	Listeriaceae	Bacillales	Bacilli	Firmicutes	bacteria
NC_009811	Listeria phage A511	2007-09-18	7	2013-03-18	13	Listeria	Listeriaceae	Bacillales	Bacilli	Firmicutes	bacteria
NC_009812	Listeria phage B025	2007-09-18	7	2009-11-23	9	Listeria	Listeriaceae	Bacillales	Bacilli	Firmicutes	bacteria
NC_009813	Listeria phage B054	2007-09-18	7	2009-11-23	9	Listeria	Listeriaceae	Bacillales	Bacilli	Firmicutes	bacteria
NC_009814	Listeria phage P35	2007-09-18	7	2009-11-23	9	Listeria	Listeriaceae	Bacillales	Bacilli	Firmicutes	bacteria
NC_009815	Listeria phage A006	2007-09-18	7	2009-11-23	9	Listeria	Listeriaceae	Bacillales	Bacilli	Firmicutes	bacteria
NC_009816	Corynebacterium phage P1201	2007-09-18	7	2008-09-04	8	Corynebacterium	Corynebacteriaceae	Corynebacteriales	Actinobacteria	Actinobacteria	bacteria
NC_009817	Lactococcus phage KSY1	2007-09-18	7	2009-04-17	9	Lactococcus	Streptococcaceae	Lactobacillales	Bacilli	Firmicutes	bacteria
NC_009818	Pseudomonas phage MP22	2007-10-03	7	2012-11-26	12	Pseudomonas	Pseudomonadaceae	Pseudomonadales	Gammaproteobacteria	Proteobacteria	bacteria
NC_009819	Streptococcus phage P9	2007-09-18	7	2009-04-17	9	Streptococcus	Streptococcaceae	Lactobacillales	Bacilli	Firmicutes	bacteria
NC_009820	Mycobacterium phage Tweety	2007-09-18	7	2009-04-17	9	Mycobacterium	Mycobacteriaceae	Corynebacteriales	Actinobacteria	Actinobacteria	bacteria
NC_009821	Enterobacteria phage Phi1	2007-09-18	7	2011-08-04	11	Escherichia	Enterobacteriaceae	Enterobacteriales	Gammaproteobacteria	Proteobacteria	bacteria
NC_009875	Staphylococcus phage SAP-2	2007-09-28	7	2009-04-17	9	Staphylococcus	Staphylococcaceae	Bacillales	Bacilli	Firmicutes	bacteria
NC_009877	Mycobacterium phage U2	2007-10-02	7	2007-10-02	7	NA	NA	NA	NA	NA	bacteria
NC_009878	Mycobacterium phage Bethlehem	2007-10-02	7	2009-04-17	9	NA	NA	NA	NA	NA	bacteria
NC_009884	Acidianus filamentous virus 2	2001-03-31	1	2006-03-25	6	Acidianus	Sulfolobaceae	Sulfolobales	Thermoprotei	Crenarchaeota	archaea
NC_009904	Enterococcus phage phiEF24C	2007-10-10	7	2009-05-07	9	Enterococcus	Enterococcaceae	Lactobacillales	Bacilli	Firmicutes	bacteria
NC_009935	Pseudomonas phage LKD16	2006-09-18	6	2009-04-17	9	Pseudomonas	Pseudomonadaceae	Pseudomonadales	Gammaproteobacteria	Proteobacteria	bacteria
NC_009936	Pseudomonas phage LKA1	2006-09-18	6	2016-01-13	16	Pseudomonas	Pseudomonadaceae	Pseudomonadales	Gammaproteobacteria	Proteobacteria	bacteria
NC_009965	Acidianus rod-shaped virus 1	2001-05-09	1	2006-03-25	6	Acidianus	Sulfolobaceae	Sulfolobales	Thermoprotei	Crenarchaeota	archaea
NC_009986	Sulfolobus spindle-shaped virus 4	2003-11-19	3	2006-03-25	6	Sulfolobus	Sulfolobaceae	Sulfolobales	Thermoprotei	Crenarchaeota	archaea
NC_009987	Spiroplasma kunkelii virus SkV1_CR2-3x	2007-11-20	7	2010-01-28	10	Spiroplasma	Spiroplasmataceae	Entomoplasmatales	Mollicutes	Tenericutes	bacteria
NC_009990	Thalassomonas phage BA3	2007-11-20	7	2010-03-26	10	Thalassomonas	Colwelliaceae	Alteromonadales	Gammaproteobacteria	Proteobacteria	bacteria
NC_009993	Mycobacterium phage Giles	2007-11-20	7	2012-12-18	12	Mycobacterium	Mycobacteriaceae	Corynebacteriales	Actinobacteria	Actinobacteria	bacteria
NC_010105	Enterobacteria phage JS98	2007-12-04	7	2010-03-26	10	Escherichia	Enterobacteriaceae	Enterobacteriales	Gammaproteobacteria	Proteobacteria	bacteria
NC_010106	Enterobacteria phage phiEcoM-GJ1	2007-12-04	7	2008-01-18	8	Escherichia	Enterobacteriaceae	Enterobacteriales	Gammaproteobacteria	Proteobacteria	bacteria
NC_010116	Pseudomonas phage YuA	2007-12-01	7	2011-01-06	11	Pseudomonas	Pseudomonadaceae	Pseudomonadales	Gammaproteobacteria	Proteobacteria	bacteria
NC_010147	Staphylococcus phage phiMR11	2007-12-11	7	2008-12-03	8	Staphylococcus	Staphylococcaceae	Bacillales	Bacilli	Firmicutes	bacteria
NC_010152	Acidianus filamentous virus 6	2003-09-15	3	2006-03-25	6	Acidianus	Sulfolobaceae	Sulfolobales	Thermoprotei	Crenarchaeota	archaea
NC_010153	Acidianus filamentous virus 7	2003-09-15	3	2006-03-25	6	Acidianus	Sulfolobaceae	Sulfolobales	Thermoprotei	Crenarchaeota	archaea
NC_010154	Acidianus filamentous virus 8	2003-09-15	3	2006-03-25	6	Acidianus	Sulfolobaceae	Sulfolobales	Thermoprotei	Crenarchaeota	archaea
NC_010155	Acidianus filamentous virus 3	2003-09-15	3	2006-03-25	6	Acidianus	Sulfolobaceae	Sulfolobales	Thermoprotei	Crenarchaeota	archaea
NC_010179	Lactobacillus prophage Lj771	2007-12-26	7	2008-03-13	8	Lactobacillus	Lactobacillaceae	Lactobacillales	Bacilli	Firmicutes	bacteria
NC_010237	Enterobacteria phage Min27	2008-03-25	8	2010-04-02	10	Escherichia	Enterobacteriaceae	Enterobacteriales	Gammaproteobacteria	Proteobacteria	bacteria
NC_010324	Enterobacteria phage Phieco32	2008-02-11	8	2008-07-11	8	Escherichia	Enterobacteriaceae	Enterobacteriales	Gammaproteobacteria	Proteobacteria	bacteria
NC_010325	Pseudomonas phage LUZ24	2007-11-27	7	2010-11-19	10	Pseudomonas	Pseudomonadaceae	Pseudomonadales	Gammaproteobacteria	Proteobacteria	bacteria
NC_010326	Pseudomonas phage LUZ19	2007-11-27	7	2010-11-19	10	Pseudomonas	Pseudomonadaceae	Pseudomonadales	Gammaproteobacteria	Proteobacteria	bacteria
NC_010342	Halomonas phage phiHAP-1	2008-02-14	8	2009-04-17	9	Halomonas	Halomonadaceae	Oceanospirillales	Gammaproteobacteria	Proteobacteria	bacteria
NC_010353	Streptococcus phage 858	2008-02-21	8	2008-02-22	8	Streptococcus	Streptococcaceae	Lactobacillales	Bacilli	Firmicutes	bacteria
NC_010355	Azospirillum phage Cd	2008-02-19	8	2009-01-09	9	Azospirillum	Rhodospirillaceae	Rhodospirillales	Alphaproteobacteria	Proteobacteria	bacteria
NC_010363	Lactococcus phage asccphi28	2008-02-26	8	2009-04-17	9	Lactococcus	Streptococcaceae	Lactobacillales	Bacilli	Firmicutes	bacteria
NC_010391	Salmonella phage Fels-1	2008-03-03	8	2008-06-10	8	Salmonella	Enterobacteriaceae	Enterobacteriales	Gammaproteobacteria	Proteobacteria	bacteria
NC_010392	Phage Gifsy-1	2008-03-03	8	2008-10-20	8	Salmonella	Enterobacteriaceae	Enterobacteriales	Gammaproteobacteria	Proteobacteria	bacteria
NC_010393	Phage Gifsy-2	2008-03-03	8	2008-10-20	8	Salmonella	Enterobacteriaceae	Enterobacteriales	Gammaproteobacteria	Proteobacteria	bacteria
NC_010463	Salmonella phage Fels-2	2008-03-14	8	2009-04-17	9	Salmonella	Enterobacteriaceae	Enterobacteriales	Gammaproteobacteria	Proteobacteria	bacteria
NC_010495	Salmonella phage Vi II-E1	2008-03-19	8	2008-10-24	8	Salmonella	Enterobacteriaceae	Enterobacteriales	Gammaproteobacteria	Proteobacteria	bacteria
NC_010537	Acidianus filamentous virus 9	2004-03-30	4	2006-03-25	6	Acidianus	Sulfolobaceae	Sulfolobales	Thermoprotei	Crenarchaeota	archaea
NC_010576	Lactococcus phage 1706	2008-04-11	8	2008-04-15	8	Lactococcus	Streptococcaceae	Lactobacillales	Bacilli	Firmicutes	bacteria
NC_010583	Escherichia phage Eps7	2008-04-11	8	2010-04-14	10	Escherichia	Enterobacteriaceae	Enterobacteriales	Gammaproteobacteria	Proteobacteria	bacteria
NC_010807	Salmonella phage phiSG-JL2	2008-06-05	8	2009-04-17	9	Salmonella	Enterobacteriaceae	Enterobacteriales	Gammaproteobacteria	Proteobacteria	bacteria
NC_010808	Staphylococcus phage phiMR25	2008-06-05	8	2010-04-07	10	Staphylococcus	Staphylococcaceae	Bacillales	Bacilli	Firmicutes	bacteria
NC_010811	Ralstonia phage RSL1	2008-06-05	8	2012-03-29	12	NA	NA	NA	NA	NA	bacteria
NC_010821	Pseudomonas phage 201phi2-1	2008-06-06	8	2013-04-03	13	Pseudomonas	Pseudomonadaceae	Pseudomonadales	Gammaproteobacteria	Proteobacteria	bacteria
NC_010945	Streptococcus phage PH15	2008-06-09	8	2008-10-15	8	Streptococcus	Streptococcaceae	Lactobacillales	Bacilli	Firmicutes	bacteria
NC_011019	Mycobacterium phage KBG	2008-06-25	8	2012-07-20	12	NA	NA	NA	NA	NA	bacteria
NC_011020	Mycobacterium phage Jasper	2008-06-25	8	2012-07-20	12	NA	NA	NA	NA	NA	bacteria
NC_011021	Mycobacterium phage Lockley	2008-06-25	8	2009-04-17	9	NA	NA	NA	NA	NA	bacteria
NC_011022	Mycobacterium phage DD5	2008-06-25	8	2012-03-30	12	NA	NA	NA	NA	NA	bacteria
NC_011023	Mycobacterium phage Pukovnik	2008-06-25	8	2008-06-27	8	NA	NA	NA	NA	NA	bacteria
NC_011038	Yersinia phage Yepe2	2008-07-11	8	2011-02-14	11	Yersinia	Enterobacteriaceae	Enterobacteriales	Gammaproteobacteria	Proteobacteria	bacteria
NC_011039	Mycobacterium phage Predator	2008-07-11	8	2008-07-13	8	Mycobacterium	Mycobacteriaceae	Corynebacteriales	Actinobacteria	Actinobacteria	bacteria
NC_011040	Enterobacteria phage BA14	2008-07-11	8	2009-04-17	9	Escherichia	Enterobacteriaceae	Enterobacteriales	Gammaproteobacteria	Proteobacteria	bacteria
NC_011041	Escherichia phage rv5	2008-07-11	8	2013-03-29	13	Escherichia	Enterobacteriaceae	Enterobacteriales	Gammaproteobacteria	Proteobacteria	bacteria
NC_011042	Enterobacteria phage EcoDS1	2008-07-11	8	2012-07-18	12	Escherichia	Enterobacteriaceae	Enterobacteriales	Gammaproteobacteria	Proteobacteria	bacteria
NC_011043	Klebsiella phage K11	2008-07-11	8	2012-07-18	12	Klebsiella	Enterobacteriaceae	Enterobacteriales	Gammaproteobacteria	Proteobacteria	bacteria
NC_011044	Mycobacterium phage Nigel	2008-07-11	8	2008-07-16	8	Mycobacterium	Mycobacteriaceae	Corynebacteriales	Actinobacteria	Actinobacteria	bacteria
NC_011045	Enterobacteria phage 13a	2008-07-11	8	2012-07-18	12	Escherichia	Enterobacteriaceae	Enterobacteriales	Gammaproteobacteria	Proteobacteria	bacteria
NC_011046	Lactococcus phage bIBB29	2008-07-11	8	2008-07-23	8	Lactococcus	Streptococcaceae	Lactobacillales	Bacilli	Firmicutes	bacteria
NC_011048	Bacillus phage phi29	2008-07-11	8	2010-03-26	10	Bacillus	Bacillaceae	Bacillales	Bacilli	Firmicutes	bacteria
NC_011054	Mycobacterium phage Boomer	2008-07-17	8	2008-07-17	8	NA	NA	NA	NA	NA	bacteria
NC_011055	Mycobacterium phage Porky	2008-07-17	8	2009-04-17	9	NA	NA	NA	NA	NA	bacteria
NC_011056	Mycobacterium phage Kostya	2008-07-17	8	2009-04-17	9	NA	NA	NA	NA	NA	bacteria
NC_011057	Mycobacterium phage Phaedrus	2008-07-17	8	2008-07-23	8	NA	NA	NA	NA	NA	bacteria
NC_011085	Morganella phage MmP1	2008-07-26	8	2015-10-19	15	Morganella	Enterobacteriaceae	Enterobacteriales	Gammaproteobacteria	Proteobacteria	bacteria
NC_011103	Rhizobium phage 16-3	2008-08-04	8	2011-05-11	11	NA	NA	NA	NA	NA	bacteria
NC_011104	Lactobacillus phage Lrm1	2008-08-05	8	2008-08-06	8	Lactobacillus	Lactobacillaceae	Lactobacillales	Bacilli	Firmicutes	bacteria
NC_011107	Pseudomonas phage PT2	2008-08-04	8	2009-04-17	9	Pseudomonas	Pseudomonadaceae	Pseudomonadales	Gammaproteobacteria	Proteobacteria	bacteria
NC_011142	Iodobacteriophage phiPLPE	2008-08-19	8	2012-07-18	12	Iodobacter	NA	NA	NA	NA	bacteria
NC_011165	Pseudomonas phage LBL3	2008-08-22	8	2011-02-04	11	Pseudomonas	Pseudomonadaceae	Pseudomonadales	Gammaproteobacteria	Proteobacteria	bacteria
NC_011166	Pseudomonas phage LMA2	2008-08-22	8	2011-02-04	11	Pseudomonas	Pseudomonadaceae	Pseudomonadales	Gammaproteobacteria	Proteobacteria	bacteria
NC_011167	Bacillus phage IEBH	2008-08-25	8	2008-08-28	8	Bacillus	Bacillaceae	Bacillales	Bacilli	Firmicutes	bacteria
NC_011201	Ralstonia phage RSB1	2008-09-04	8	2010-03-26	10	Ralstonia	Burkholderiaceae	Burkholderiales	Betaproteobacteria	Proteobacteria	bacteria
NC_011216	Burkholderia phage KS10	2008-09-10	8	2012-11-27	12	Burkholderia	Burkholderiaceae	Burkholderiales	Betaproteobacteria	Proteobacteria	bacteria
NC_011217	Sulfolobus spindle-shaped virus 5	2004-09-09	4	2006-03-25	6	Sulfolobus	Sulfolobaceae	Sulfolobales	Thermoprotei	Crenarchaeota	archaea
NC_011222	Bacteroides phage B40-8	2008-09-12	8	2008-09-12	8	Bacteroides	Bacteroidaceae	Bacteroidales	Bacteroidia	Bacteroidetes	bacteria
NC_011267	Mycobacterium phage Solon	2008-09-17	8	2008-09-17	8	Mycobacterium	Mycobacteriaceae	Corynebacteriales	Actinobacteria	Actinobacteria	bacteria
NC_011269	Mycobacterium phage ScottMcG	2008-09-17	8	2008-09-17	8	NA	NA	NA	NA	NA	bacteria
NC_011270	Mycobacterium phage Spud	2008-09-17	8	2008-09-17	8	NA	NA	NA	NA	NA	bacteria
NC_011271	Mycobacterium phage Cali	2008-09-18	8	2008-09-18	8	NA	NA	NA	NA	NA	bacteria
NC_011272	Mycobacterium phage Rizal	2008-09-17	8	2008-09-17	8	NA	NA	NA	NA	NA	bacteria
NC_011273	Mycobacterium phage Myrna	2008-09-17	8	2011-09-02	11	Mycobacterium	Mycobacteriaceae	Corynebacteriales	Actinobacteria	Actinobacteria	bacteria
NC_011285	Mycobacterium phage Troll4	2008-09-25	8	2010-03-26	10	Mycobacterium	Mycobacteriaceae	Corynebacteriales	Actinobacteria	Actinobacteria	bacteria
NC_011287	Mycobacterium phage Pacc40	2008-09-25	8	2010-03-26	10	Mycobacterium	Mycobacteriaceae	Corynebacteriales	Actinobacteria	Actinobacteria	bacteria
NC_011288	Mycobacterium phage Fruitloop	2008-09-25	8	2010-03-26	10	Mycobacterium	Mycobacteriaceae	Corynebacteriales	Actinobacteria	Actinobacteria	bacteria
NC_011289	Mycobacterium phage Ramsey	2008-09-25	8	2010-03-26	10	Mycobacterium	Mycobacteriaceae	Corynebacteriales	Actinobacteria	Actinobacteria	bacteria
NC_011290	Mycobacterium phage Gumball	2008-09-25	8	2010-03-26	10	Mycobacterium	Mycobacteriaceae	Corynebacteriales	Actinobacteria	Actinobacteria	bacteria
NC_011291	Mycobacterium phage Brujita	2008-09-25	8	2008-09-25	8	Mycobacterium	Mycobacteriaceae	Corynebacteriales	Actinobacteria	Actinobacteria	bacteria
NC_011292	Mycobacterium phage Konstantine	2008-09-25	8	2008-09-25	8	Mycobacterium	Mycobacteriaceae	Corynebacteriales	Actinobacteria	Actinobacteria	bacteria
NC_011308	Listeria phage P40	2008-09-30	8	2009-11-23	9	Listeria	Listeriaceae	Bacillales	Bacilli	Firmicutes	bacteria
NC_011318	Clostridium phage phiCP39-O	2008-10-02	8	2011-02-04	11	Clostridium	Clostridiaceae	Clostridiales	Clostridia	Firmicutes	bacteria
NC_011344	Staphylococcus phage phi2958PVL	2008-10-09	8	2009-03-19	9	Staphylococcus	Staphylococcaceae	Bacillales	Bacilli	Firmicutes	bacteria
NC_011356	Enterobacteria phage YYZ-2008	2008-10-14	8	2010-03-26	10	Escherichia	Enterobacteriaceae	Enterobacteriales	Gammaproteobacteria	Proteobacteria	bacteria
NC_011357	Stx2-converting phage 1717	2008-10-15	8	2010-03-26	10	Escherichia	Enterobacteriaceae	Enterobacteriales	Gammaproteobacteria	Proteobacteria	bacteria
NC_011373	Pseudomonas phage PAJU2	2008-10-16	8	2009-02-18	9	Pseudomonas	Pseudomonadaceae	Pseudomonadales	Gammaproteobacteria	Proteobacteria	bacteria
NC_011398	Clostridium phage phiCD27	2008-10-22	8	2008-11-04	8	Clostridium	Clostridiaceae	Clostridiales	Clostridia	Firmicutes	bacteria
NC_011399	Ralstonia phage RSM3	2008-10-22	8	2010-01-28	10	Ralstonia	Burkholderiaceae	Burkholderiales	Betaproteobacteria	Proteobacteria	bacteria
NC_011421	Bacillus phage SPO1	2008-10-27	8	2009-05-28	9	Bacillus	Bacillaceae	Bacillales	Bacilli	Firmicutes	bacteria
NC_011523	Bacillus phage AP50	2008-11-05	8	2010-03-26	10	Bacillus	Bacillaceae	Bacillales	Bacilli	Firmicutes	bacteria
NC_011534	Kluyvera phage Kvp1	2008-11-13	8	2015-02-10	15	Kluyvera	Enterobacteriaceae	Enterobacteriales	Gammaproteobacteria	Proteobacteria	bacteria
NC_011551	Bacteriophage APSE-2	2008-11-12	8	2010-03-26	10	Hamiltonella	NA	NA	NA	NA	bacteria
NC_011589	Stenotrophomonas phage S1	2008-11-17	8	2010-03-26	10	Stenotrophomonas	Xanthomonadaceae	Xanthomonadales	Gammaproteobacteria	Proteobacteria	bacteria
NC_011611	Pseudomonas phage MP38	2008-12-02	8	2010-03-26	10	Pseudomonas	Pseudomonadaceae	Pseudomonadales	Gammaproteobacteria	Proteobacteria	bacteria
NC_011612	Staphylococcus phage Ipla35	2008-12-01	8	2009-12-15	9	Staphylococcus	Staphylococcaceae	Bacillales	Bacilli	Firmicutes	bacteria
NC_011613	Pseudomonas phage MP29	2008-12-02	8	2010-03-26	10	Pseudomonas	Pseudomonadaceae	Pseudomonadales	Gammaproteobacteria	Proteobacteria	bacteria
NC_011614	Staphylococcus phage Ipla88	2008-12-01	8	2009-12-15	9	Staphylococcus	Staphylococcaceae	Bacillales	Bacilli	Firmicutes	bacteria
NC_011645	Bacillus phage TP21-L	2008-12-09	8	2011-03-18	11	NA	NA	NA	NA	NA	bacteria
NC_011703	Pseudomonas phage 14-1	2008-12-14	8	2011-02-04	11	NA	NA	NA	NA	NA	bacteria
NC_011756	Pseudomonas phage SN	2008-12-16	8	2011-02-04	11	Pseudomonas	Pseudomonadaceae	Pseudomonadales	Gammaproteobacteria	Proteobacteria	bacteria
NC_011801	Lactobacillus phage Lv-1	2009-01-06	9	2009-01-06	9	Lactobacillus	Lactobacillaceae	Lactobacillales	Bacilli	Firmicutes	bacteria
NC_011802	Salmonella phage SE1	2009-01-06	9	2010-03-26	10	Salmonella	Enterobacteriaceae	Enterobacteriales	Gammaproteobacteria	Proteobacteria	bacteria
NC_011810	Pseudomonas phage PB1	2009-01-05	9	2011-02-04	11	Pseudomonas	Pseudomonadaceae	Pseudomonadales	Gammaproteobacteria	Proteobacteria	bacteria
NC_011811	Erwinia phage phiEa21-4	2009-01-06	9	2010-03-26	10	Erwinia	Enterobacteriaceae	Enterobacteriales	Gammaproteobacteria	Proteobacteria	bacteria
NC_011976	Salmonella phage epsilon34	2009-01-26	9	2010-03-26	10	Salmonella	Enterobacteriaceae	Enterobacteriales	Gammaproteobacteria	Proteobacteria	bacteria
NC_012027	Mycobacterium phage Phlyer	2009-02-03	9	2009-02-03	9	Mycobacterium	Mycobacteriaceae	Corynebacteriales	Actinobacteria	Actinobacteria	bacteria
NC_012091	Pseudomonas phage phi2954	2009-02-19	9	2015-10-20	15	Pseudomonas	Pseudomonadaceae	Pseudomonadales	Gammaproteobacteria	Proteobacteria	bacteria
NC_012092	Pseudomonas phage phi2954	2009-02-19	9	2015-10-20	15	Pseudomonas	Pseudomonadaceae	Pseudomonadales	Gammaproteobacteria	Proteobacteria	bacteria
NC_012093	Pseudomonas phage phi2954	2009-02-19	9	2015-10-20	15	Pseudomonas	Pseudomonadaceae	Pseudomonadales	Gammaproteobacteria	Proteobacteria	bacteria
NC_012223	Enterobacteria phage SSL2009a	2009-03-18	9	2016-01-15	16	Escherichia	Enterobacteriaceae	Enterobacteriales	Gammaproteobacteria	Proteobacteria	bacteria
NC_012418	Pseudomonas phage phikF77	2009-03-23	9	2010-03-26	10	Pseudomonas	Pseudomonadaceae	Pseudomonadales	Gammaproteobacteria	Proteobacteria	bacteria
NC_012419	Enterococcus phage EFAP-1	2009-03-24	9	2009-03-24	9	Enterococcus	Enterococcaceae	Lactobacillales	Bacilli	Firmicutes	bacteria
NC_012530	Lactobacillus phage Lb338-1	2009-04-06	9	2009-11-23	9	NA	NA	NA	NA	NA	bacteria
NC_012558	Halorubrum pleomorphic virus 1	2009-04-13	9	2009-04-15	9	Halorubrum	Haloferacaceae	Haloferacales	Halobacteria	Euryarchaeota	bacteria
NC_012635	Enterobacteria phage RB51	2009-04-30	9	2010-03-26	10	NA	NA	NA	NA	NA	bacteria
NC_012638	Enterobacteria phage RB14	2009-04-30	9	2010-03-26	10	NA	NA	NA	NA	NA	bacteria
NC_012662	Vibrio phage VP93	2009-05-08	9	2010-04-23	10	Vibrio	Vibrionaceae	Vibrionales	Gammaproteobacteria	Proteobacteria	bacteria
NC_012663	Lactococcus phage P087	2009-05-08	9	2009-05-11	9	Lactococcus	Streptococcaceae	Lactobacillales	Bacilli	Firmicutes	bacteria
NC_012696	Sulfitobacter phage EE36phi1	2009-05-15	9	2010-03-26	10	Sulfitobacter	Rhodobacteraceae	Rhodobacterales	Alphaproteobacteria	Proteobacteria	bacteria
NC_012697	Silicibacter phage DSS3phi2	2009-05-15	9	2010-03-26	10	Ruegeria	Rhodobacteraceae	Rhodobacterales	Alphaproteobacteria	Proteobacteria	bacteria
NC_012740	Enterobacteria phage JSE	2009-06-01	9	2010-03-26	10	Escherichia	Enterobacteriaceae	Enterobacteriales	Gammaproteobacteria	Proteobacteria	bacteria
NC_012741	Enterobacteria phage JS10	2009-06-01	9	2010-03-26	10	Escherichia	Enterobacteriaceae	Enterobacteriales	Gammaproteobacteria	Proteobacteria	bacteria
NC_012742	Xanthomonas phage phiL7	2009-06-01	9	2010-03-26	10	Xanthomonas	Xanthomonadaceae	Xanthomonadales	Gammaproteobacteria	Proteobacteria	bacteria
NC_012743	Burkholderia phage BcepIL02	2009-06-02	9	2011-09-26	11	Burkholderia	Burkholderiaceae	Burkholderiales	Betaproteobacteria	Proteobacteria	bacteria
NC_012749	Escherichia phage wV8	2009-06-02	9	2010-03-26	10	Escherichia	Enterobacteriaceae	Enterobacteriales	Gammaproteobacteria	Proteobacteria	bacteria
NC_012753	Streptococcus phage 5093	2009-06-02	9	2012-07-20	12	Streptococcus	Streptococcaceae	Lactobacillales	Bacilli	Firmicutes	bacteria
NC_012756	Streptococcus phage PH10	2009-06-02	9	2011-02-04	11	Streptococcus	Streptococcaceae	Lactobacillales	Bacilli	Firmicutes	bacteria
NC_012757	Vibrio phage VEJphi	2009-06-03	9	2010-03-26	10	Vibrio	Vibrionaceae	Vibrionales	Gammaproteobacteria	Proteobacteria	bacteria
NC_012784	Staphylococcus phage phiPVL-CN125	2009-06-08	9	2010-02-05	10	Staphylococcus	Staphylococcaceae	Bacillales	Bacilli	Firmicutes	bacteria
NC_012788	Mycobacterium phage Angel	2009-06-09	9	2010-01-08	10	Mycobacterium	Mycobacteriaceae	Corynebacteriales	Actinobacteria	Actinobacteria	bacteria
NC_012868	Enterobacteria phage St-1	2009-06-30	9	2010-03-26	10	Escherichia	Enterobacteriaceae	Enterobacteriales	Gammaproteobacteria	Proteobacteria	bacteria
NC_012884	Streptococcus phage M102	2007-07-30	7	2011-02-04	11	NA	NA	NA	NA	NA	bacteria
NC_013021	Cyanophage PSS2	2009-07-27	9	2009-11-23	9	Prochlorococcus	Prochlorococcaceae	Prochlorales		Cyanobacteria	bacteria
NC_013055	Burkholderia phage KS9	2009-08-03	9	2012-04-30	12	Burkholderia	Burkholderiaceae	Burkholderiales	Betaproteobacteria	Proteobacteria	bacteria
NC_013059	Salmonella phage g341c	2009-08-04	9	2011-02-25	11	Salmonella	Enterobacteriaceae	Enterobacteriales	Gammaproteobacteria	Proteobacteria	bacteria
NC_013085	Synechococcus phage S-RSM4	2009-08-10	9	2011-02-04	11	NA	NA	NA	NA	NA	bacteria
NC_013152	Lactococcus phage CB14	2009-08-30	9	2016-01-15	16	Lactococcus	Streptococcaceae	Lactobacillales	Bacilli	Firmicutes	bacteria
NC_013155	Lactococcus phage CB13	2009-08-26	9	2016-01-15	16	Lactococcus	Streptococcaceae	Lactobacillales	Bacilli	Firmicutes	bacteria
NC_013195	Staphylococcus phage P954	2009-09-02	9	2012-04-30	12	Staphylococcus	Staphylococcaceae	Bacillales	Bacilli	Firmicutes	bacteria
NC_013585	Acidianus spindle-shaped virus 1	2005-12-03	5	2006-03-28	6	Acidianus	Sulfolobaceae	Sulfolobales	Thermoprotei	Crenarchaeota	archaea
NC_013587	Sulfolobus spindle-shaped virus 6	2005-12-03	5	2006-07-07	6	Sulfolobus	Sulfolobaceae	Sulfolobales	Thermoprotei	Crenarchaeota	archaea
NC_013588	Sulfolobus spindle-shaped virus 7	2005-12-03	5	2006-07-07	6	Sulfolobus	Sulfolobaceae	Sulfolobales	Thermoprotei	Crenarchaeota	archaea
NC_013594	Escherichia phage D108	2009-12-15	9	2010-06-29	10	Escherichia	Enterobacteriaceae	Enterobacteriales	Gammaproteobacteria	Proteobacteria	bacteria
NC_013598	Streptococcus phage Alq132	2009-12-11	9	2010-01-07	10	Streptococcus	Streptococcaceae	Lactobacillales	Bacilli	Firmicutes	bacteria
NC_013599	Xylella phage Xfas53	2009-12-11	9	2010-01-08	10	Xylella	Xanthomonadaceae	Xanthomonadales	Gammaproteobacteria	Proteobacteria	bacteria
NC_013600	Sodalis phage SO1	2009-12-11	9	2011-09-02	11	Sodalis	Enterobacteriaceae	Enterobacteriales	Gammaproteobacteria	Proteobacteria	bacteria
NC_013638	Pseudomonas phage phi-2	2009-12-10	9	2011-01-06	11	Pseudomonas	Pseudomonadaceae	Pseudomonadales	Gammaproteobacteria	Proteobacteria	bacteria
NC_013643	Enterococcus phage phiFL2A	2009-12-18	9	2010-02-17	10	Enterococcus	Enterococcaceae	Lactobacillales	Bacilli	Firmicutes	bacteria
NC_013644	Enterococcus phage phiFL4A	2009-12-18	9	2010-02-17	10	Enterococcus	Enterococcaceae	Lactobacillales	Bacilli	Firmicutes	bacteria
NC_013645	Streptococcus phage Abc2	2009-12-18	9	2010-01-07	10	Streptococcus	Streptococcaceae	Lactobacillales	Bacilli	Firmicutes	bacteria
NC_013646	Enterococcus phage phiFL1A	2009-12-18	9	2010-02-17	10	Enterococcus	Enterococcaceae	Lactobacillales	Bacilli	Firmicutes	bacteria
NC_013647	Klebsiella phage KP32	2009-12-18	9	2010-05-26	10	Klebsiella	Enterobacteriaceae	Enterobacteriales	Gammaproteobacteria	Proteobacteria	bacteria
NC_013648	Enterococcus phage phiFL3A	2009-12-18	9	2010-02-17	10	Enterococcus	Enterococcaceae	Lactobacillales	Bacilli	Firmicutes	bacteria
NC_013649	Klebsiella phage KP34	2009-12-30	9	2011-04-28	11	Klebsiella	Enterobacteriaceae	Enterobacteriales	Gammaproteobacteria	Proteobacteria	bacteria
NC_013650	Mycobacterium phage ET08	2009-12-18	9	2011-08-11	11	Mycobacterium	Mycobacteriaceae	Corynebacteriales	Actinobacteria	Actinobacteria	bacteria
NC_013651	Vibrio phage N4	2009-12-18	9	2012-05-17	12	NA	NA	NA	NA	NA	bacteria
NC_013691	Pseudomonas phage LUZ7	2009-09-22	9	2011-01-25	11	Pseudomonas	Pseudomonadaceae	Pseudomonadales	Gammaproteobacteria	Proteobacteria	bacteria
NC_013692	Pseudomonas phage LIT1	2009-09-22	9	2011-01-25	11	Pseudomonas	Pseudomonadaceae	Pseudomonadales	Gammaproteobacteria	Proteobacteria	bacteria
NC_013693	Shigella phage Ag3	2009-12-30	9	2011-07-18	11	Shigella	Enterobacteriaceae	Enterobacteriales	Gammaproteobacteria	Proteobacteria	bacteria
NC_013694	Mycobacterium phage Peaches	2009-12-30	9	2011-08-11	11	Mycobacterium	Mycobacteriaceae	Corynebacteriales	Actinobacteria	Actinobacteria	bacteria
NC_013696	Enterococcus phage phiEf11	2009-12-30	9	2012-07-23	12	Enterococcus	Enterococcaceae	Lactobacillales	Bacilli	Firmicutes	bacteria
NC_013697	Deftia phage phiW-14	2009-12-30	9	2010-01-08	10	Delftia	Comamonadaceae	Burkholderiales	Betaproteobacteria	Proteobacteria	bacteria
NC_013698	Clavibacter phage CMP1	2009-12-30	9	2010-12-08	10	Clavibacter	Microbacteriaceae	Micrococcales	Actinobacteria	Actinobacteria	bacteria
NC_013758	Haloarcula hispanica pleomorphic virus 1	2006-01-25	6	2006-01-26	6	Haloarcula	Halobacteriaceae	Halobacteriales	Halobacteria	Euryarchaeota	archaea
NC_013936	Mycobacterium phage Ardmore	2010-03-16	10	2010-03-16	10	Mycobacterium	Mycobacteriaceae	Corynebacteriales	Actinobacteria	Actinobacteria	bacteria
NC_014036	Klebsiella phage KP15	2010-04-13	10	2010-12-13	10	Klebsiella	Enterobacteriaceae	Enterobacteriales	Gammaproteobacteria	Proteobacteria	bacteria
NC_014099	Sulfolobus turreted icosahedral virus 2	2006-04-29	6	2006-04-29	6	Sulfolobus	Sulfolobaceae	Sulfolobales	Thermoprotei	Crenarchaeota	archaea
NC_014229	Streptomyces phage phiSASD1	2010-06-09	10	2010-06-09	10	Streptomyces	Streptomycetaceae	Streptomycetales	Actinobacteria	Actinobacteria	bacteria
NC_014260	Enterobacteria phage IME08	2010-06-28	10	2011-12-15	11	Escherichia	Enterobacteriaceae	Enterobacteriales	Gammaproteobacteria	Proteobacteria	bacteria
NC_014321	Hyperthermophilic Archaeal Virus 2	2006-07-04	6	2006-11-18	6	NA	NA	NA	NA	NA	archaea
NC_014322	Hyperthermophilic Archaeal Virus 1	2006-07-04	6	2006-11-18	6	NA	NA	NA	NA	NA	archaea
NC_014457	Clostridium phage phiCTP1	2010-08-20	10	2010-08-20	10	NA	NA	NA	NA	NA	bacteria
NC_014458	Mycobacterium phage Angelica	2010-08-20	10	2011-08-11	11	Mycobacterium	Mycobacteriaceae	Corynebacteriales	Actinobacteria	Actinobacteria	bacteria
NC_014459	Mycobacterium phage CrimD	2010-08-20	10	2011-08-11	11	Mycobacterium	Mycobacteriaceae	Corynebacteriales	Actinobacteria	Actinobacteria	bacteria
NC_014460	Staphylococcus phage Sap26	2010-08-25	10	2010-08-25	10	Staphylococcus	Staphylococcaceae	Bacillales	Bacilli	Firmicutes	bacteria
NC_014461	Mycobacterium phage bron	2010-08-20	10	2011-08-11	11	Mycobacterium	Mycobacteriaceae	Corynebacteriales	Actinobacteria	Actinobacteria	bacteria
NC_014467	Enterobacteria phage RB16	2010-08-23	10	2010-11-15	10	Escherichia	Enterobacteriaceae	Enterobacteriales	Gammaproteobacteria	Proteobacteria	bacteria
NC_014595	Shigella phage SP18	2010-10-15	10	2010-10-15	10	Shigella	Enterobacteriaceae	Enterobacteriales	Gammaproteobacteria	Proteobacteria	bacteria
NC_014635	Aeromonas phage phiAS4	2010-10-28	10	2012-02-23	12	Aeromonas	Aeromonadaceae	Aeromonadales	Gammaproteobacteria	Proteobacteria	bacteria
NC_014636	Aeromonas phage phiAS5	2010-10-28	10	2012-04-25	12	Aeromonas	Aeromonadaceae	Aeromonadales	Gammaproteobacteria	Proteobacteria	bacteria
NC_014660	Acinetobacter phage Ac42	2010-11-12	10	2010-11-12	10	NA	NA	NA	NA	NA	bacteria
NC_014661	Acinetobacter phage Acj61	2010-11-12	10	2010-11-12	10	Acinetobacter	Moraxellaceae	Pseudomonadales	Gammaproteobacteria	Proteobacteria	bacteria
NC_014662	Enterobacteria phage CC31	2010-11-12	10	2010-11-12	10	Escherichia	Enterobacteriaceae	Enterobacteriales	Gammaproteobacteria	Proteobacteria	bacteria
NC_014663	Acinetobacter phage Acj9	2010-11-12	10	2010-11-12	10	Acinetobacter	Moraxellaceae	Pseudomonadales	Gammaproteobacteria	Proteobacteria	bacteria
NC_014792	Enterobacteria phage vB_EcoM-VR7	2010-12-10	10	2015-03-18	15	Escherichia	Enterobacteriaceae	Enterobacteriales	Gammaproteobacteria	Proteobacteria	bacteria
NC_014900	Salmonella phage ST160	2011-01-13	11	2011-02-18	11	Salmonella	Enterobacteriaceae	Enterobacteriales	Gammaproteobacteria	Proteobacteria	bacteria
NC_014901	Mycobacterium phage Wee	2011-01-13	11	2012-04-30	12	Mycobacterium	Mycobacteriaceae	Corynebacteriales	Actinobacteria	Actinobacteria	bacteria
NC_015157	Vibrio phage ICP1	2011-03-03	11	2011-07-06	11	Vibrio	Vibrionaceae	Vibrionales	Gammaproteobacteria	Proteobacteria	bacteria
NC_015158	Vibrio phage ICP2	2011-03-03	11	2011-07-06	11	Vibrio	Vibrionaceae	Vibrionales	Gammaproteobacteria	Proteobacteria	bacteria
NC_015159	Vibrio phage ICP3	2011-03-03	11	2011-07-06	11	Vibrio	Vibrionaceae	Vibrionales	Gammaproteobacteria	Proteobacteria	bacteria
NC_015208	Pseudomonas phage phi15	2011-03-01	11	2011-03-18	11	NA	NA	NA	NA	NA	bacteria
NC_015209	Vibrio phage CTX	2014-10-08	14	2014-10-09	14	Vibrio	Vibrionaceae	Vibrionales	Gammaproteobacteria	Proteobacteria	bacteria
NC_015210	Tsukamurella phage TPA2	2011-03-18	11	2011-03-19	11	Tsukamurella	Tsukamurellaceae	Corynebacteriales	Actinobacteria	Actinobacteria	bacteria
NC_015249	Enterobacteria phage 285P	2011-03-21	11	2011-04-29	11	Escherichia	Enterobacteriaceae	Enterobacteriales	Gammaproteobacteria	Proteobacteria	bacteria
NC_015250	Acinetobacter phage 133	2011-03-21	11	2011-04-29	11	Acinetobacter	Moraxellaceae	Pseudomonadales	Gammaproteobacteria	Proteobacteria	bacteria
NC_015251	Aeromonas phage 65	2011-03-21	11	2013-04-03	13	Aeromonas	Aeromonadaceae	Aeromonadales	Gammaproteobacteria	Proteobacteria	bacteria
NC_015252	Brochothrix phage NF5	2011-03-29	11	2011-03-29	11	Brochothrix	Listeriaceae	Bacillales	Bacilli	Firmicutes	bacteria
NC_015253	Brochothrix phage A9	2011-03-29	11	2011-03-29	11	Brochothrix	Listeriaceae	Bacillales	Bacilli	Firmicutes	bacteria
NC_015254	Brochothrix phage BL3	2011-04-01	11	2011-04-01	11	Brochothrix	Listeriaceae	Bacillales	Bacilli	Firmicutes	bacteria
NC_015262	Clostridium phage phiCD6356	2011-03-21	11	2011-03-21	11	Clostridium	Clostridiaceae	Clostridiales	Clostridia	Firmicutes	bacteria
NC_015263	Lactococcus phage 949	2011-03-29	11	2011-03-29	11	Lactococcus	Streptococcaceae	Lactobacillales	Bacilli	Firmicutes	bacteria
NC_015264	Pseudomonas phage phiIBB-PF7A	2011-03-21	11	2011-04-18	11	Pseudomonas	Pseudomonadaceae	Pseudomonadales	Gammaproteobacteria	Proteobacteria	bacteria
NC_015265	Burkholderia phage KS5	2011-03-29	11	2011-03-29	11	Burkholderia	Burkholderiaceae	Burkholderiales	Betaproteobacteria	Proteobacteria	bacteria
NC_015266	Burkholderia phage KL3	2011-03-29	11	2011-03-29	11	Burkholderia	Burkholderiaceae	Burkholderiales	Betaproteobacteria	Proteobacteria	bacteria
NC_015269	Salmonella phage Spc35	2011-03-22	11	2011-03-22	11	Salmonella	Enterobacteriaceae	Enterobacteriales	Gammaproteobacteria	Proteobacteria	bacteria
NC_015270	Enterococcus phage EFRM31	2011-03-29	11	2011-03-29	11	Enterococcus	Enterococcaceae	Lactobacillales	Bacilli	Firmicutes	bacteria
NC_015271	Salmonella phage Vi06	2010-07-23	10	2011-03-22	11	Salmonella	Enterobacteriaceae	Enterobacteriales	Gammaproteobacteria	Proteobacteria	bacteria
NC_015272	Pseudomonas phage KPP10	2011-03-29	11	2014-06-11	14	NA	NA	NA	NA	NA	bacteria
NC_015273	Burkholderia phage KS14	2011-03-29	11	2011-03-29	11	Burkholderia	Burkholderiaceae	Burkholderiales	Betaproteobacteria	Proteobacteria	bacteria
NC_015274	Streptococcus phage Dp-1	2011-03-29	11	2011-03-29	11	Streptococcus	Streptococcaceae	Lactobacillales	Bacilli	Firmicutes	bacteria
NC_015279	Synechococcus phage S-SM2	2011-03-24	11	2012-07-17	12	Synechococcus		Chroococcales		Cyanobacteria	bacteria
NC_015280	Prochlorococcus phage P-HM1	2011-03-24	11	2012-07-17	12	Prochlorococcus	Prochlorococcaceae	Prochlorales		Cyanobacteria	bacteria
NC_015281	Synechococcus phage S-ShM2	2011-03-24	11	2012-07-17	12	Synechococcus		Chroococcales		Cyanobacteria	bacteria
NC_015282	Synechococcus phage S-SM1	2011-03-24	11	2012-07-17	12	Synechococcus		Chroococcales		Cyanobacteria	bacteria
NC_015283	Prochlorococcus phage P-RSM4	2011-03-24	11	2012-07-17	12	Prochlorococcus	Prochlorococcaceae	Prochlorales		Cyanobacteria	bacteria
NC_015284	Prochlorococcus phage P-HM2	2011-03-24	11	2012-07-17	12	Prochlorococcus	Prochlorococcaceae	Prochlorales		Cyanobacteria	bacteria
NC_015285	Prochlorococcus phage Syn33	2011-03-24	11	2012-07-17	12	Synechococcus		Chroococcales		Cyanobacteria	bacteria
NC_015286	Synechococcus phage Syn19	2011-03-24	11	2012-07-17	12	Synechococcus		Chroococcales		Cyanobacteria	bacteria
NC_015287	Synechococcus phage S-SSM7	2011-03-24	11	2012-07-17	12	Synechococcus		Chroococcales		Cyanobacteria	bacteria
NC_015288	Prochlorococcus phage Syn1	2011-03-24	11	2012-07-17	12	Synechococcus		Chroococcales		Cyanobacteria	bacteria
NC_015289	Synechococcus phage S-SSM5	2011-03-24	11	2012-07-17	12	Synechococcus		Chroococcales		Cyanobacteria	bacteria
NC_015290	Prochlorococcus phage P-SSM7	2011-03-24	11	2012-07-17	12	Prochlorococcus	Prochlorococcaceae	Prochlorales		Cyanobacteria	bacteria
NC_015292	Erwinia phage phiEa104	2010-11-10	10	2011-03-29	11	NA	NA	NA	NA	NA	bacteria
NC_015293	Pseudoalteromonas phage H105/1	2011-03-29	11	2016-01-15	16	Pseudoalteromonas	Pseudoalteromonadaceae	Alteromonadales	Gammaproteobacteria	Proteobacteria	bacteria
NC_015294	Pseudomonas phage PAK_P1	2011-03-24	11	2013-12-05	13	Pseudomonas	Pseudomonadaceae	Pseudomonadales	Gammaproteobacteria	Proteobacteria	bacteria
NC_015295	Erwinia phage phiEt88	2010-11-10	10	2011-03-29	11	NA	NA	NA	NA	NA	bacteria
NC_015296	Salmonella phage ViI	2010-07-29	10	2011-03-24	11	Salmonella	Enterobacteriaceae	Enterobacteriales	Gammaproteobacteria	Proteobacteria	bacteria
NC_015297	Ralstonia phage PE226	2011-03-29	11	2011-03-29	11	Ralstonia	Burkholderiaceae	Burkholderiales	Betaproteobacteria	Proteobacteria	bacteria
NC_015453	Propionibacterium phage PAS50	2011-04-27	11	2011-04-27	11	NA	NA	NA	NA	NA	bacteria
NC_015454	Propionibacterium phage PAD20	2011-04-27	11	2011-04-27	11	NA	NA	NA	NA	NA	bacteria
NC_015456	Shigella phage Shfl1	2011-04-27	11	2011-04-27	11	Shigella	Enterobacteriaceae	Enterobacteriales	Gammaproteobacteria	Proteobacteria	bacteria
NC_015457	Shigella phage Shfl2	2011-04-27	11	2011-04-27	11	Shigella	Enterobacteriaceae	Enterobacteriales	Gammaproteobacteria	Proteobacteria	bacteria
NC_015463	Synechococcus phage S-CBS2	2011-04-28	11	2012-02-09	12	Synechococcus		Chroococcales		Cyanobacteria	bacteria
NC_015464	Campylobacter phage NCTC12673	2011-05-11	11	2011-11-29	11	Campylobacter	Campylobacteraceae	Campylobacterales	Epsilonproteobacteria	Proteobacteria	bacteria
NC_015465	Synechococcus phage S-CBS3	2011-04-28	11	2012-02-09	12	Synechococcus		Chroococcales		Cyanobacteria	bacteria
NC_015466	Roseobacter phage RDJL Phi 1	2011-04-28	11	2011-04-28	11	Roseobacter	Rhodobacteraceae	Rhodobacterales	Alphaproteobacteria	Proteobacteria	bacteria
NC_015568	Clostridium phage phiCD38-2	2011-05-23	11	2011-05-23	11	Clostridium	Clostridiaceae	Clostridiales	Clostridia	Firmicutes	bacteria
NC_015569	Synechococcus phage S-CRM01	2011-05-23	11	2011-07-20	11	Synechococcus		Chroococcales		Cyanobacteria	bacteria
NC_015584	Mycobacterium phage Faith1	2011-06-29	11	2012-02-03	12	Mycobacterium	Mycobacteriaceae	Corynebacteriales	Actinobacteria	Actinobacteria	bacteria
NC_015585	Pantoea phage LIMEzero	2011-05-12	11	2011-06-29	11	Pantoea	Enterobacteriaceae	Enterobacteriales	Gammaproteobacteria	Proteobacteria	bacteria
NC_015586	Stenotrophomonas phage phiSHP2	2011-12-15	11	2011-12-15	11	Stenotrophomonas	Xanthomonadaceae	Xanthomonadales	Gammaproteobacteria	Proteobacteria	bacteria
NC_015719	Enterobacteria phage K30	2011-06-29	11	2011-06-29	11	NA	NA	NA	NA	NA	bacteria
NC_015720	Gordonia phage GTE2	2011-06-29	11	2011-07-01	11	Gordonia	Gordoniaceae	Corynebacteriales	Actinobacteria	Actinobacteria	bacteria
NC_015721	Bdellovibrio phage phi1402	2011-06-29	11	2011-06-29	11	Bdellovibrio	Bdellovibrionaceae	Bdellovibrionales	Deltaproteobacteria	Proteobacteria	bacteria
NC_015785	Microviridae phi-CA82	2012-07-03	12	2012-07-03	12	NA	NA	NA	NA	NA	bacteria
NC_015933	Escherichia phage vB_EcoP_G7C	2011-09-02	11	2013-04-04	13	NA	NA	NA	NA	NA	bacteria
NC_015937	Thermus phage TMA	2011-08-19	11	2012-07-23	12	Thermus	Thermaceae	Thermales	Deinococci	Deinococcus-Thermus	bacteria
NC_015938	Salmonella phage 7-11	2011-09-02	11	2011-09-02	11	Salmonella	Enterobacteriaceae	Enterobacteriales	Gammaproteobacteria	Proteobacteria	bacteria
NC_016071	Salmonella phage PVP-SE1	2011-12-15	11	2011-12-15	11	Salmonella	Enterobacteriaceae	Enterobacteriales	Gammaproteobacteria	Proteobacteria	bacteria
NC_016073	Salmonella phage SFP10	2011-10-13	11	2011-12-28	11	Salmonella	Enterobacteriaceae	Enterobacteriales	Gammaproteobacteria	Proteobacteria	bacteria
NC_016158	Escherichia phage HK639	2011-11-10	11	2011-11-10	11	Escherichia	Enterobacteriaceae	Enterobacteriales	Gammaproteobacteria	Proteobacteria	bacteria
NC_016160	Escherichia phage HK75	2011-11-10	11	2011-11-10	11	Escherichia	Enterobacteriaceae	Enterobacteriales	Gammaproteobacteria	Proteobacteria	bacteria
NC_016161	Pediococcus phage clP1	2011-11-10	11	2012-08-02	12	NA	NA	NA	NA	NA	bacteria
NC_016162	Vibrio phage VCY-phi	2011-11-29	11	2011-11-29	11	Vibrio	Vibrionaceae	Vibrionales	Gammaproteobacteria	Proteobacteria	bacteria
NC_016163	Yersinia phage phiR1-37	2005-06-02	5	2012-06-15	12	Yersinia	Enterobacteriaceae	Enterobacteriales	Gammaproteobacteria	Proteobacteria	bacteria
NC_016164	Synechococcus phage S-CBS1	2011-11-10	11	2012-02-09	12	Synechococcus		Chroococcales		Cyanobacteria	bacteria
NC_016165	Rhodobacter phage RcapMu	2011-11-10	11	2011-11-10	11	Rhodobacter	Rhodobacteraceae	Rhodobacterales	Alphaproteobacteria	Proteobacteria	bacteria
NC_016166	Gordonia phage GTE7	2011-11-29	11	2011-11-29	11	Gordonia	Gordoniaceae	Corynebacteriales	Actinobacteria	Actinobacteria	bacteria
NC_016434	Gordonia phage GTE5	2011-12-09	11	2011-12-09	11	Gordonia	Gordoniaceae	Corynebacteriales	Actinobacteria	Actinobacteria	bacteria
NC_016435	Gordonia phage GRU1	2011-12-09	11	2011-12-09	11	Gordonia	Gordoniaceae	Corynebacteriales	Actinobacteria	Actinobacteria	bacteria
NC_016562	Campylobacter phage CPX	2012-01-10	12	2012-01-10	12	Campylobacter	Campylobacteraceae	Campylobacterales	Epsilonproteobacteria	Proteobacteria	bacteria
NC_016563	Bacillus phage W.Ph.	2012-01-10	12	2013-02-11	13	Bacillus	Bacillaceae	Bacillales	Bacilli	Firmicutes	bacteria
NC_016564	Planktothrix phage PaV-LD	2012-01-06	12	2012-01-06	12	Planktothrix		Oscillatoriales		Cyanobacteria	bacteria
NC_016565	Staphylococcus phage S24-1	2012-01-10	12	2012-01-10	12	Staphylococcus	Staphylococcaceae	Bacillales	Bacilli	Firmicutes	bacteria
NC_016566	Shigella phage EP23	2012-01-06	12	2012-09-24	12	Shigella	Enterobacteriaceae	Enterobacteriales	Gammaproteobacteria	Proteobacteria	bacteria
NC_016567	Vibrio phage SIO-2	2012-01-06	12	2012-07-23	12	Vibrio	Vibrionaceae	Vibrionales	Gammaproteobacteria	Proteobacteria	bacteria
NC_016568	Helicobacter phage phiHP33	2012-01-10	12	2012-08-08	12	Helicobacter	Helicobacteraceae	Campylobacterales	Epsilonproteobacteria	Proteobacteria	bacteria
NC_016569	Nocardia phage NBR1	2012-01-13	12	2012-01-13	12	Nocardia	Nocardiaceae	Corynebacteriales	Actinobacteria	Actinobacteria	bacteria
NC_016570	Escherichia phage Cba120	2012-01-13	12	2012-01-13	12	Escherichia	Enterobacteriaceae	Enterobacteriales	Gammaproteobacteria	Proteobacteria	bacteria
NC_016571	Pseudomonas phage OBP	2012-01-10	12	2012-02-03	12	Pseudomonas	Pseudomonadaceae	Pseudomonadales	Gammaproteobacteria	Proteobacteria	bacteria
NC_016650	Rhodococcus phage RGL3	2012-01-17	12	2013-03-15	13	Rhodococcus	Nocardiaceae	Corynebacteriales	Actinobacteria	Actinobacteria	bacteria
NC_016651	Rhodococcus phage RRH1	2012-01-17	12	2012-01-17	12	Rhodococcus	Nocardiaceae	Corynebacteriales	Actinobacteria	Actinobacteria	bacteria
NC_016652	Rhodococcus phage REQ2	2012-01-17	12	2012-01-17	12	Rhodococcus	Nocardiaceae	Corynebacteriales	Actinobacteria	Actinobacteria	bacteria
NC_016653	Rhodococcus phage RER2	2012-01-17	12	2013-03-15	13	Rhodococcus	Nocardiaceae	Corynebacteriales	Actinobacteria	Actinobacteria	bacteria
NC_016654	Rhodococcus phage REQ3	2012-01-17	12	2012-01-17	12	Rhodococcus	Nocardiaceae	Corynebacteriales	Actinobacteria	Actinobacteria	bacteria
NC_016655	Rhodococcus phage REQ1	2012-01-17	12	2013-06-06	13	Rhodococcus	Nocardiaceae	Corynebacteriales	Actinobacteria	Actinobacteria	bacteria
NC_016656	Cyanophage P-SSP2	2012-01-13	12	2014-04-16	14	Synechococcus		Chroococcales		Cyanobacteria	bacteria
NC_016657	Cyanophage 9515-10a	2012-01-13	12	2012-07-19	12	Prochlorococcus	Prochlorococcaceae	Prochlorales		Cyanobacteria	bacteria
NC_016658	Cyanophage NATL1A-7	2012-01-13	12	2012-07-17	12	Prochlorococcus	Prochlorococcaceae	Prochlorales		Cyanobacteria	bacteria
NC_016659	Cyanophage NATL2A-133	2012-01-13	12	2012-07-19	12	Prochlorococcus	Prochlorococcaceae	Prochlorales		Cyanobacteria	bacteria
NC_016761	Salmonella phage SPN1S	2012-02-02	12	2012-02-02	12	Salmonella	Enterobacteriaceae	Enterobacteriales	Gammaproteobacteria	Proteobacteria	bacteria
NC_016762	Pseudomonas phage phi297	2012-02-02	12	2012-02-02	12	Pseudomonas	Pseudomonadaceae	Pseudomonadales	Gammaproteobacteria	Proteobacteria	bacteria
NC_016763	Salmonella phage SE2	2012-02-10	12	2014-12-08	14	Salmonella	Enterobacteriaceae	Enterobacteriales	Gammaproteobacteria	Proteobacteria	bacteria
NC_016764	Pseudomonas phage Bf7	2012-02-02	12	2012-07-18	12	Pseudomonas	Pseudomonadaceae	Pseudomonadales	Gammaproteobacteria	Proteobacteria	bacteria
NC_016765	Pseudomonas phage PMG1	2012-02-02	12	2012-02-02	12	Pseudomonas	Pseudomonadaceae	Pseudomonadales	Gammaproteobacteria	Proteobacteria	bacteria
NC_016766	Synechococcus phage S-CBS4	2012-02-02	12	2012-02-09	12	Synechococcus		Chroococcales		Cyanobacteria	bacteria
NC_016767	Erwinia phage PEp14	2012-02-02	12	2012-02-02	12	Erwinia	Enterobacteriaceae	Enterobacteriales	Gammaproteobacteria	Proteobacteria	bacteria
NC_016770	Bacteroides phage B124-14	2012-01-10	12	2012-05-11	12	Bacteroides	Bacteroidaceae	Bacteroidales	Bacteroidia	Bacteroidetes	bacteria
NC_016899	Thermococcus prieurii virus 1	2008-02-25	8	2008-02-25	8	Thermococcus	Thermococcaceae	Thermococcales	Thermococci	Euryarchaeota	archaea
NC_017087	Halorubrum pleomorphic virus 2	2008-07-09	8	2008-12-06	8	Halorubrum	Haloferacaceae	Haloferacales	Halobacteria	Euryarchaeota	archaea
NC_017088	Halorubrum pleomorphic virus 3	2008-07-09	8	2008-12-06	8	Halorubrum	Haloferacaceae	Haloferacales	Halobacteria	Euryarchaeota	archaea
NC_017089	Halorubrum pleomorphic virus 6	2008-07-09	8	2008-12-06	8	Halorubrum	Haloferacaceae	Haloferacales	Halobacteria	Euryarchaeota	archaea
NC_017090	Halogeometricum pleomorphic virus 1	2008-07-09	8	2008-12-06	8	Halogeometricum	Haloferacaceae	Haloferacales	Halobacteria	Euryarchaeota	archaea
NC_017674	Pseudomonas phage JG024	2012-11-16	12	2012-11-16	12	Pseudomonas	Pseudomonadaceae	Pseudomonadales	Gammaproteobacteria	Proteobacteria	bacteria
NC_017688	Lactococcus Phage ASCC191	2012-04-13	12	2016-01-05	16	Lactococcus	Streptococcaceae	Lactobacillales	Bacilli	Firmicutes	bacteria
NC_017732	Enterococcus phage EF62phi	2012-04-18	12	2014-02-04	14	Enterococcus	Enterococcaceae	Lactobacillales	Bacilli	Firmicutes	bacteria
NC_017864	Pseudomonas phage vB_Pae-Kakheti25	2012-05-25	12	2012-05-25	12	Pseudomonas	Pseudomonadaceae	Pseudomonadales	Gammaproteobacteria	Proteobacteria	bacteria
NC_017865	Pseudomonas phage vB_Pae-TbilisiM32	2012-05-18	12	2012-05-25	12	Pseudomonas	Pseudomonadaceae	Pseudomonadales	Gammaproteobacteria	Proteobacteria	bacteria
NC_017968	Staphylococcus phage TEM123	2012-05-29	12	2012-05-29	12	Staphylococcus	Staphylococcaceae	Bacillales	Bacilli	Firmicutes	bacteria
NC_017969	Escherichia phage Akfv33	2012-05-29	12	2012-05-29	12	Escherichia	Enterobacteriaceae	Enterobacteriales	Gammaproteobacteria	Proteobacteria	bacteria
NC_017971	Pseudomonas phage tf	2012-05-10	12	2012-12-21	12	Pseudomonas	Pseudomonadaceae	Pseudomonadales	Gammaproteobacteria	Proteobacteria	bacteria
NC_017972	Pseudomonas phage Lu11	2012-05-30	12	2012-05-30	12	Pseudomonas	Pseudomonadaceae	Pseudomonadales	Gammaproteobacteria	Proteobacteria	bacteria
NC_017973	Mycobacterium phage SWU1	2012-05-29	12	2012-08-27	12	Mycobacterium	Mycobacteriaceae	Corynebacteriales	Actinobacteria	Actinobacteria	bacteria
NC_017974	Cronobacter phage CR3	2012-05-31	12	2012-05-31	12	Cronobacter	Enterobacteriaceae	Enterobacteriales	Gammaproteobacteria	Proteobacteria	bacteria
NC_017975	Halocynthia phage JM-2012	2012-05-31	12	2012-08-14	12	NA	NA	NA	NA	NA	bacteria
NC_017976	Bacillus phage PBC1	2012-05-31	12	2012-05-31	12	Bacillus	Bacillaceae	Bacillales	Bacilli	Firmicutes	bacteria
NC_017978	Clostridium phage PhiS63	2012-05-29	12	2012-05-29	12	Clostridium	Clostridiaceae	Clostridiales	Clostridia	Firmicutes	bacteria
NC_017980	Clostridium phage phiCP7R	2012-05-31	12	2012-05-31	12	Clostridium	Clostridiaceae	Clostridiales	Clostridia	Firmicutes	bacteria
NC_017981	Xanthomonas phage vB_XveM_DIBBI	2012-05-31	12	2012-05-31	12	Xanthomonas	Xanthomonadaceae	Xanthomonadales	Gammaproteobacteria	Proteobacteria	bacteria
NC_017983	Salisaeta icosahedral phage 1	2012-05-29	12	2012-05-29	12	Salisaeta	Rhodothermaceae	Bacteroidetes Order II. Incertae sedis		Bacteroidetes	bacteria
NC_017984	Acinetobacter bacteriophage AP22	2012-05-14	12	2012-05-29	12	Acinetobacter	Moraxellaceae	Pseudomonadales	Gammaproteobacteria	Proteobacteria	bacteria
NC_017985	Salmonella phage SPN9CC	2012-05-31	12	2013-12-23	13	Salmonella	Enterobacteriaceae	Enterobacteriales	Gammaproteobacteria	Proteobacteria	bacteria
NC_018083	Clostridium phage phiCPV4	2012-06-27	12	2012-06-27	12	Clostridium	Clostridiaceae	Clostridiales	Clostridia	Firmicutes	bacteria
NC_018084	Clostridium phage phiZP2	2012-06-27	12	2012-06-27	12	Clostridium	Clostridiaceae	Clostridiales	Clostridia	Firmicutes	bacteria
NC_018085	Bacillus phage BtCS33	2012-06-27	12	2012-06-27	12	Bacillus	Bacillaceae	Bacillales	Bacilli	Firmicutes	bacteria
NC_018086	Enterococcus phage BC611	2012-06-27	12	2013-02-05	13	Enterococcus	Enterococcaceae	Lactobacillales	Bacilli	Firmicutes	bacteria
NC_018087	Acinetobacter phage ZZ1	2012-06-27	12	2015-10-19	15	Acinetobacter	Moraxellaceae	Pseudomonadales	Gammaproteobacteria	Proteobacteria	bacteria
NC_018088	Colwellia phage 9A	2012-06-27	12	2013-08-22	13	Colwellia	Colwelliaceae	Alteromonadales	Gammaproteobacteria	Proteobacteria	bacteria
NC_018264	Thermoanaerobacterium phage THSA-485A	2012-07-27	12	2014-08-27	14	Thermoanaerobacterium	Thermoanaerobacterales Family III. Incertae Sedis	Thermoanaerobacterales	Clostridia	Firmicutes	bacteria
NC_018269	Marinomonas phage P12026	2012-08-06	12	2012-08-06	12	Marinomonas	Oceanospirillaceae	Oceanospirillales	Gammaproteobacteria	Proteobacteria	bacteria
NC_018270	Weissella phage phiYS61	2012-08-06	12	2012-10-01	12	Weissella	Leuconostocaceae	Lactobacillales	Bacilli	Firmicutes	bacteria
NC_018271	Persicivirga phage P12024S	2012-08-06	12	2012-08-06	12	Persicivirga	NA	NA	NA	NA	bacteria
NC_018272	Persicivirga phage P12024L	2012-08-06	12	2012-08-06	12	Persicivirga	NA	NA	NA	NA	bacteria
NC_018273	Leuconostoc phage Lmd1	2012-08-06	12	2012-08-06	12	Leuconostoc	Leuconostocaceae	Lactobacillales	Bacilli	Firmicutes	bacteria
NC_018274	Pseudomonas phage MP42	2012-08-06	12	2012-08-06	12	Pseudomonas	Pseudomonadaceae	Pseudomonadales	Gammaproteobacteria	Proteobacteria	bacteria
NC_018275	Salmonella phage vB_SemP_Emek	2012-08-05	12	2012-08-05	12	Salmonella	Enterobacteriaceae	Enterobacteriales	Gammaproteobacteria	Proteobacteria	bacteria
NC_018276	Croceibacter phage P2559S	2012-08-06	12	2012-08-06	12	Croceibacter	Flavobacteriaceae	Flavobacteriales	Flavobacteriia	Bacteroidetes	bacteria
NC_018277	Staphylococcus phage SpaA1	2012-07-23	12	2012-08-05	12	Staphylococcus	Staphylococcaceae	Bacillales	Bacilli	Firmicutes	bacteria
NC_018278	Burkholderia phage KL1	2012-08-06	12	2012-08-06	12	Burkholderia	Burkholderiaceae	Burkholderiales	Betaproteobacteria	Proteobacteria	bacteria
NC_018279	Salmonella phage vB_SosS_Oslo	2012-08-06	12	2012-08-06	12	Salmonella	Enterobacteriaceae	Enterobacteriales	Gammaproteobacteria	Proteobacteria	bacteria
NC_018280	Celeribacter phage P12053L	2012-08-06	12	2012-08-06	12	Celeribacter	Rhodobacteraceae	Rhodobacterales	Alphaproteobacteria	Proteobacteria	bacteria
NC_018281	Staphylococcus phage Ipla5	2012-08-06	12	2012-08-17	12	Staphylococcus	Staphylococcaceae	Bacillales	Bacilli	Firmicutes	bacteria
NC_018282	Pseudomonas phage MP1412	2012-08-06	12	2012-08-13	12	Pseudomonas	Pseudomonadaceae	Pseudomonadales	Gammaproteobacteria	Proteobacteria	bacteria
NC_018283	Burkholderia phage AH2	2012-08-06	12	2012-08-06	12	Burkholderia	Burkholderiaceae	Burkholderiales	Betaproteobacteria	Proteobacteria	bacteria
NC_018284	Staphylococcus phage Ipla7	2012-08-06	12	2012-08-17	12	Staphylococcus	Staphylococcaceae	Bacillales	Bacilli	Firmicutes	bacteria
NC_018285	Streptococcus phage YMC-2011	2012-08-04	12	2014-02-04	14	Streptococcus	Streptococcaceae	Lactobacillales	Bacilli	Firmicutes	bacteria
NC_018452	Burkholderia phage DC1	2012-08-20	12	2012-08-20	12	Burkholderia	Burkholderiaceae	Burkholderiales	Betaproteobacteria	Proteobacteria	bacteria
NC_018454	Cronobacter phage phiES15	2012-08-21	12	2012-08-21	12	Cronobacter	Enterobacteriaceae	Enterobacteriales	Gammaproteobacteria	Proteobacteria	bacteria
NC_018831	Listeria phage P70	2012-10-15	12	2012-11-05	12	Listeria	Listeriaceae	Bacillales	Bacilli	Firmicutes	bacteria
NC_018832	Providencia phage Redjac	2012-10-15	12	2013-04-26	13	Providencia	Enterobacteriaceae	Enterobacteriales	Gammaproteobacteria	Proteobacteria	bacteria
NC_018834	Propionibacterium phage P9.1	2012-10-15	12	2012-11-01	12	Propionibacterium	Propionibacteriaceae	Propionibacteriales	Actinobacteria	Actinobacteria	bacteria
NC_018835	Enterobacteria phage NJ01	2012-10-15	12	2012-11-21	12	Escherichia	Enterobacteriaceae	Enterobacteriales	Gammaproteobacteria	Proteobacteria	bacteria
NC_018836	Streptomyces phage phiHau3	2012-10-15	12	2012-11-01	12	Streptomyces	Streptomycetaceae	Streptomycetales	Actinobacteria	Actinobacteria	bacteria
NC_018837	Pectobacterium phage My1	2012-10-15	12	2012-11-01	12	NA	NA	NA	NA	NA	bacteria
NC_018838	Propionibacterium phage P100_A	2012-10-15	12	2012-11-01	12	Propionibacterium	Propionibacteriaceae	Propionibacteriales	Actinobacteria	Actinobacteria	bacteria
NC_018839	Propionibacterium phage P14.4	2012-10-15	12	2012-11-01	12	Propionibacterium	Propionibacteriaceae	Propionibacteriales	Actinobacteria	Actinobacteria	bacteria
NC_018840	Propionibacterium phage P100_1	2012-10-15	12	2012-11-01	12	Propionibacterium	Propionibacteriaceae	Propionibacteriales	Actinobacteria	Actinobacteria	bacteria
NC_018841	Propionibacterium phage P101A	2012-10-15	12	2012-11-01	12	Propionibacterium	Propionibacteriaceae	Propionibacteriales	Actinobacteria	Actinobacteria	bacteria
NC_018842	Propionibacterium phage P1.1	2012-10-15	12	2012-11-01	12	Propionibacterium	Propionibacteriaceae	Propionibacteriales	Actinobacteria	Actinobacteria	bacteria
NC_018843	Salmonella phage SSU5	2012-10-15	12	2012-11-01	12	Salmonella	Enterobacteriaceae	Enterobacteriales	Gammaproteobacteria	Proteobacteria	bacteria
NC_018845	Propionibacterium phage P104A	2012-10-15	12	2012-11-01	12	Propionibacterium	Propionibacteriaceae	Propionibacteriales	Actinobacteria	Actinobacteria	bacteria
NC_018846	Escherichia phage P13374	2012-09-17	12	2012-11-01	12	Escherichia	Enterobacteriaceae	Enterobacteriales	Gammaproteobacteria	Proteobacteria	bacteria
NC_018847	Propionibacterium phage ATCC29399B_T	2012-10-15	12	2012-11-01	12	Propionibacterium	Propionibacteriaceae	Propionibacteriales	Actinobacteria	Actinobacteria	bacteria
NC_018848	Streptomyces phage SV1	2012-10-15	12	2012-11-01	12	Streptomyces	Streptomycetaceae	Streptomycetales	Actinobacteria	Actinobacteria	bacteria
NC_018849	Propionibacterium phage P105	2012-10-15	12	2012-11-01	12	Propionibacterium	Propionibacteriaceae	Propionibacteriales	Actinobacteria	Actinobacteria	bacteria
NC_018850	Pseudomonas phage UFV-P2	2012-10-15	12	2013-05-10	13	Pseudomonas	Pseudomonadaceae	Pseudomonadales	Gammaproteobacteria	Proteobacteria	bacteria
NC_018851	Propionibacterium phage ATCC29399B_C	2012-10-15	12	2012-11-01	12	Propionibacterium	Propionibacteriaceae	Propionibacteriales	Actinobacteria	Actinobacteria	bacteria
NC_018852	Propionibacterium phage P100D	2012-10-15	12	2012-11-01	12	Propionibacterium	Propionibacteriaceae	Propionibacteriales	Actinobacteria	Actinobacteria	bacteria
NC_018853	Streptomyce phage TG1	2012-10-15	12	2012-11-01	12	Streptomyces	Streptomycetaceae	Streptomycetales	Actinobacteria	Actinobacteria	bacteria
NC_018854	Escherichia phage ECBP1	2012-10-15	12	2015-01-30	15	Escherichia	Enterobacteriaceae	Enterobacteriales	Gammaproteobacteria	Proteobacteria	bacteria
NC_018855	Enterobacteria phage HX01	2012-10-15	12	2012-11-21	12	Escherichia	Enterobacteriaceae	Enterobacteriales	Gammaproteobacteria	Proteobacteria	bacteria
NC_018856	Bacillus phage Bastille	2012-10-15	12	2013-02-15	13	Bacillus	Bacillaceae	Bacillales	Bacilli	Firmicutes	bacteria
NC_018857	Bacillus phage BPS13	2012-10-15	12	2012-11-01	12	Bacillus	Bacillaceae	Bacillales	Bacilli	Firmicutes	bacteria
NC_018859	Escherichia phage ECBP2	2012-10-15	12	2015-01-30	15	Escherichia	Enterobacteriaceae	Enterobacteriales	Gammaproteobacteria	Proteobacteria	bacteria
NC_018860	Bacillus phage BCP78	2012-10-15	12	2012-11-01	12	Bacillus	Bacillaceae	Bacillales	Bacilli	Firmicutes	bacteria
NC_018861	Campylobacter phage CP30A	2012-10-15	12	2015-08-21	15	Campylobacter	Campylobacteraceae	Campylobacterales	Epsilonproteobacteria	Proteobacteria	bacteria
NC_018863	Bacillus phage B4	2012-10-15	12	2013-10-21	13	Bacillus	Bacillaceae	Bacillales	Bacilli	Firmicutes	bacteria
NC_019398	Cronobacter phage vB_CsaM_GAP161	2012-11-13	12	2012-11-21	12	Cronobacter	Enterobacteriaceae	Enterobacteriales	Gammaproteobacteria	Proteobacteria	bacteria
NC_019399	Enterobacteria phage vB_EcoM_ACG-C40	2012-11-13	12	2012-11-13	12	Escherichia	Enterobacteriaceae	Enterobacteriales	Gammaproteobacteria	Proteobacteria	bacteria
NC_019400	Cronobacter phage vB_CsaM_GAP31	2012-11-13	12	2012-11-21	12	Cronobacter	Enterobacteriaceae	Enterobacteriales	Gammaproteobacteria	Proteobacteria	bacteria
NC_019401	Cronobacter phage vB_CsaM_GAP32	2012-11-13	12	2014-07-09	14	Cronobacter	Enterobacteriaceae	Enterobacteriales	Gammaproteobacteria	Proteobacteria	bacteria
NC_019402	Cronobacter phage vB_CsaP_GAP52	2012-11-13	12	2012-11-13	12	Cronobacter	Enterobacteriaceae	Enterobacteriales	Gammaproteobacteria	Proteobacteria	bacteria
NC_019403	Enterobacteria phage vB_EcoP_ACG-C91	2012-11-13	12	2012-11-13	12	Escherichia	Enterobacteriaceae	Enterobacteriales	Gammaproteobacteria	Proteobacteria	bacteria
NC_019404	Enterobacteria phage vB_EcoS_ACG-M12	2012-11-13	12	2012-11-13	12	Escherichia	Enterobacteriaceae	Enterobacteriales	Gammaproteobacteria	Proteobacteria	bacteria
NC_019405	Caulobacter phage phiCbK	2012-11-13	12	2014-07-08	14	Caulobacter	Caulobacteraceae	Caulobacterales	Alphaproteobacteria	Proteobacteria	bacteria
NC_019406	Caulobacter phage CcrColossus	2012-11-13	12	2014-07-08	14	Caulobacter	Caulobacteraceae	Caulobacterales	Alphaproteobacteria	Proteobacteria	bacteria
NC_019407	Caulobacter phage magneto	2012-11-13	12	2014-07-08	14	Caulobacter	Caulobacteraceae	Caulobacterales	Alphaproteobacteria	Proteobacteria	bacteria
NC_019408	Caulobacter phage rogue	2012-11-13	12	2014-07-08	14	Caulobacter	Caulobacteraceae	Caulobacterales	Alphaproteobacteria	Proteobacteria	bacteria
NC_019410	Caulobacter phage karma	2012-11-13	12	2014-07-08	14	Caulobacter	Caulobacteraceae	Caulobacterales	Alphaproteobacteria	Proteobacteria	bacteria
NC_019411	Caulobacter phage swift	2012-11-13	12	2014-07-08	14	Caulobacter	Caulobacteraceae	Caulobacterales	Alphaproteobacteria	Proteobacteria	bacteria
NC_019413	Sulfolobales Mexican rudivirus 1	2008-11-12	8	2009-03-12	9	NA	NA	NA	NA	NA	archaea
NC_019414	Streptomyces phage R4	2012-11-13	12	2012-11-13	12	Streptomyces	Streptomycetaceae	Streptomycetales	Actinobacteria	Actinobacteria	bacteria
NC_019416	Stenotrophomonas phage IME15	2012-11-13	12	2012-11-21	12	Stenotrophomonas	Xanthomonadaceae	Xanthomonadales	Gammaproteobacteria	Proteobacteria	bacteria
NC_019417	Salmonella phage SPN19	2012-11-13	12	2012-11-13	12	Salmonella	Enterobacteriaceae	Enterobacteriales	Gammaproteobacteria	Proteobacteria	bacteria
NC_019418	Streptococcus phage phiNJ2	2012-11-13	12	2013-07-10	13	Streptococcus	Streptococcaceae	Lactobacillales	Bacilli	Firmicutes	bacteria
NC_019419	Enterobacteria phage JL1	2012-11-13	12	2013-11-01	13	Escherichia	Enterobacteriaceae	Enterobacteriales	Gammaproteobacteria	Proteobacteria	bacteria
NC_019420	Edwardsiella phage KF-1	2012-11-13	12	2013-04-25	13	NA	NA	NA	NA	NA	bacteria
NC_019421	Clostridium phage phiMMP02	2012-11-13	12	2012-11-13	12	Clostridium	Clostridiaceae	Clostridiales	Clostridia	Firmicutes	bacteria
NC_019422	Clostridium phage phiMMP04	2012-11-13	12	2012-11-13	12	Clostridium	Clostridiaceae	Clostridiales	Clostridia	Firmicutes	bacteria
NC_019423	Enterobacter phage IME11	2012-11-13	12	2012-11-21	12	Escherichia	Enterobacteriaceae	Enterobacteriales	Gammaproteobacteria	Proteobacteria	bacteria
NC_019442	Escherichia phage TL-2011c	2012-11-16	12	2012-11-16	12	Escherichia	Enterobacteriaceae	Enterobacteriales	Gammaproteobacteria	Proteobacteria	bacteria
NC_019443	Synechococcus phage metaG-MbCM1	2012-11-16	12	2015-01-07	15	NA	NA	NA	NA	NA	bacteria
NC_019444	Synechococcus phage ACG-2014c	2012-11-16	12	2014-11-06	14	NA	NA	NA	NA	NA	bacteria
NC_019445	Escherichia phage TL-2011b	2012-11-16	12	2012-11-16	12	Escherichia	Enterobacteriaceae	Enterobacteriales	Gammaproteobacteria	Proteobacteria	bacteria
NC_019446	Brucella phage Tb	2012-11-16	12	2012-11-16	12	Brucella	Brucellaceae	Rhizobiales	Alphaproteobacteria	Proteobacteria	bacteria
NC_019447	Brucella phage Pr	2012-11-16	12	2012-11-16	12	Brucella	Brucellaceae	Rhizobiales	Alphaproteobacteria	Proteobacteria	bacteria
NC_019448	Staphylococcus phage GH15	2012-11-16	12	2012-11-16	12	Staphylococcus	Staphylococcaceae	Bacillales	Bacilli	Firmicutes	bacteria
NC_019449	Lactobacillus phage c5	2012-11-16	12	2013-02-15	13	Lactobacillus	Lactobacillaceae	Lactobacillales	Bacilli	Firmicutes	bacteria
NC_019450	Pseudomonas phage JG004	2012-11-16	12	2013-02-15	13	Pseudomonas	Pseudomonadaceae	Pseudomonadales	Gammaproteobacteria	Proteobacteria	bacteria
NC_019451	Pseudomonas phage NH-4	2012-11-16	12	2012-11-16	12	Pseudomonas	Pseudomonadaceae	Pseudomonadales	Gammaproteobacteria	Proteobacteria	bacteria
NC_019452	Escherichia phage PhaxI	2012-11-16	12	2013-08-16	13	Escherichia	Enterobacteriaceae	Enterobacteriales	Gammaproteobacteria	Proteobacteria	bacteria
NC_019453	Caulobacter phage phiCb5	2012-11-16	12	2012-11-16	12	Caulobacter	Caulobacteraceae	Caulobacterales	Alphaproteobacteria	Proteobacteria	bacteria
NC_019454	Pantoea phage LIMElight	2010-10-01	10	2012-11-16	12	Pantoea	Enterobacteriaceae	Enterobacteriales	Gammaproteobacteria	Proteobacteria	bacteria
NC_019455	Haemophilus phage SuMu	2012-11-16	12	2012-11-16	12	Haemophilus	Pasteurellaceae	Pasteurellales	Gammaproteobacteria	Proteobacteria	bacteria
NC_019456	Lactobacillus phage JCL1032	2012-11-16	12	2012-11-16	12	Lactobacillus	Lactobacillaceae	Lactobacillales	Bacilli	Firmicutes	bacteria
NC_019457	Vibrio phage CP-T1	2012-11-16	12	2012-11-16	12	Vibrio	Vibrionaceae	Vibrionales	Gammaproteobacteria	Proteobacteria	bacteria
NC_019485	Enterobacter phage EcP1	2012-11-16	12	2012-11-16	12	Enterobacter	Enterobacteriaceae	Enterobacteriales	Gammaproteobacteria	Proteobacteria	bacteria
NC_019486	Lactobacillus phage LF1	2012-11-16	12	2012-11-16	12	Lactobacillus	Lactobacillaceae	Lactobacillales	Bacilli	Firmicutes	bacteria
NC_019487	Bacillus phage SP-10	2012-11-16	12	2012-11-16	12	NA	NA	NA	NA	NA	bacteria
NC_019488	Salmonella phage RE-2010	2012-11-16	12	2012-11-16	12	Salmonella	Enterobacteriaceae	Enterobacteriales	Gammaproteobacteria	Proteobacteria	bacteria
NC_019489	Lactobacillus phage Sha1	2012-11-16	12	2012-11-16	12	Lactobacillus	Lactobacillaceae	Lactobacillales	Bacilli	Firmicutes	bacteria
NC_019490	Riemerella phage RAP44	2012-11-16	12	2012-11-16	12	Riemerella	Flavobacteriaceae	Flavobacteriales	Flavobacteriia	Bacteroidetes	bacteria
NC_019496	Clostridium phage phiCP26F	2012-11-21	12	2012-11-21	12	Clostridium	Clostridiaceae	Clostridiales	Clostridia	Firmicutes	bacteria
NC_019500	Enterobacteria phage Bp7	2012-11-21	12	2012-11-21	12	Escherichia	Enterobacteriaceae	Enterobacteriales	Gammaproteobacteria	Proteobacteria	bacteria
NC_019501	Enterobacteria phage IME10	2012-11-21	12	2012-11-21	12	Escherichia	Enterobacteriaceae	Enterobacteriales	Gammaproteobacteria	Proteobacteria	bacteria
NC_019502	Bacillus phage phIS3501	2012-11-21	12	2012-11-21	12	Bacillus	Bacillaceae	Bacillales	Bacilli	Firmicutes	bacteria
NC_019503	Enterobacteria phage ime09	2012-11-21	12	2012-11-21	12	Escherichia	Enterobacteriaceae	Enterobacteriales	Gammaproteobacteria	Proteobacteria	bacteria
NC_019504	Erwinia phage vB_EamM-Y2	2012-11-21	12	2012-11-21	12	Erwinia	Enterobacteriaceae	Enterobacteriales	Gammaproteobacteria	Proteobacteria	bacteria
NC_019505	Escherichia phage wV7	2012-11-21	12	2012-11-21	12	Escherichia	Enterobacteriaceae	Enterobacteriales	Gammaproteobacteria	Proteobacteria	bacteria
NC_019506	Clostridium phage phiCP13O	2012-11-21	12	2012-11-21	12	Clostridium	Clostridiaceae	Clostridiales	Clostridia	Firmicutes	bacteria
NC_019507	Campylobacter phage CP21	2012-08-03	12	2012-11-21	12	Campylobacter	Campylobacteraceae	Campylobacterales	Epsilonproteobacteria	Proteobacteria	bacteria
NC_019508	Clostridium phage phiCP34O	2012-11-21	12	2012-11-21	12	Clostridium	Clostridiaceae	Clostridiales	Clostridia	Firmicutes	bacteria
NC_019509	Cronobacter phage ESP2949-1	2012-11-21	12	2012-11-21	12	Cronobacter	Enterobacteriaceae	Enterobacteriales	Gammaproteobacteria	Proteobacteria	bacteria
NC_019510	Erwinia phage vB_EamP-L1	2012-11-21	12	2012-11-21	12	Erwinia	Enterobacteriaceae	Enterobacteriales	Gammaproteobacteria	Proteobacteria	bacteria
NC_019511	Staphylococcus phage SA11	2012-11-21	12	2015-10-20	15	Staphylococcus	Staphylococcaceae	Bacillales	Bacilli	Firmicutes	bacteria
NC_019512	Helicobacter phage 1961P	2012-11-21	12	2012-11-21	12	Helicobacter	Helicobacteraceae	Campylobacterales	Epsilonproteobacteria	Proteobacteria	bacteria
NC_019513	Staphylococcus phage SMSAP5	2012-11-21	12	2016-01-21	16	Staphylococcus	Staphylococcaceae	Bacillales	Bacilli	Firmicutes	bacteria
NC_019514	Erwinia phage vB_EamP-S6	2012-11-21	12	2012-11-21	12	Erwinia	Enterobacteriaceae	Enterobacteriales	Gammaproteobacteria	Proteobacteria	bacteria
NC_019515	Bacillus phage BCD7	2012-11-21	12	2012-11-21	12	Bacillus	Bacillaceae	Bacillales	Bacilli	Firmicutes	bacteria
NC_019516	Cyanophage S-TIM5	2012-11-21	12	2012-11-21	12	Synechococcus		Chroococcales		Cyanobacteria	bacteria
NC_019517	Enterobacteria phage vB_EcoM-FV3	2012-11-21	12	2012-11-28	12	Escherichia	Enterobacteriaceae	Enterobacteriales	Gammaproteobacteria	Proteobacteria	bacteria
NC_019518	Vibrio phage vB_VchM-138	2012-11-21	12	2012-11-21	12	Vibrio	Vibrionaceae	Vibrionales	Gammaproteobacteria	Proteobacteria	bacteria
NC_019519	Agrobacterium phage 7-7-1	2012-12-31	12	2012-12-31	12	Agrobacterium	Rhizobiaceae	Rhizobiales	Alphaproteobacteria	Proteobacteria	bacteria
NC_019520	Escherichia phage phiKT	2012-11-21	12	2012-11-21	12	Escherichia	Enterobacteriaceae	Enterobacteriales	Gammaproteobacteria	Proteobacteria	bacteria
NC_019521	Sphingomonas phage PAU	2012-12-31	12	2012-12-31	12	Sphingomonas	Sphingomonadaceae	Sphingomonadales	Alphaproteobacteria	Proteobacteria	bacteria
NC_019522	Pectobacterium phage ZF40	2012-11-21	12	2012-11-21	12	Pectobacterium	Enterobacteriaceae	Enterobacteriales	Gammaproteobacteria	Proteobacteria	bacteria
NC_019523	Clostridium phage phi24R	2012-11-21	12	2012-11-21	12	Clostridium	Clostridiaceae	Clostridiales	Clostridia	Firmicutes	bacteria
NC_019524	Enterobacter phage Enc34	2012-11-21	12	2012-11-21	12	Enterobacter	Enterobacteriaceae	Enterobacteriales	Gammaproteobacteria	Proteobacteria	bacteria
NC_019525	Bdellovibrio phage phi1422	2012-11-21	12	2012-11-21	12	Bdellovibrio	Bdellovibrionaceae	Bdellovibrionales	Deltaproteobacteria	Proteobacteria	bacteria
NC_019526	Enterobacteria phage vB_KleM-RaK2	2012-11-21	12	2012-11-21	12	Klebsiella	Enterobacteriaceae	Enterobacteriales	Gammaproteobacteria	Proteobacteria	bacteria
NC_019527	Aeromonas phage vB_AsaM-56	2012-11-21	12	2012-11-21	12	Aeromonas	Aeromonadaceae	Aeromonadales	Gammaproteobacteria	Proteobacteria	bacteria
NC_019528	Aeromonas phage phiAS7	2012-11-21	12	2012-11-21	12	Aeromonas	Aeromonadaceae	Aeromonadales	Gammaproteobacteria	Proteobacteria	bacteria
NC_019529	Vibrio phage pVp-1	2012-11-21	12	2012-11-21	12	Vibrio	Vibrionaceae	Vibrionales	Gammaproteobacteria	Proteobacteria	bacteria
NC_019530	Salmonella phage PhiSH19	2012-11-21	12	2012-11-21	12	Salmonella	Enterobacteriaceae	Enterobacteriales	Gammaproteobacteria	Proteobacteria	bacteria
NC_019538	Aeromonas phage CC2	2012-11-21	12	2012-11-21	12	Aeromonas	Aeromonadaceae	Aeromonadales	Gammaproteobacteria	Proteobacteria	bacteria
NC_019539	Salmonella phage Ent1	2012-05-10	12	2015-08-04	15	Salmonella	Enterobacteriaceae	Enterobacteriales	Gammaproteobacteria	Proteobacteria	bacteria
NC_019540	Salinivibrio phage CW02	2012-11-21	12	2012-11-21	12	Salinivibrio	Vibrionaceae	Vibrionales	Gammaproteobacteria	Proteobacteria	bacteria
NC_019541	Acinetobacter phage Bphi-B1251	2012-11-21	12	2015-03-04	15	Acinetobacter	Moraxellaceae	Pseudomonadales	Gammaproteobacteria	Proteobacteria	bacteria
NC_019542	Pectobacterium phage PP1	2012-11-21	12	2012-11-21	12	NA	NA	NA	NA	NA	bacteria
NC_019543	Aeromonas phage Aes508	2012-11-21	12	2012-11-21	12	Aeromonas	Aeromonadaceae	Aeromonadales	Gammaproteobacteria	Proteobacteria	bacteria
NC_019544	Deep-sea thermophilic phage D6E	2012-11-21	12	2012-11-21	12	NA	NA	NA	NA	NA	bacteria
NC_019545	Salmonella phage SPN3UB	2012-11-21	12	2012-11-21	12	Salmonella	Enterobacteriaceae	Enterobacteriales	Gammaproteobacteria	Proteobacteria	bacteria
NC_019548	Ralstonia phage RSS0	2012-11-21	12	2012-11-21	12	Ralstonia	Burkholderiaceae	Burkholderiales	Betaproteobacteria	Proteobacteria	bacteria
NC_019549	Liberibacter phage SC1	2012-11-21	12	2012-11-21	12	Liberibacter	NA	NA	NA	NA	bacteria
NC_019550	Liberibacter phage SC2	2012-11-21	12	2012-11-21	12	Liberibacter	NA	NA	NA	NA	bacteria
NC_019704	Enterobacteria phage mEp237	2012-12-31	12	2012-12-31	12	Escherichia	Enterobacteriaceae	Enterobacteriales	Gammaproteobacteria	Proteobacteria	bacteria
NC_019705	Enterobacteria phage mEpX2	2012-12-07	12	2012-12-07	12	Escherichia	Enterobacteriaceae	Enterobacteriales	Gammaproteobacteria	Proteobacteria	bacteria
NC_019706	Enterobacteria phage mEp043 c-1	2012-12-07	12	2012-12-07	12	Escherichia	Enterobacteriaceae	Enterobacteriales	Gammaproteobacteria	Proteobacteria	bacteria
NC_019707	Enterobacteria phage M	2012-12-07	12	2012-12-07	12	Escherichia	Enterobacteriaceae	Enterobacteriales	Gammaproteobacteria	Proteobacteria	bacteria
NC_019708	Enterobacteria phage mEp235	2012-12-07	12	2012-12-07	12	Escherichia	Enterobacteriaceae	Enterobacteriales	Gammaproteobacteria	Proteobacteria	bacteria
NC_019709	Enterobacteria phage mEpX1	2012-12-07	12	2012-12-07	12	Escherichia	Enterobacteriaceae	Enterobacteriales	Gammaproteobacteria	Proteobacteria	bacteria
NC_019710	Enterobacteria phage HK140	2012-12-07	12	2012-12-07	12	Escherichia	Enterobacteriaceae	Enterobacteriales	Gammaproteobacteria	Proteobacteria	bacteria
NC_019711	Enterobacteria phage HK629	2012-12-07	12	2012-12-07	12	Escherichia	Enterobacteriaceae	Enterobacteriales	Gammaproteobacteria	Proteobacteria	bacteria
NC_019713	Vibrio phage vB_VpaS_MAR10	2012-12-07	12	2012-12-07	12	Vibrio	Vibrionaceae	Vibrionales	Gammaproteobacteria	Proteobacteria	bacteria
NC_019714	Enterobacteria phage HK446	2012-12-07	12	2012-12-07	12	Escherichia	Enterobacteriaceae	Enterobacteriales	Gammaproteobacteria	Proteobacteria	bacteria
NC_019715	Enterobacterial phage mEp234	2012-12-07	12	2012-12-07	12	Escherichia	Enterobacteriaceae	Enterobacteriales	Gammaproteobacteria	Proteobacteria	bacteria
NC_019716	Enterobacteria phage mEp460	2012-12-07	12	2012-12-07	12	Escherichia	Enterobacteriaceae	Enterobacteriales	Gammaproteobacteria	Proteobacteria	bacteria
NC_019717	Enterobacteria phage HK225	2012-12-07	12	2012-12-07	12	Escherichia	Enterobacteriaceae	Enterobacteriales	Gammaproteobacteria	Proteobacteria	bacteria
NC_019718	Enterobacteria phage vB_EcoS_Rogue1	2012-12-07	12	2012-12-07	12	Escherichia	Enterobacteriaceae	Enterobacteriales	Gammaproteobacteria	Proteobacteria	bacteria
NC_019719	Enterobacteria phage HK633	2012-12-07	12	2012-12-07	12	Escherichia	Enterobacteriaceae	Enterobacteriales	Gammaproteobacteria	Proteobacteria	bacteria
NC_019720	Enterobacterial phage mEp213	2012-12-07	12	2012-12-07	12	Escherichia	Enterobacteriaceae	Enterobacteriales	Gammaproteobacteria	Proteobacteria	bacteria
NC_019721	Enterobacterial phage mEp390	2012-12-07	12	2012-12-07	12	Escherichia	Enterobacteriaceae	Enterobacteriales	Gammaproteobacteria	Proteobacteria	bacteria
NC_019722	Vibrio phage vB_VpaM_MAR	2012-12-07	12	2012-12-07	12	Vibrio	Vibrionaceae	Vibrionales	Gammaproteobacteria	Proteobacteria	bacteria
NC_019723	Enterobacteria phage HK630	2012-12-07	12	2012-12-07	12	Escherichia	Enterobacteriaceae	Enterobacteriales	Gammaproteobacteria	Proteobacteria	bacteria
NC_019724	Escherichia phage HK578	2012-12-07	12	2012-12-07	12	Escherichia	Enterobacteriaceae	Enterobacteriales	Gammaproteobacteria	Proteobacteria	bacteria
NC_019725	Escherichia phage ADB-2	2012-12-07	12	2013-04-19	13	NA	NA	NA	NA	NA	bacteria
NC_019726	Staphylococcus phage JD007	2012-12-07	12	2012-12-07	12	Staphylococcus	Staphylococcaceae	Bacillales	Bacilli	Firmicutes	bacteria
NC_019767	Enterobacteria phage HK544	2012-12-07	12	2012-12-07	12	Escherichia	Enterobacteriaceae	Enterobacteriales	Gammaproteobacteria	Proteobacteria	bacteria
NC_019768	Enterobacteria phage HK106	2012-12-07	12	2012-12-07	12	Escherichia	Enterobacteriaceae	Enterobacteriales	Gammaproteobacteria	Proteobacteria	bacteria
NC_019769	Enterobacteria phage HK542	2012-12-07	12	2012-12-07	12	Escherichia	Enterobacteriaceae	Enterobacteriales	Gammaproteobacteria	Proteobacteria	bacteria
NC_019782	Lactobacillus phage phiAQ113	2012-12-06	12	2013-10-25	13	NA	NA	NA	NA	NA	bacteria
NC_019813	Pseudomonas phage vB_PaeP_p2-10_Or1	2012-11-22	12	2015-02-12	15	Pseudomonas	Pseudomonadaceae	Pseudomonadales	Gammaproteobacteria	Proteobacteria	bacteria
NC_019909	Yersinia phage phiR1-RT	2012-07-29	12	2012-12-19	12	Yersinia	Enterobacteriaceae	Enterobacteriales	Gammaproteobacteria	Proteobacteria	bacteria
NC_019910	Salmonella phage SKML-39	2012-12-19	12	2012-12-19	12	NA	NA	NA	NA	NA	bacteria
NC_019911	Yersinia phage phi80-18	2012-07-29	12	2012-12-19	12	Yersinia	Enterobacteriaceae	Enterobacteriales	Gammaproteobacteria	Proteobacteria	bacteria
NC_019912	Bacillus phage BMBtp2	2012-12-19	12	2013-03-13	13	Bacillus	Bacillaceae	Bacillales	Bacilli	Firmicutes	bacteria
NC_019913	Pseudomonas phage PaP1	2012-12-19	12	2015-11-12	15	Pseudomonas	Pseudomonadaceae	Pseudomonadales	Gammaproteobacteria	Proteobacteria	bacteria
NC_019914	Staphylococcus phage StB27	2012-12-19	12	2012-12-19	12	Staphylococcus	Staphylococcaceae	Bacillales	Bacilli	Firmicutes	bacteria
NC_019915	Staphylococcus phage StB20	2012-12-19	12	2012-12-19	12	Staphylococcus	Staphylococcaceae	Bacillales	Bacilli	Firmicutes	bacteria
NC_019916	Lactobacillus phage ATCC8014	2012-12-19	12	2012-12-19	12	Lactobacillus	Lactobacillaceae	Lactobacillales	Bacilli	Firmicutes	bacteria
NC_019917	Burkholderia phage BcepMigl	2012-12-19	12	2012-12-19	12	Burkholderia	Burkholderiaceae	Burkholderiales	Betaproteobacteria	Proteobacteria	bacteria
NC_019918	Pseudomonas phage vB_PaeM_C2-10_Ab1	2012-10-24	12	2013-05-14	13	Pseudomonas	Pseudomonadaceae	Pseudomonadales	Gammaproteobacteria	Proteobacteria	bacteria
NC_019919	Yersinia phage phiR201	2012-07-29	12	2012-12-19	12	Yersinia	Enterobacteriaceae	Enterobacteriales	Gammaproteobacteria	Proteobacteria	bacteria
NC_019920	Enterobacteria phage C-1 INW-2012	2012-12-19	12	2012-12-19	12	Enterobacteriaceae	NA	NA	NA	NA	bacteria
NC_019921	Staphylococcus phage phi5967PVL	2012-12-19	12	2012-12-19	12	NA	NA	NA	NA	NA	bacteria
NC_019922	Enterobacteria phage Hgal1	2012-12-19	12	2012-12-19	12	Enterobacteriaceae	NA	NA	NA	NA	bacteria
NC_019923	Pseudomonas phage AF	2012-12-19	12	2012-12-19	12	NA	NA	NA	NA	NA	bacteria
NC_019924	Clostridium phage phi8074-B1	2012-12-19	12	2012-12-19	12	Clostridium	Clostridiaceae	Clostridiales	Clostridia	Firmicutes	bacteria
NC_019925	Dickeya phage Limestone	2012-04-12	12	2016-01-27	16	Dickeya	Enterobacteriaceae	Enterobacteriales	Gammaproteobacteria	Proteobacteria	bacteria
NC_019926	Erwinia phage phiEa100	2010-11-10	10	2012-12-19	12	NA	NA	NA	NA	NA	bacteria
NC_019927	Cronobacter phage ENT47670	2012-12-19	12	2012-12-19	12	Cronobacter	Enterobacteriaceae	Enterobacteriales	Gammaproteobacteria	Proteobacteria	bacteria
NC_019928	Helicobacter phage KHP30	2012-12-19	12	2015-07-03	15	Helicobacter	Helicobacteraceae	Campylobacterales	Epsilonproteobacteria	Proteobacteria	bacteria
NC_019929	Erwinia phage phiEaH2	2012-12-19	12	2013-09-16	13	Erwinia	Enterobacteriaceae	Enterobacteriales	Gammaproteobacteria	Proteobacteria	bacteria
NC_019930	Tetrasphaera phage TJE1	2012-12-19	12	2012-12-19	12	Tetrasphaera	Intrasporangiaceae	Micrococcales	Actinobacteria	Actinobacteria	bacteria
NC_019931	Helicobacter phage KHP40	2012-12-19	12	2015-07-03	15	Helicobacter	Helicobacteraceae	Campylobacterales	Epsilonproteobacteria	Proteobacteria	bacteria
NC_019932	Erwinia phage ENT90	2012-12-19	12	2012-12-19	12	Erwinia	Enterobacteriaceae	Enterobacteriales	Gammaproteobacteria	Proteobacteria	bacteria
NC_019933	Xanthomonas phage CP1	2012-12-19	12	2013-12-30	13	Xanthomonas	Xanthomonadaceae	Xanthomonadales	Gammaproteobacteria	Proteobacteria	bacteria
NC_019934	Cronobacter phage ENT39118	2012-12-19	12	2012-12-19	12	Cronobacter	Enterobacteriaceae	Enterobacteriales	Gammaproteobacteria	Proteobacteria	bacteria
NC_019935	Pseudomonas phage KPP12	2012-12-19	12	2012-12-19	12	Pseudomonas	Pseudomonadaceae	Pseudomonadales	Gammaproteobacteria	Proteobacteria	bacteria
NC_020077	Sulfolobus virus STSV2	2009-02-04	9	2009-10-30	9	Sulfolobus	Sulfolobaceae	Sulfolobales	Thermoprotei	Crenarchaeota	archaea
NC_020078	Cronobacter phage vB_CskP_GAP227	2013-02-05	13	2013-03-12	13	Cronobacter	Enterobacteriaceae	Enterobacteriales	Gammaproteobacteria	Proteobacteria	bacteria
NC_020079	Escherichia phage phAPEC8	2013-02-05	13	2013-02-05	13	Escherichia	Enterobacteriaceae	Enterobacteriales	Gammaproteobacteria	Proteobacteria	bacteria
NC_020080	Klebsiella phage KP27	2013-02-05	13	2013-02-05	13	Klebsiella	Enterobacteriaceae	Enterobacteriales	Gammaproteobacteria	Proteobacteria	bacteria
NC_020081	Bacillus phage phiAGATE	2013-02-05	13	2013-12-11	13	Bacillus	Bacillaceae	Bacillales	Bacilli	Firmicutes	bacteria
NC_020082	Edwardsiella phage MSW-3	2013-02-05	13	2013-04-25	13	NA	NA	NA	NA	NA	bacteria
NC_020083	Serratia phage phiMAM1	2013-01-09	13	2013-01-09	13	Serratia	Enterobacteriaceae	Enterobacteriales	Gammaproteobacteria	Proteobacteria	bacteria
NC_020158	Halovirus HVTV-1	2009-01-21	9	2009-03-06	9	Haloarcula	Halobacteriaceae	Halobacteriales	Halobacteria	Euryarchaeota	archaea
NC_020159	Halovirus HSTV-2	2009-01-21	9	2009-03-06	9	Halorubrum	Haloferacaceae	Haloferacales	Halobacteria	Euryarchaeota	archaea
NC_020197	Streptococcus phage TP-J34	2013-01-07	13	2013-01-31	13	Streptococcus	Streptococcaceae	Lactobacillales	Bacilli	Firmicutes	bacteria
NC_020198	Pseudomonas phage JBD30	2013-02-05	13	2013-02-05	13	NA	NA	NA	NA	NA	bacteria
NC_020199	Staphylococcus phage phi7401PVL	2013-02-05	13	2013-02-05	13	NA	NA	NA	NA	NA	bacteria
NC_020200	Pseudomonas phage JBD88a	2013-02-05	13	2013-02-05	13	NA	NA	NA	NA	NA	bacteria
NC_020201	Pectobacterium phage phiTE	2013-02-05	13	2013-02-05	13	Pectobacterium	Enterobacteriaceae	Enterobacteriales	Gammaproteobacteria	Proteobacteria	bacteria
NC_020202	Pseudomonas phage JBD5	2013-02-05	13	2013-02-05	13	NA	NA	NA	NA	NA	bacteria
NC_020203	Pseudomonas phage JBD24	2013-02-05	13	2013-02-05	13	NA	NA	NA	NA	NA	bacteria
NC_020204	Klebsiella phage JD001	2013-02-05	13	2013-02-05	13	Klebsiella	Enterobacteriaceae	Enterobacteriales	Gammaproteobacteria	Proteobacteria	bacteria
NC_020205	Xanthomonas citri phage CP2	2013-02-05	13	2013-12-30	13	Xanthomonas	Xanthomonadaceae	Xanthomonadales	Gammaproteobacteria	Proteobacteria	bacteria
NC_020414	Enterobacteria phage UAB_Phi78	2013-02-28	13	2013-02-28	13	Salmonella	Enterobacteriaceae	Enterobacteriales	Gammaproteobacteria	Proteobacteria	bacteria
NC_020416	Salmonella phage S16	2013-02-28	13	2013-04-11	13	Salmonella	Enterobacteriaceae	Enterobacteriales	Gammaproteobacteria	Proteobacteria	bacteria
NC_020477	Bacillus phage Eoghan	2013-03-12	13	2013-09-11	13	Bacillus	Bacillaceae	Bacillales	Bacilli	Firmicutes	bacteria
NC_020478	Bacillus phage Andromeda	2013-03-12	13	2013-09-11	13	Bacillus	Bacillaceae	Bacillales	Bacilli	Firmicutes	bacteria
NC_020479	Bacillus phage Curly	2013-03-12	13	2013-09-24	13	Bacillus	Bacillaceae	Bacillales	Bacilli	Firmicutes	bacteria
NC_020480	Bacillus phage Finn	2013-03-12	13	2013-09-11	13	Bacillus	Bacillaceae	Bacillales	Bacilli	Firmicutes	bacteria
NC_020481	Pelagibacter phage HTVC010P	2013-03-12	13	2014-06-11	14	Pelagibacter	NA	NA	NA	NA	bacteria
NC_020482	Pelagibacter phage HTVC011P	2013-03-12	13	2014-06-11	14	Pelagibacter	NA	NA	NA	NA	bacteria
NC_020483	Pelagibacter phage HTVC019P	2013-03-12	13	2014-06-11	14	Pelagibacter	NA	NA	NA	NA	bacteria
NC_020484	Pelagibacter phage HTVC008M	2013-03-12	13	2014-06-11	14	Pelagibacter	NA	NA	NA	NA	bacteria
NC_020486	Synechococcus phage S-RIM8 A.HR1	2013-03-12	13	2013-03-12	13	Synechococcus		Chroococcales		Cyanobacteria	bacteria
NC_020488	Vibrio phage VvAW1	2013-03-12	13	2013-03-12	13	Vibrio	Vibrionaceae	Vibrionales	Gammaproteobacteria	Proteobacteria	bacteria
NC_020489	Rhodobacter phage RcapNL	2013-03-14	13	2013-03-14	13	Rhodobacter	Rhodobacteraceae	Rhodobacterales	Alphaproteobacteria	Proteobacteria	bacteria
NC_020490	Staphylococcus phage StB12	2013-03-14	13	2015-10-19	15	Staphylococcus	Staphylococcaceae	Bacillales	Bacilli	Firmicutes	bacteria
NC_020835	Prochlorococcus phage P-SSP10	2013-03-30	13	2013-03-30	13	Prochlorococcus	Prochlorococcaceae	Prochlorales		Cyanobacteria	bacteria
NC_020837	Synechococcus phage S-CAM1	2013-03-30	13	2013-03-30	13	Synechococcus		Chroococcales		Cyanobacteria	bacteria
NC_020838	Synechococcus phage S-RIP2	2013-03-30	13	2013-03-30	13	Synechococcus		Chroococcales		Cyanobacteria	bacteria
NC_020839	Rhodobacter phage RC1	2013-03-30	13	2013-03-30	13	Rhodobacter	Rhodobacteraceae	Rhodobacterales	Alphaproteobacteria	Proteobacteria	bacteria
NC_020841	Psychrobacter phage pOW20-A	2013-03-30	13	2013-03-30	13	Psychrobacter	Moraxellaceae	Pseudomonadales	Gammaproteobacteria	Proteobacteria	bacteria
NC_020842	Cellulophaga phage phiST	2013-03-30	13	2013-03-30	13	Cellulophaga	Flavobacteriaceae	Flavobacteriales	Flavobacteriia	Bacteroidetes	bacteria
NC_020843	Vibrio phage 11895-B1	2013-03-30	13	2013-03-30	13	Vibrio	Vibrionaceae	Vibrionales	Gammaproteobacteria	Proteobacteria	bacteria
NC_020844	Salicola phage CGphi29	2013-03-30	13	2013-03-30	13	Salicola	NA	NA	NA	NA	bacteria
NC_020845	Prochlorococcus phage MED4-213	2013-03-30	13	2013-03-30	13	Prochlorococcus	Prochlorococcaceae	Prochlorales		Cyanobacteria	bacteria
NC_020846	Vibrio phage pYD21-A	2013-03-30	13	2013-03-30	13	Vibrio	Vibrionaceae	Vibrionales	Gammaproteobacteria	Proteobacteria	bacteria
NC_020847	Prochlorococcus phage MED4-184	2013-03-30	13	2013-03-30	13	Prochlorococcus	Prochlorococcaceae	Prochlorales		Cyanobacteria	bacteria
NC_020848	Vibrio phage VBP47	2013-03-30	13	2013-03-30	13	Vibrio	Vibrionaceae	Vibrionales	Gammaproteobacteria	Proteobacteria	bacteria
NC_020849	Pseudoalteromonas phage pYD6-A	2013-03-30	13	2013-03-30	13	Pseudoalteromonas	Pseudoalteromonadaceae	Alteromonadales	Gammaproteobacteria	Proteobacteria	bacteria
NC_020850	Vibrio phage VBM1	2013-03-30	13	2013-03-30	13	Vibrio	Vibrionaceae	Vibrionales	Gammaproteobacteria	Proteobacteria	bacteria
NC_020851	Synechococcus phage S-SKS1	2013-03-30	13	2013-03-30	13	Synechococcus		Chroococcales		Cyanobacteria	bacteria
NC_020853	Loktanella phage pCB2051-A	2013-03-30	13	2013-03-30	13	Loktanella	Rhodobacteraceae	Rhodobacterales	Alphaproteobacteria	Proteobacteria	bacteria
NC_020854	Cyanophage KBS-S-2A	2013-03-30	13	2013-08-30	13	Synechococcus		Chroococcales		Cyanobacteria	bacteria
NC_020855	Cyanophage P-RSM6	2013-03-30	13	2013-03-30	13	Prochlorococcus	Prochlorococcaceae	Prochlorales		Cyanobacteria	bacteria
NC_020856	Sulfitobacter phage pCB2047-C	2013-03-30	13	2014-07-08	14	Sulfitobacter	Rhodobacteraceae	Rhodobacterales	Alphaproteobacteria	Proteobacteria	bacteria
NC_020857	Cyanophage MED4-117	2013-03-30	13	2013-03-30	13	Prochlorococcus	Prochlorococcaceae	Prochlorales		Cyanobacteria	bacteria
NC_020858	Sulfitobacter phage pCB2047-A	2013-03-30	13	2014-07-08	14	Sulfitobacter	Rhodobacteraceae	Rhodobacterales	Alphaproteobacteria	Proteobacteria	bacteria
NC_020859	Synechococcus phage S-RIM2 R1_1999	2013-03-30	13	2014-04-16	14	Synechococcus		Chroococcales		Cyanobacteria	bacteria
NC_020860	Cellulophaga phage phiSM	2013-03-30	13	2013-03-30	13	Cellulophaga	Flavobacteriaceae	Flavobacteriales	Flavobacteriia	Bacteroidetes	bacteria
NC_020862	Sulfitobacter phage phiCB2047-B	2013-03-30	13	2014-08-06	14	Sulfitobacter	Rhodobacteraceae	Rhodobacterales	Alphaproteobacteria	Proteobacteria	bacteria
NC_020863	Vibrio phage PWH3a-P1	2013-03-30	13	2013-03-30	13	Vibrio	Vibrionaceae	Vibrionales	Gammaproteobacteria	Proteobacteria	bacteria
NC_020865	Cyanophage KBS-P-1A	2013-03-30	13	2013-03-30	13	Synechococcus		Chroococcales		Cyanobacteria	bacteria
NC_020866	Rhodovulum phage RS1	2013-03-30	13	2013-03-30	13	Rhodovulum	Rhodobacteraceae	Rhodobacterales	Alphaproteobacteria	Proteobacteria	bacteria
NC_020867	Synechococcus phage S-RIP1	2013-03-30	13	2013-03-30	13	Synechococcus		Chroococcales		Cyanobacteria	bacteria
NC_020868	Vibrio phage VBP32	2013-03-30	13	2013-03-30	13	Vibrio	Vibrionaceae	Vibrionales	Gammaproteobacteria	Proteobacteria	bacteria
NC_020869	Tetraselmis viridis virus S1	2013-03-30	13	2013-03-30	13	Tetraselmis	NA	NA	NA	NA	bacteria
NC_020870	Leuconostoc phage phiLN04	2013-04-01	13	2013-05-10	13	Leuconostoc	Leuconostocaceae	Lactobacillales	Bacilli	Firmicutes	bacteria
NC_020871	Listeria phage vB_LmoM_AG20	2013-04-01	13	2013-04-14	13	Listeria	Listeriaceae	Bacillales	Bacilli	Firmicutes	bacteria
NC_020872	Cyanophage SS120-1	2013-03-30	13	2013-03-30	13	Prochlorococcus	Prochlorococcaceae	Prochlorales		Cyanobacteria	bacteria
NC_020873	Bacillus phage vB_BceM-Bc431v3	2013-04-01	13	2013-04-14	13	Bacillus	Bacillaceae	Bacillales	Bacilli	Firmicutes	bacteria
NC_020874	Prochlorococcus phage P-SSP3	2013-03-30	13	2013-03-30	13	Prochlorococcus	Prochlorococcaceae	Prochlorales		Cyanobacteria	bacteria
NC_020875	Synechococcus phage S-SSM4	2013-03-30	13	2013-03-30	13	Synechococcus		Chroococcales		Cyanobacteria	bacteria
NC_020876	Mycobacterium phage First	2013-04-01	13	2013-04-14	13	Mycobacterium	Mycobacteriaceae	Corynebacteriales	Actinobacteria	Actinobacteria	bacteria
NC_020877	Staphylococcus phage vB_SauM_Romulus	2013-04-01	13	2013-04-14	13	Staphylococcus	Staphylococcaceae	Bacillales	Bacilli	Firmicutes	bacteria
NC_020878	Prochlorococcus phage P-GSP1	2013-03-30	13	2013-03-30	13	Prochlorococcus	Prochlorococcaceae	Prochlorales		Cyanobacteria	bacteria
NC_020879	Aeromonas phage Aes012	2013-04-01	13	2013-04-14	13	Aeromonas	Aeromonadaceae	Aeromonadales	Gammaproteobacteria	Proteobacteria	bacteria
NC_020880	Leuconostoc phage P793	2013-04-01	13	2013-05-10	13	Leuconostoc	Leuconostocaceae	Lactobacillales	Bacilli	Firmicutes	bacteria
NC_020882	Sulfolobales Mexican fusellovirus 1	2009-03-31	9	2009-05-05	9	NA	NA	NA	NA	NA	archaea
NC_020883	Bacillus phage PM1	2013-04-01	13	2013-06-01	13	Bacillus	Bacillaceae	Bacillales	Bacilli	Firmicutes	bacteria
NC_021061	Mycobacterium phage Butters	2013-04-16	13	2013-04-16	13	Mycobacterium	Mycobacteriaceae	Corynebacteriales	Actinobacteria	Actinobacteria	bacteria
NC_021062	Pseudomonas phage Phi-S1	2013-04-16	13	2013-04-16	13	Pseudomonas	Pseudomonadaceae	Pseudomonadales	Gammaproteobacteria	Proteobacteria	bacteria
NC_021063	Mycobacterium phage vB_MapS_FF47	2013-04-16	13	2014-11-05	14	Mycobacterium	Mycobacteriaceae	Corynebacteriales	Actinobacteria	Actinobacteria	bacteria
NC_021067	Vibrio phage helene 12B3	2013-04-19	13	2013-04-19	13	Vibrio	Vibrionaceae	Vibrionales	Gammaproteobacteria	Proteobacteria	bacteria
NC_021068	Vibrio phage douglas 12A4	2013-04-19	13	2013-04-19	13	Vibrio	Vibrionaceae	Vibrionales	Gammaproteobacteria	Proteobacteria	bacteria
NC_021070	Vibrio phage martha 12B12	2013-04-19	13	2013-04-19	13	Vibrio	Vibrionaceae	Vibrionales	Gammaproteobacteria	Proteobacteria	bacteria
NC_021071	Cyanophage P-RSM1	2013-04-19	13	2013-04-19	13	Prochlorococcus	Prochlorococcaceae	Prochlorales		Cyanobacteria	bacteria
NC_021072	Cyanophage Syn30	2013-04-19	13	2013-04-19	13	Synechococcus		Chroococcales		Cyanobacteria	bacteria
NC_021073	Vibrio phage henriette 12B8	2013-04-19	13	2013-04-19	13	Vibrio	Vibrionaceae	Vibrionales	Gammaproteobacteria	Proteobacteria	bacteria
NC_021297	Mycobacterium phage PattyP	2013-05-31	13	2013-07-15	13	Mycobacterium	Mycobacteriaceae	Corynebacteriales	Actinobacteria	Actinobacteria	bacteria
NC_021298	Streptomyces phage Lika	2013-05-31	13	2013-11-06	13	Streptomyces	Streptomycetaceae	Streptomycetales	Actinobacteria	Actinobacteria	bacteria
NC_021299	Mycobacterium phage PegLeg	2013-05-31	13	2013-07-15	13	Mycobacterium	Mycobacteriaceae	Corynebacteriales	Actinobacteria	Actinobacteria	bacteria
NC_021300	Pseudoalteromonas phage RIO-1	2013-05-31	13	2014-04-16	14	Pseudoalteromonas	Pseudoalteromonadaceae	Alteromonadales	Gammaproteobacteria	Proteobacteria	bacteria
NC_021301	Mycobacterium phage SiSi	2013-05-31	13	2013-07-15	13	Mycobacterium	Mycobacteriaceae	Corynebacteriales	Actinobacteria	Actinobacteria	bacteria
NC_021302	Mycobacterium phage Fishburne	2013-05-31	13	2013-07-15	13	Mycobacterium	Mycobacteriaceae	Corynebacteriales	Actinobacteria	Actinobacteria	bacteria
NC_021304	Streptomyces phage Sujidade	2013-05-31	13	2013-11-06	13	Streptomyces	Streptomycetaceae	Streptomycetales	Actinobacteria	Actinobacteria	bacteria
NC_021305	Mycobacterium phage Murphy	2013-05-31	13	2013-07-15	13	Mycobacterium	Mycobacteriaceae	Corynebacteriales	Actinobacteria	Actinobacteria	bacteria
NC_021306	Mycobacterium phage Dumbo	2013-05-31	13	2013-07-15	13	Mycobacterium	Mycobacteriaceae	Corynebacteriales	Actinobacteria	Actinobacteria	bacteria
NC_021307	Mycobacterium phage Severus	2013-05-31	13	2013-07-15	13	Mycobacterium	Mycobacteriaceae	Corynebacteriales	Actinobacteria	Actinobacteria	bacteria
NC_021308	Mycobacterium phage HINdeR	2013-05-31	13	2013-07-15	13	Mycobacterium	Mycobacteriaceae	Corynebacteriales	Actinobacteria	Actinobacteria	bacteria
NC_021309	Mycobacterium phage Phrux	2013-05-31	13	2013-07-15	13	Mycobacterium	Mycobacteriaceae	Corynebacteriales	Actinobacteria	Actinobacteria	bacteria
NC_021310	Mycobacterium phage Newman	2013-05-31	13	2013-07-15	13	Mycobacterium	Mycobacteriaceae	Corynebacteriales	Actinobacteria	Actinobacteria	bacteria
NC_021311	Mycobacterium phage Phaux	2013-05-31	13	2013-07-15	13	Mycobacterium	Mycobacteriaceae	Corynebacteriales	Actinobacteria	Actinobacteria	bacteria
NC_021316	Acinetobacter phage Abp1	2013-06-03	13	2013-07-15	13	Acinetobacter	Moraxellaceae	Pseudomonadales	Gammaproteobacteria	Proteobacteria	bacteria
NC_021317	Salmonella phage L13	2013-06-03	13	2014-12-17	14	Salmonella	Enterobacteriaceae	Enterobacteriales	Gammaproteobacteria	Proteobacteria	bacteria
NC_021318	Mycobacterium phage Chy5	2013-06-03	13	2013-07-15	13	Mycobacterium	Mycobacteriaceae	Corynebacteriales	Actinobacteria	Actinobacteria	bacteria
NC_021319	Halovirus HCTV-2	2009-06-02	9	2009-07-14	9	Haloarcula	Halobacteriaceae	Halobacteriales	Halobacteria	Euryarchaeota	archaea
NC_021320	Halovirus HRTV-5	2009-06-02	9	2009-07-14	9	Halorubrum	Haloferacaceae	Haloferacales	Halobacteria	Euryarchaeota	archaea
NC_021321	Halovirus HRTV-8	2009-06-02	9	2009-07-14	9	Halorubrum	Haloferacaceae	Haloferacales	Halobacteria	Euryarchaeota	archaea
NC_021322	Halovirus HHTV-1	2009-06-02	9	2009-07-14	9	Haloarcula	Halobacteriaceae	Halobacteriales	Halobacteria	Euryarchaeota	archaea
NC_021323	Staphylococcus phage StauST398-2	2013-06-03	13	2013-07-15	13	Staphylococcus	Staphylococcaceae	Bacillales	Bacilli	Firmicutes	bacteria
NC_021324	Mycobacterium phage CASbig	2013-06-03	13	2013-07-15	13	Mycobacterium	Mycobacteriaceae	Corynebacteriales	Actinobacteria	Actinobacteria	bacteria
NC_021325	Clostridium phage vB_CpeS-CP51	2013-06-03	13	2013-08-30	13	Clostridium	Clostridiaceae	Clostridiales	Clostridia	Firmicutes	bacteria
NC_021326	Staphylococcus phage StauST398-1	2013-06-03	13	2014-07-09	14	Staphylococcus	Staphylococcaceae	Bacillales	Bacilli	Firmicutes	bacteria
NC_021327	Halovirus HCTV-5	2009-06-02	9	2009-07-14	9	Haloarcula	Halobacteriaceae	Halobacteriales	Halobacteria	Euryarchaeota	archaea
NC_021328	Halovirus HGTV-1	2009-06-02	9	2009-07-14	9	Halogranum	Haloferacaceae	Haloferacales	Halobacteria	Euryarchaeota	archaea
NC_021329	Halovirus HRTV-4	2009-06-02	9	2009-07-14	9	Halorubrum	Haloferacaceae	Haloferacales	Halobacteria	Euryarchaeota	archaea
NC_021330	Halovirus HCTV-1	2009-06-02	9	2009-07-14	9	Haloarcula	Halobacteriaceae	Halobacteriales	Halobacteria	Euryarchaeota	archaea
NC_021331	Shigella phage pSf-1	2013-06-03	13	2013-12-13	13	Shigella	Enterobacteriaceae	Enterobacteriales	Gammaproteobacteria	Proteobacteria	bacteria
NC_021332	Staphylococcus phage StauST398-3	2013-06-03	13	2013-07-14	13	Staphylococcus	Staphylococcaceae	Bacillales	Bacilli	Firmicutes	bacteria
NC_021334	Mycobacterium phage WIVsmall	2013-06-03	13	2013-07-15	13	Mycobacterium	Mycobacteriaceae	Corynebacteriales	Actinobacteria	Actinobacteria	bacteria
NC_021335	Halovirus HRTV-7	2009-06-02	9	2009-07-14	9	Halorubrum	Haloferacaceae	Haloferacales	Halobacteria	Euryarchaeota	archaea
NC_021336	Bacillus phage MG-B1	2013-06-03	13	2013-07-27	13	Bacillus	Bacillaceae	Bacillales	Bacilli	Firmicutes	bacteria
NC_021337	Acinetobacter phage AB3	2013-06-03	13	2016-01-05	16	Acinetobacter	Moraxellaceae	Pseudomonadales	Gammaproteobacteria	Proteobacteria	bacteria
NC_021338	Mycobacterium phage Chy4	2013-06-03	13	2013-07-15	13	Mycobacterium	Mycobacteriaceae	Corynebacteriales	Actinobacteria	Actinobacteria	bacteria
NC_021339	Streptomyces phage Zemlya	2013-06-03	13	2013-11-06	13	Streptomyces	Streptomycetaceae	Streptomycetales	Actinobacteria	Actinobacteria	bacteria
NC_021340	Halovirus HHTV-2	2009-06-02	9	2009-07-14	9	Haloarcula	Halobacteriaceae	Halobacteriales	Halobacteria	Euryarchaeota	archaea
NC_021342	Edwardsiella phage PEi21	2013-06-03	13	2014-06-11	14	Edwardsiella	Enterobacteriaceae	Enterobacteriales	Gammaproteobacteria	Proteobacteria	bacteria
NC_021343	Burkholderia phage ST79	2013-06-03	13	2013-07-15	13	Burkholderia	Burkholderiaceae	Burkholderiales	Betaproteobacteria	Proteobacteria	bacteria
NC_021344	Escherichia phage Lw1	2013-06-03	13	2013-12-19	13	Escherichia	Enterobacteriaceae	Enterobacteriales	Gammaproteobacteria	Proteobacteria	bacteria
NC_021346	Mycobacterium phage Gizmo	2013-06-03	13	2013-07-15	13	Mycobacterium	Mycobacteriaceae	Corynebacteriales	Actinobacteria	Actinobacteria	bacteria
NC_021347	Rhodococcus phage E3	2013-06-03	13	2013-07-14	13	Rhodococcus	Nocardiaceae	Corynebacteriales	Actinobacteria	Actinobacteria	bacteria
NC_021348	Mycobacterium phage ArcherS7	2013-06-03	13	2013-07-15	13	Mycobacterium	Mycobacteriaceae	Corynebacteriales	Actinobacteria	Actinobacteria	bacteria
NC_021349	Mycobacterium phage Astraea	2013-06-03	13	2013-07-15	13	Mycobacterium	Mycobacteriaceae	Corynebacteriales	Actinobacteria	Actinobacteria	bacteria
NC_021471	Halovirus HSTV-1	2009-06-10	9	2009-07-11	9	Haloarcula	Halobacteriaceae	Halobacteriales	Halobacteria	Euryarchaeota	archaea
NC_021529	Vibrio phage nt-1	2013-06-20	13	2015-10-19	15	Vibrio	Vibrionaceae	Vibrionales	Gammaproteobacteria	Proteobacteria	bacteria
NC_021530	Synechococcus phage S-CAM8	2013-06-20	13	2014-04-16	14	Synechococcus		Chroococcales		Cyanobacteria	bacteria
NC_021531	Cronobacter phage CR5	2013-06-20	13	2013-07-14	13	Cronobacter	Enterobacteriaceae	Enterobacteriales	Gammaproteobacteria	Proteobacteria	bacteria
NC_021532	Alteromonas phage vB_AmaP_AD45-P1	2013-06-20	13	2013-07-15	13	Alteromonas	Alteromonadaceae	Alteromonadales	Gammaproteobacteria	Proteobacteria	bacteria
NC_021533	Mycobacterium phage BTCU-1	2013-06-20	13	2013-07-15	13	Mycobacterium	Mycobacteriaceae	Corynebacteriales	Actinobacteria	Actinobacteria	bacteria
NC_021534	Vibrio phage pYD38-A	2013-06-20	13	2013-07-07	13	Vibrio	Vibrionaceae	Vibrionales	Gammaproteobacteria	Proteobacteria	bacteria
NC_021535	Mycobacterium phage Jobu08	2013-06-20	13	2014-04-03	14	Mycobacterium	Mycobacteriaceae	Corynebacteriales	Actinobacteria	Actinobacteria	bacteria
NC_021536	Synechococcus phage S-IOM18	2013-06-20	13	2013-07-07	13	Synechococcus		Chroococcales		Cyanobacteria	bacteria
NC_021537	Halorubrum phage CGphi46	2013-06-20	13	2013-07-07	13	Halorubrum	Haloferacaceae	Haloferacales	Halobacteria	Euryarchaeota	bacteria
NC_021538	Mycobacterium phage Job42	2013-06-20	13	2013-07-15	13	Mycobacterium	Mycobacteriaceae	Corynebacteriales	Actinobacteria	Actinobacteria	bacteria
NC_021539	Listeria phage LP-030-2	2013-06-20	13	2014-07-30	14	NA	NA	NA	NA	NA	bacteria
NC_021540	Vibrio phage JA-1	2013-06-20	13	2013-07-15	13	Vibrio	Vibrionaceae	Vibrionales	Gammaproteobacteria	Proteobacteria	bacteria
NC_021556	Mycobacterium phage Leo	2013-06-24	13	2013-06-24	13	Mycobacterium	Mycobacteriaceae	Corynebacteriales	Actinobacteria	Actinobacteria	bacteria
NC_021557	Rhizobium phage RR1-B	2013-06-21	13	2013-07-14	13	Rhizobium	Rhizobiaceae	Rhizobiales	Alphaproteobacteria	Proteobacteria	bacteria
NC_021558	Paenibacillus phage PG1	2013-06-21	13	2013-07-07	13	Paenibacillus	Paenibacillaceae	Bacillales	Bacilli	Firmicutes	bacteria
NC_021559	Prochlorococcus phage P-SSM3	2013-06-21	13	2013-06-21	13	Prochlorococcus	Prochlorococcaceae	Prochlorales		Cyanobacteria	bacteria
NC_021560	Rhizobium phage RR1-A	2013-06-21	13	2013-07-14	13	Rhizobium	Rhizobiaceae	Rhizobiales	Alphaproteobacteria	Proteobacteria	bacteria
NC_021561	Vibrio phage pYD38-B	2013-06-21	13	2013-07-14	13	Vibrio	Vibrionaceae	Vibrionales	Gammaproteobacteria	Proteobacteria	bacteria
NC_021562	Vibrio phage VFJ	2013-06-24	13	2013-08-14	13	Vibrio	Vibrionaceae	Vibrionales	Gammaproteobacteria	Proteobacteria	bacteria
NC_021563	Serratia phage Eta	2013-06-24	13	2014-03-06	14	NA	NA	NA	NA	NA	bacteria
NC_021569	Stenotrophomonas phage phiSMA7	2013-06-16	13	2014-11-06	14	Stenotrophomonas	Xanthomonadaceae	Xanthomonadales	Gammaproteobacteria	Proteobacteria	bacteria
NC_021772	Salmonella phage FSL SP-058	2013-07-22	13	2013-09-30	13	Salmonella	Enterobacteriaceae	Enterobacteriales	Gammaproteobacteria	Proteobacteria	bacteria
NC_021773	Staphylococcus phage JS01	2013-07-22	13	2013-11-20	13	Staphylococcus	Staphylococcaceae	Bacillales	Bacilli	Firmicutes	bacteria
NC_021774	Salmonella phage FSL SP-004	2013-07-22	13	2013-07-22	13	Salmonella	Enterobacteriaceae	Enterobacteriales	Gammaproteobacteria	Proteobacteria	bacteria
NC_021775	Salmonella phage FSL SP-031	2013-07-22	13	2013-07-22	13	Salmonella	Enterobacteriaceae	Enterobacteriales	Gammaproteobacteria	Proteobacteria	bacteria
NC_021776	Vibrio phage VPMS1	2013-07-22	13	2013-10-30	13	Vibrio	Vibrionaceae	Vibrionales	Gammaproteobacteria	Proteobacteria	bacteria
NC_021777	Salmonella phage Jersey	2013-07-22	13	2013-09-13	13	NA	NA	NA	NA	NA	bacteria
NC_021779	Salmonella phage FSLSP030	2013-07-22	13	2013-07-22	13	Salmonella	Enterobacteriaceae	Enterobacteriales	Gammaproteobacteria	Proteobacteria	bacteria
NC_021780	Salmonella phage FSLSP088	2013-07-22	13	2013-07-22	13	Salmonella	Enterobacteriaceae	Enterobacteriales	Gammaproteobacteria	Proteobacteria	bacteria
NC_021781	Listeria phage LP-125	2013-07-22	13	2014-07-31	14	NA	NA	NA	NA	NA	bacteria
NC_021782	Salmonella phage FSL SP-076	2013-07-22	13	2013-09-30	13	Salmonella	Enterobacteriaceae	Enterobacteriales	Gammaproteobacteria	Proteobacteria	bacteria
NC_021783	Salmonella phage iEPS5	2013-07-23	13	2014-04-16	14	Salmonella	Enterobacteriaceae	Enterobacteriales	Gammaproteobacteria	Proteobacteria	bacteria
NC_021784	Thermus phage phi OH2	2013-07-23	13	2013-09-13	13	NA	NA	NA	NA	NA	bacteria
NC_021785	Listeria phage LP-110	2013-07-23	13	2014-07-31	14	NA	NA	NA	NA	NA	bacteria
NC_021787	Listeria phage LP-037	2013-07-23	13	2014-07-31	14	NA	NA	NA	NA	NA	bacteria
NC_021788	Cellulophaga phage phi4:1	2013-07-23	13	2016-01-05	16	Cellulophaga	Flavobacteriaceae	Flavobacteriales	Flavobacteriia	Bacteroidetes	bacteria
NC_021789	Cellulophaga phage phi19:3	2013-07-23	13	2016-01-05	16	Cellulophaga	Flavobacteriaceae	Flavobacteriales	Flavobacteriia	Bacteroidetes	bacteria
NC_021790	Cellulophaga phage phi18:1	2013-07-23	13	2016-01-05	16	Cellulophaga	Flavobacteriaceae	Flavobacteriales	Flavobacteriia	Bacteroidetes	bacteria
NC_021791	Cellulophaga phage phi12:1	2013-07-23	13	2016-01-05	16	Cellulophaga	Flavobacteriaceae	Flavobacteriales	Flavobacteriia	Bacteroidetes	bacteria
NC_021792	Cellulophaga phage phi46:3	2013-07-23	13	2016-01-05	16	Cellulophaga	Flavobacteriaceae	Flavobacteriales	Flavobacteriia	Bacteroidetes	bacteria
NC_021793	Cellulophaga phage phi48:2	2013-07-23	13	2016-01-05	16	Cellulophaga	Flavobacteriaceae	Flavobacteriales	Flavobacteriia	Bacteroidetes	bacteria
NC_021794	Cellulophaga phage phi18:3	2013-07-23	13	2016-01-05	16	Cellulophaga	Flavobacteriaceae	Flavobacteriales	Flavobacteriia	Bacteroidetes	bacteria
NC_021795	Cellulophaga phage phi17:1	2013-07-23	13	2016-01-05	16	Cellulophaga	Flavobacteriaceae	Flavobacteriales	Flavobacteriia	Bacteroidetes	bacteria
NC_021796	Cellulophaga phage phi38:1	2013-07-23	13	2016-01-05	16	Cellulophaga	Flavobacteriaceae	Flavobacteriales	Flavobacteriia	Bacteroidetes	bacteria
NC_021797	Cellulophaga phage phi12:2	2013-07-23	13	2016-01-05	16	Cellulophaga	Flavobacteriaceae	Flavobacteriales	Flavobacteriia	Bacteroidetes	bacteria
NC_021798	Cellulophaga phage phi17:2	2013-07-23	13	2016-01-05	16	Cellulophaga	Flavobacteriaceae	Flavobacteriales	Flavobacteriia	Bacteroidetes	bacteria
NC_021799	Cellulophaga phage phi19:1	2013-07-23	13	2016-01-05	16	Cellulophaga	Flavobacteriaceae	Flavobacteriales	Flavobacteriia	Bacteroidetes	bacteria
NC_021800	Cellulophaga phage phi46:1	2013-07-23	13	2016-01-05	16	Cellulophaga	Flavobacteriaceae	Flavobacteriales	Flavobacteriia	Bacteroidetes	bacteria
NC_021801	Staphylococcus phage SA12	2013-07-23	13	2013-10-28	13	Staphylococcus	Staphylococcaceae	Bacillales	Bacilli	Firmicutes	bacteria
NC_021802	Cellulophaga phage phi10:1	2013-07-23	13	2016-01-05	16	Cellulophaga	Flavobacteriaceae	Flavobacteriales	Flavobacteriia	Bacteroidetes	bacteria
NC_021803	Cellulophaga phage phi13:2	2013-07-23	13	2016-01-05	16	Cellulophaga	Flavobacteriaceae	Flavobacteriales	Flavobacteriia	Bacteroidetes	bacteria
NC_021804	Cellulophaga phage phi39:1	2013-07-23	13	2016-01-05	16	Cellulophaga	Flavobacteriaceae	Flavobacteriales	Flavobacteriia	Bacteroidetes	bacteria
NC_021805	Cellulophaga phage phi12a:1	2013-07-23	13	2016-01-05	16	Cellulophaga	Flavobacteriaceae	Flavobacteriales	Flavobacteriia	Bacteroidetes	bacteria
NC_021806	Cellulophaga phage phi14:2	2013-07-23	13	2016-01-05	16	Cellulophaga	Flavobacteriaceae	Flavobacteriales	Flavobacteriia	Bacteroidetes	bacteria
NC_021852	Lactococcus phage P680	2013-07-23	13	2013-07-23	13	NA	NA	NA	NA	NA	bacteria
NC_021853	Lactococcus phage 340	2013-07-23	13	2013-07-23	13	NA	NA	NA	NA	NA	bacteria
NC_021854	Lactococcus phage jm3	2013-07-23	13	2013-07-23	13	NA	NA	NA	NA	NA	bacteria
NC_021855	Lactococcus phage phi7	2013-07-23	13	2013-07-23	13	NA	NA	NA	NA	NA	bacteria
NC_021856	Bacillus phage phiNIT1	2013-07-23	13	2013-08-17	13	Bacillus	Bacillaceae	Bacillales	Bacilli	Firmicutes	bacteria
NC_021857	Shigella phage SfII	2013-07-23	13	2013-09-24	13	NA	NA	NA	NA	NA	bacteria
NC_021860	Lactococcus phage jm2	2013-07-23	13	2013-07-23	13	NA	NA	NA	NA	NA	bacteria
NC_021861	Lactococcus phage BM13	2013-07-23	13	2013-07-23	13	Lactococcus	Streptococcaceae	Lactobacillales	Bacilli	Firmicutes	bacteria
NC_021862	Ralstonia phage RSS30	2013-07-23	13	2013-08-17	13	Ralstonia	Burkholderiaceae	Burkholderiales	Betaproteobacteria	Proteobacteria	bacteria
NC_021863	Staphylococcus phage SA13	2013-07-23	13	2013-09-12	13	Staphylococcus	Staphylococcaceae	Bacillales	Bacilli	Firmicutes	bacteria
NC_021864	Puniceispirillum phage HMO-2011	2013-07-23	13	2013-07-23	13	Puniceispirillum	NA	NA	NA	NA	bacteria
NC_021865	Paenibacillus phage phiIBB_Pl23	2013-07-23	13	2013-09-24	13	Paenibacillus	Paenibacillaceae	Bacillales	Bacilli	Firmicutes	bacteria
NC_021866	Ralstonia phage RSS20	2013-07-23	13	2013-08-17	13	Ralstonia	Burkholderiaceae	Burkholderiales	Betaproteobacteria	Proteobacteria	bacteria
NC_021867	Flavobacterium phage 6H	2013-07-23	13	2014-03-26	14	Flavobacterium	Flavobacteriaceae	Flavobacteriales	Flavobacteriia	Bacteroidetes	bacteria
NC_021868	Streptococcus phage SPQS1	2013-07-03	13	2013-07-23	13	Streptococcus	Streptococcaceae	Lactobacillales	Bacilli	Firmicutes	bacteria
NC_022052	Mycobacterium phage Whirlwind	2013-08-14	13	2013-08-15	13	Mycobacterium	Mycobacteriaceae	Corynebacteriales	Actinobacteria	Actinobacteria	bacteria
NC_022053	Mycobacterium phage Papyrus	2013-08-14	13	2013-08-15	13	Mycobacterium	Mycobacteriaceae	Corynebacteriales	Actinobacteria	Actinobacteria	bacteria
NC_022054	Mycobacterium phage Muddy	2013-08-14	13	2013-08-15	13	Mycobacterium	Mycobacteriaceae	Corynebacteriales	Actinobacteria	Actinobacteria	bacteria
NC_022055	Mycobacterium phage Bobi	2013-08-14	13	2013-08-15	13	Mycobacterium	Mycobacteriaceae	Corynebacteriales	Actinobacteria	Actinobacteria	bacteria
NC_022056	Mycobacterium phage Hamulus	2013-08-14	13	2013-08-15	13	Mycobacterium	Mycobacteriaceae	Corynebacteriales	Actinobacteria	Actinobacteria	bacteria
NC_022057	Mycobacterium phage Catdawg	2013-08-14	13	2013-08-15	13	Mycobacterium	Mycobacteriaceae	Corynebacteriales	Actinobacteria	Actinobacteria	bacteria
NC_022058	Mycobacterium phage Adzzy	2013-08-14	13	2013-08-15	13	Mycobacterium	Mycobacteriaceae	Corynebacteriales	Actinobacteria	Actinobacteria	bacteria
NC_022059	Mycobacterium phage DrDrey	2013-08-14	13	2013-08-15	13	Mycobacterium	Mycobacteriaceae	Corynebacteriales	Actinobacteria	Actinobacteria	bacteria
NC_022060	Mycobacterium phage Velveteen	2013-08-14	13	2013-08-15	13	Mycobacterium	Mycobacteriaceae	Corynebacteriales	Actinobacteria	Actinobacteria	bacteria
NC_022061	Mycobacterium phage KayaCho	2013-08-14	13	2013-08-15	13	Mycobacterium	Mycobacteriaceae	Corynebacteriales	Actinobacteria	Actinobacteria	bacteria
NC_022062	Mycobacterium phage Trouble	2013-08-14	13	2013-08-15	13	Mycobacterium	Mycobacteriaceae	Corynebacteriales	Actinobacteria	Actinobacteria	bacteria
NC_022063	Mycobacterium phage Phelemich	2013-08-14	13	2013-08-15	13	Mycobacterium	Mycobacteriaceae	Corynebacteriales	Actinobacteria	Actinobacteria	bacteria
NC_022065	Mycobacterium phage Contagion	2013-08-14	13	2013-08-15	13	Mycobacterium	Mycobacteriaceae	Corynebacteriales	Actinobacteria	Actinobacteria	bacteria
NC_022066	Mycobacterium phage Redno2	2013-08-14	13	2013-08-15	13	Mycobacterium	Mycobacteriaceae	Corynebacteriales	Actinobacteria	Actinobacteria	bacteria
NC_022067	Mycobacterium phage Wanda	2013-08-14	13	2014-07-09	14	Mycobacterium	Mycobacteriaceae	Corynebacteriales	Actinobacteria	Actinobacteria	bacteria
NC_022068	Mycobacterium phage Daenerys	2013-08-14	13	2013-08-15	13	Mycobacterium	Mycobacteriaceae	Corynebacteriales	Actinobacteria	Actinobacteria	bacteria
NC_022069	Mycobacterium phage Jabbawokkie	2013-08-14	13	2014-03-31	14	Mycobacterium	Mycobacteriaceae	Corynebacteriales	Actinobacteria	Actinobacteria	bacteria
NC_022070	Mycobacterium phage Wheeler	2013-08-14	13	2013-08-15	13	Mycobacterium	Mycobacteriaceae	Corynebacteriales	Actinobacteria	Actinobacteria	bacteria
NC_022071	Mycobacterium phage Crossroads	2013-08-14	13	2013-08-15	13	Mycobacterium	Mycobacteriaceae	Corynebacteriales	Actinobacteria	Actinobacteria	bacteria
NC_022085	Mycobacterium phage Goku	2013-08-17	13	2013-08-17	13	Mycobacterium	Mycobacteriaceae	Corynebacteriales	Actinobacteria	Actinobacteria	bacteria
NC_022086	Mycobacterium phage LittleCherry	2013-08-17	13	2013-08-17	13	Mycobacterium	Mycobacteriaceae	Corynebacteriales	Actinobacteria	Actinobacteria	bacteria
NC_022087	Mycobacterium phage AnnaL29	2013-08-17	13	2013-08-17	13	Mycobacterium	Mycobacteriaceae	Corynebacteriales	Actinobacteria	Actinobacteria	bacteria
NC_022088	Bacillus phage Troll	2013-08-17	13	2014-05-21	14	Bacilluls	NA	NA	NA	NA	bacteria
NC_022090	Staphylococcus phage vB_SauM_Remus	2013-08-17	13	2013-08-17	13	Staphylococcus	Staphylococcaceae	Bacillales	Bacilli	Firmicutes	bacteria
NC_022091	Pseudomonas phage MPK7	2013-08-17	13	2013-10-24	13	Pseudomonas	Pseudomonadaceae	Pseudomonadales	Gammaproteobacteria	Proteobacteria	bacteria
NC_022094	Bacillus phage Wip1	2013-08-17	13	2013-09-16	13	Bacillus	Bacillaceae	Bacillales	Bacilli	Firmicutes	bacteria
NC_022096	Pseudomonas phage PaBG	2013-08-17	13	2014-03-06	14	Pseudomonas	Pseudomonadaceae	Pseudomonadales	Gammaproteobacteria	Proteobacteria	bacteria
NC_022323	Escherichia phage 2 JES-2013	2013-09-12	13	2013-09-12	13	Escherichia	Enterobacteriaceae	Enterobacteriales	Gammaproteobacteria	Proteobacteria	bacteria
NC_022324	Mycobacterium phage Sarfire	2013-09-12	13	2013-09-12	13	Mycobacterium	Mycobacteriaceae	Corynebacteriales	Actinobacteria	Actinobacteria	bacteria
NC_022325	Mycobacterium phage Dylan	2013-09-12	13	2013-09-12	13	Mycobacterium	Mycobacteriaceae	Corynebacteriales	Actinobacteria	Actinobacteria	bacteria
NC_022328	Mycobacterium phage Adawi	2013-09-12	13	2013-09-12	13	Mycobacterium	Mycobacteriaceae	Corynebacteriales	Actinobacteria	Actinobacteria	bacteria
NC_022329	Mycobacterium phage PhrostyMug	2013-09-12	13	2013-09-12	13	Mycobacterium	Mycobacteriaceae	Corynebacteriales	Actinobacteria	Actinobacteria	bacteria
NC_022330	Mycobacterium phage Quink	2013-09-12	13	2016-01-13	16	Mycobacterium	Mycobacteriaceae	Corynebacteriales	Actinobacteria	Actinobacteria	bacteria
NC_022331	Mycobacterium phage Bane1	2013-09-12	13	2013-09-12	13	Mycobacterium	Mycobacteriaceae	Corynebacteriales	Actinobacteria	Actinobacteria	bacteria
NC_022334	Propionibacterium phage PHL112N00	2013-09-12	13	2013-09-12	13	Propionibacterium	Propionibacteriaceae	Propionibacteriales	Actinobacteria	Actinobacteria	bacteria
NC_022335	Propionibacterium phage PHL067M10	2013-09-12	13	2013-09-12	13	Propionibacterium	Propionibacteriaceae	Propionibacteriales	Actinobacteria	Actinobacteria	bacteria
NC_022336	Propionibacterium phage PHL010M04	2013-09-12	13	2013-09-12	13	Propionibacterium	Propionibacteriaceae	Propionibacteriales	Actinobacteria	Actinobacteria	bacteria
NC_022337	Propionibacterium phage PHL071N05	2013-09-12	13	2013-09-12	13	Propionibacterium	Propionibacteriaceae	Propionibacteriales	Actinobacteria	Actinobacteria	bacteria
NC_022338	Propionibacterium phage PHL060L00	2013-09-12	13	2013-09-12	13	Propionibacterium	Propionibacteriaceae	Propionibacteriales	Actinobacteria	Actinobacteria	bacteria
NC_022340	Propionibacterium phage PHL114L00	2013-09-12	13	2013-09-12	13	Propionibacterium	Propionibacteriaceae	Propionibacteriales	Actinobacteria	Actinobacteria	bacteria
NC_022341	Propionibacterium phage PHL113M01	2013-09-12	13	2013-09-12	13	Propionibacterium	Propionibacteriaceae	Propionibacteriales	Actinobacteria	Actinobacteria	bacteria
NC_022342	Propionibacterium phage PHL111M01	2013-09-12	13	2013-09-12	13	Propionibacterium	Propionibacteriaceae	Propionibacteriales	Actinobacteria	Actinobacteria	bacteria
NC_022343	Klebsiella phage 0507-KN2-1	2013-09-12	13	2013-09-12	13	NA	NA	NA	NA	NA	bacteria
NC_022744	Erwinia phage FE44	2013-11-06	13	2013-11-06	13	Erwinia	Enterobacteriaceae	Enterobacteriales	Gammaproteobacteria	Proteobacteria	bacteria
NC_022746	Pseudomonas phage MPK6	2013-11-06	13	2013-11-06	13	Pseudomonas	Pseudomonadaceae	Pseudomonadales	Gammaproteobacteria	Proteobacteria	bacteria
NC_022747	Vibrio phage VPUSM 8	2013-11-06	13	2013-11-06	13	Vibrio	Vibrionaceae	Vibrionales	Gammaproteobacteria	Proteobacteria	bacteria
NC_022749	Shigella phage SfIV	2013-11-06	13	2013-11-06	13	Shigella	Enterobacteriaceae	Enterobacteriales	Gammaproteobacteria	Proteobacteria	bacteria
NC_022750	Enterobacteria phage fiAA91-ss	2013-11-06	13	2013-12-05	13	Escherichia	Enterobacteriaceae	Enterobacteriales	Gammaproteobacteria	Proteobacteria	bacteria
NC_022751	Cyanophage PP	2013-11-06	13	2013-11-06	13	Phormidium	NA	NA	NA	NA	bacteria
NC_022752	Salmonella phage SETP13	2013-11-06	13	2013-11-06	13	Salmonella	Enterobacteriaceae	Enterobacteriales	Gammaproteobacteria	Proteobacteria	bacteria
NC_022753	Mycobacterium phage Fredward	2013-11-06	13	2013-11-06	13	Mycobacterium	Mycobacteriaceae	Corynebacteriales	Actinobacteria	Actinobacteria	bacteria
NC_022754	Salmonella phage SETP7	2013-11-06	13	2014-12-17	14	Salmonella	Enterobacteriaceae	Enterobacteriales	Gammaproteobacteria	Proteobacteria	bacteria
NC_022756	Lactobacillus phage J-1	2013-11-06	13	2014-03-06	14	Lactobacillus	Lactobacillaceae	Lactobacillales	Bacilli	Firmicutes	bacteria
NC_022757	Lactobacillus phage PL-1	2013-11-06	13	2014-03-06	14	Lactobacillus	Lactobacillaceae	Lactobacillales	Bacilli	Firmicutes	bacteria
NC_022758	Staphylococcus phage YMC/09/04/R1988	2013-11-06	13	2014-11-05	14	Staphylococcus	Staphylococcaceae	Bacillales	Bacilli	Firmicutes	bacteria
NC_022761	Bacillus phage CampHawk	2013-11-08	13	2014-07-08	14	Bacillus	Bacillaceae	Bacillales	Bacilli	Firmicutes	bacteria
NC_022762	Lactobacillus phage phiLdb	2014-01-07	14	2015-12-11	15	Lactobacillus	Lactobacillaceae	Lactobacillales	Bacilli	Firmicutes	bacteria
NC_022763	Bacillus phage Spock	2013-12-19	13	2014-07-08	14	Bacillus	Bacillaceae	Bacillales	Bacilli	Firmicutes	bacteria
NC_022764	Bacillus phage Page	2014-01-07	14	2014-07-08	14	Bacillus	Bacillaceae	Bacillales	Bacilli	Firmicutes	bacteria
NC_022765	Bacillus phage Riggi	2013-12-19	13	2014-07-08	14	Bacillus	Bacillaceae	Bacillales	Bacilli	Firmicutes	bacteria
NC_022766	Bacillus phage Glittering	2013-12-19	13	2014-07-08	14	Bacillus	Bacillaceae	Bacillales	Bacilli	Firmicutes	bacteria
NC_022767	Bacillus phage Staley	2013-12-19	13	2014-07-08	14	Bacillus	Bacillaceae	Bacillales	Bacilli	Firmicutes	bacteria
NC_022768	Salmonella phage Maynard	2014-04-10	14	2014-07-08	14	Salmonella	Enterobacteriaceae	Enterobacteriales	Gammaproteobacteria	Proteobacteria	bacteria
NC_022769	Bacillus phage BigBertha	2013-12-19	13	2014-07-08	14	Bacillus	Bacillaceae	Bacillales	Bacilli	Firmicutes	bacteria
NC_022770	Bacillus phage Pony	2013-12-19	13	2014-07-08	14	Bacillus	Bacillaceae	Bacillales	Bacilli	Firmicutes	bacteria
NC_022771	Bacillus phage Grass	2013-12-19	13	2014-07-08	14	Bacillus	Bacillaceae	Bacillales	Bacilli	Firmicutes	bacteria
NC_022772	Salmonella phage Marshall	2013-12-19	13	2014-07-08	14	Salmonella	Enterobacteriaceae	Enterobacteriales	Gammaproteobacteria	Proteobacteria	bacteria
NC_022773	Bacillus phage Blastoid	2013-12-19	13	2014-07-08	14	Bacillus	Bacillaceae	Bacillales	Bacilli	Firmicutes	bacteria
NC_022774	Bacillus phage Slash	2014-04-10	14	2014-07-08	14	Bacillus	Bacillaceae	Bacillales	Bacilli	Firmicutes	bacteria
NC_022775	Lactobacillus phage phiJB	2014-01-07	14	2014-01-15	14	NA	NA	NA	NA	NA	bacteria
NC_022776	Streptococcus phage TP-778L	2013-10-31	13	2013-11-07	13	Streptococcus	Streptococcaceae	Lactobacillales	Bacilli	Firmicutes	bacteria
NC_022790	Marine gokushovirus	2013-11-12	13	2014-01-10	14	NA	NA	NA	NA	NA	bacteria
NC_022791	Streptococcus phage phiBHN167	2013-10-11	13	2013-11-12	13	Streptococcus	Streptococcaceae	Lactobacillales	Bacilli	Firmicutes	bacteria
NC_022914	Staphylococcus phage phiRS7	2013-11-26	13	2013-11-29	13	Staphylococcus	Staphylococcaceae	Bacillales	Bacilli	Firmicutes	bacteria
NC_022915	Ralstonia phage RSK1	2013-11-26	13	2013-11-26	13	Ralstonia	Burkholderiaceae	Burkholderiales	Betaproteobacteria	Proteobacteria	bacteria
NC_022916	Burkholderia phage JG068	2013-11-26	13	2013-11-29	13	Burkholderia	Burkholderiaceae	Burkholderiales	Betaproteobacteria	Proteobacteria	bacteria
NC_022917	Ralstonia phage RSB3	2013-11-26	13	2013-11-26	13	Ralstonia	Burkholderiaceae	Burkholderiales	Betaproteobacteria	Proteobacteria	bacteria
NC_022918	Staphylococcus phage S25-4	2013-11-29	13	2015-07-03	15	NA	NA	NA	NA	NA	bacteria
NC_022920	Staphylococcus phage S25-3	2013-11-29	13	2015-07-03	15	NA	NA	NA	NA	NA	bacteria
NC_022965	Mycobacterium phage CloudWang3	2013-12-04	13	2013-12-04	13	Mycobacterium	Mycobacteriaceae	Corynebacteriales	Actinobacteria	Actinobacteria	bacteria
NC_022966	Pseudomonas phage PAK_P5	2013-12-04	13	2013-12-04	13	Pseudomonas	Pseudomonadaceae	Pseudomonadales	Gammaproteobacteria	Proteobacteria	bacteria
NC_022967	Pseudomonas phage PAK_P2	2013-12-04	13	2013-12-04	13	Pseudomonas	Pseudomonadaceae	Pseudomonadales	Gammaproteobacteria	Proteobacteria	bacteria
NC_022968	Enterobacteria phage 4MG	2013-12-04	13	2014-11-05	14	Escherichia	Enterobacteriaceae	Enterobacteriales	Gammaproteobacteria	Proteobacteria	bacteria
NC_022969	Mycobacterium phage PhatBacter	2013-12-04	13	2013-12-04	13	Mycobacterium	Mycobacteriaceae	Corynebacteriales	Actinobacteria	Actinobacteria	bacteria
NC_022970	Pseudomonas phage PAK_P3	2013-12-04	13	2013-12-04	13	Pseudomonas	Pseudomonadaceae	Pseudomonadales	Gammaproteobacteria	Proteobacteria	bacteria
NC_022971	Pseudomonas phage phiIBB-PAA2	2013-12-04	13	2014-02-28	14	Pseudomonas	Pseudomonadaceae	Pseudomonadales	Gammaproteobacteria	Proteobacteria	bacteria
NC_022972	Arthrobacter phage vB_ArS-ArV2	2013-12-04	13	2014-10-31	14	Arthrobacter	Micrococcaceae	Micrococcales	Actinobacteria	Actinobacteria	bacteria
NC_022973	Mycobacterium phage Conspiracy	2013-12-04	13	2013-12-04	13	Mycobacterium	Mycobacteriaceae	Corynebacteriales	Actinobacteria	Actinobacteria	bacteria
NC_022974	Pseudomonas phage CHA_P1	2013-12-04	13	2013-12-04	13	Pseudomonas	Pseudomonadaceae	Pseudomonadales	Gammaproteobacteria	Proteobacteria	bacteria
NC_022975	Mycobacterium phage HanShotFirst	2013-12-04	13	2013-12-04	13	Mycobacterium	Mycobacteriaceae	Corynebacteriales	Actinobacteria	Actinobacteria	bacteria
NC_022976	Mycobacterium phage Nala	2013-12-04	13	2013-12-04	13	Mycobacterium	Mycobacteriaceae	Corynebacteriales	Actinobacteria	Actinobacteria	bacteria
NC_022977	Mycobacterium phage Artemis2UCLA	2013-12-04	13	2013-12-04	13	Mycobacterium	Mycobacteriaceae	Corynebacteriales	Actinobacteria	Actinobacteria	bacteria
NC_022979	Mycobacterium phage Graduation	2013-12-04	13	2013-12-04	13	Mycobacterium	Mycobacteriaceae	Corynebacteriales	Actinobacteria	Actinobacteria	bacteria
NC_022980	Brevibacillus phage Davies	2014-04-10	14	2015-07-01	15	Brevibacillus	Paenibacillaceae	Bacillales	Bacilli	Firmicutes	bacteria
NC_022981	Mycobacterium phage HufflyPuff	2013-12-04	13	2013-12-04	13	Mycobacterium	Mycobacteriaceae	Corynebacteriales	Actinobacteria	Actinobacteria	bacteria
NC_022982	Xylella phage Paz	2013-12-04	13	2014-04-04	14	Xylella	Xanthomonadaceae	Xanthomonadales	Gammaproteobacteria	Proteobacteria	bacteria
NC_022983	Mycobacterium phage Bernardo	2013-12-04	13	2014-01-14	14	Mycobacterium	Mycobacteriaceae	Corynebacteriales	Actinobacteria	Actinobacteria	bacteria
NC_022984	Mycobacterium phage Jovo	2013-12-04	13	2013-12-04	13	Mycobacterium	Mycobacteriaceae	Corynebacteriales	Actinobacteria	Actinobacteria	bacteria
NC_022985	Mycobacterium phage Zaka	2013-12-04	13	2013-12-04	13	Mycobacterium	Mycobacteriaceae	Corynebacteriales	Actinobacteria	Actinobacteria	bacteria
NC_022986	Pseudomonas phage PAK_P4	2013-12-04	13	2013-12-04	13	Pseudomonas	Pseudomonadaceae	Pseudomonadales	Gammaproteobacteria	Proteobacteria	bacteria
NC_022987	Xylella phage Prado	2013-12-04	13	2014-04-04	14	Xylella	Xanthomonadaceae	Xanthomonadales	Gammaproteobacteria	Proteobacteria	bacteria
NC_022988	Mycobacterium phage Bruin	2013-12-04	13	2013-12-04	13	Mycobacterium	Mycobacteriaceae	Corynebacteriales	Actinobacteria	Actinobacteria	bacteria
NC_022989	Lactobacillus phage LLKu	2013-12-06	13	2013-12-06	13	Lactobacillus	Lactobacillaceae	Lactobacillales	Bacilli	Firmicutes	bacteria
NC_023005	Pseudomonas phage PPpW-4	2013-12-09	13	2013-12-09	13	NA	NA	NA	NA	NA	bacteria
NC_023006	Pseudomonas phage PPpW-3	2013-12-09	13	2013-12-09	13	NA	NA	NA	NA	NA	bacteria
NC_023007	Bacillus phage vB_BanS-Tsamsa	2013-12-09	13	2014-04-09	14	Bacillus	Bacillaceae	Bacillales	Bacilli	Firmicutes	bacteria
NC_023009	Staphylococcus phage Sb-1	2013-12-09	13	2013-12-09	13	Staphylococcus	Staphylococcaceae	Bacillales	Bacilli	Firmicutes	bacteria
NC_023498	Mycobacterium phage Validus	2014-02-27	14	2014-02-27	14	Mycobacterium	Mycobacteriaceae	Corynebacteriales	Actinobacteria	Actinobacteria	bacteria
NC_023499	Staphylococcus phage StauST398-4	2014-02-27	14	2014-07-09	14	Staphylococcus	Staphylococcaceae	Bacillales	Bacilli	Firmicutes	bacteria
NC_023500	Staphylococcus phage StauST398-5	2014-02-27	14	2014-07-09	14	Staphylococcus	Staphylococcaceae	Bacillales	Bacilli	Firmicutes	bacteria
NC_023501	Bacillus phage BPS10C	2014-02-27	14	2014-09-23	14	NA	NA	NA	NA	NA	bacteria
NC_023502	Rhizobium phage vB_RleS_L338C	2014-02-27	14	2014-02-27	14	Rhizobium	Rhizobiaceae	Rhizobiales	Alphaproteobacteria	Proteobacteria	bacteria
NC_023503	Streptococcus phage 20617	2014-01-31	14	2014-02-26	14	Streptococcus	Streptococcaceae	Lactobacillales	Bacilli	Firmicutes	bacteria
NC_023548	Citrobacter phage CR8	2014-01-30	14	2014-06-26	14	Citrobacter	Enterobacteriaceae	Enterobacteriales	Gammaproteobacteria	Proteobacteria	bacteria
NC_023549	Clavibacter phage CN1A	2014-03-04	14	2014-07-08	14	Clavibacter	Microbacteriaceae	Micrococcales	Actinobacteria	Actinobacteria	bacteria
NC_023550	Staphylococcus phage GRCS	2014-03-04	14	2014-03-11	14	Staphylococcus	Staphylococcaceae	Bacillales	Bacilli	Firmicutes	bacteria
NC_023551	Enterococcus phage IME-EF4	2014-03-04	14	2014-03-04	14	Enterococcus	Enterococcaceae	Lactobacillales	Bacilli	Firmicutes	bacteria
NC_023552	Mycobacterium phage Donovan	2014-03-04	14	2014-03-04	14	Mycobacterium	Mycobacteriaceae	Corynebacteriales	Actinobacteria	Actinobacteria	bacteria
NC_023553	Mycobacterium phage Echild	2014-03-04	14	2014-03-04	14	Mycobacterium	Mycobacteriaceae	Corynebacteriales	Actinobacteria	Actinobacteria	bacteria
NC_023554	Mycobacterium phage JAMaL	2014-03-04	14	2014-03-04	14	Mycobacterium	Mycobacteriaceae	Corynebacteriales	Actinobacteria	Actinobacteria	bacteria
NC_023555	Edwardsiella phage eiAU-183	2014-03-04	14	2014-03-04	14	Edwardsiella	Enterobacteriaceae	Enterobacteriales	Gammaproteobacteria	Proteobacteria	bacteria
NC_023556	Achromobacter phage JWAlpha	2014-03-04	14	2014-03-04	14	Achromobacter	Alcaligenaceae	Burkholderiales	Betaproteobacteria	Proteobacteria	bacteria
NC_023557	Erwinia phage Ea35-70	2014-03-04	14	2014-09-25	14	Erwinia	Enterobacteriaceae	Enterobacteriales	Gammaproteobacteria	Proteobacteria	bacteria
NC_023558	Cronobacter phage Dev2	2014-01-28	14	2014-11-09	14	Cronobacter	Enterobacteriaceae	Enterobacteriales	Gammaproteobacteria	Proteobacteria	bacteria
NC_023559	Oenococcus phage phi9805	2014-03-02	14	2014-03-02	14	NA	NA	NA	NA	NA	bacteria
NC_023560	Oenococcus phage phiS13	2014-03-02	14	2014-03-02	14	Oenococcus	Leuconostocaceae	Lactobacillales	Bacilli	Firmicutes	bacteria
NC_023561	Enterobacter phage PG7	2014-03-04	14	2014-03-04	14	Enterobacter	Enterobacteriaceae	Enterobacteriales	Gammaproteobacteria	Proteobacteria	bacteria
NC_023562	Mycobacterium phage BellusTerra	2014-03-04	14	2014-03-04	14	Mycobacterium	Mycobacteriaceae	Corynebacteriales	Actinobacteria	Actinobacteria	bacteria
NC_023563	Mycobacterium phage Suffolk	2014-03-04	14	2014-03-04	14	Mycobacterium	Mycobacteriaceae	Corynebacteriales	Actinobacteria	Actinobacteria	bacteria
NC_023564	Mycobacterium phage EagleEye	2014-03-04	14	2014-03-04	14	Mycobacterium	Mycobacteriaceae	Corynebacteriales	Actinobacteria	Actinobacteria	bacteria
NC_023565	Mycobacterium phage Nyxis	2014-03-04	14	2014-03-04	14	Mycobacterium	Mycobacteriaceae	Corynebacteriales	Actinobacteria	Actinobacteria	bacteria
NC_023566	Rhizobium phage vB_RglS_P106B	2014-03-04	14	2015-04-22	15	Rhizobium	Rhizobiaceae	Rhizobiales	Alphaproteobacteria	Proteobacteria	bacteria
NC_023567	Klebsiella phage F19	2014-03-04	14	2014-04-17	14	NA	NA	NA	NA	NA	bacteria
NC_023568	Vibrio phage VH7D	2014-03-02	14	2014-03-02	14	Vibrio	Vibrionaceae	Vibrionales	Gammaproteobacteria	Proteobacteria	bacteria
NC_023569	Vibrio phage SHOU24	2014-03-04	14	2014-11-05	14	Vibrio	Vibrionaceae	Vibrionales	Gammaproteobacteria	Proteobacteria	bacteria
NC_023570	Acinetobacter phage Petty	2014-03-04	14	2014-07-08	14	Acinetobacter	Moraxellaceae	Pseudomonadales	Gammaproteobacteria	Proteobacteria	bacteria
NC_023571	Oenococcus phage phiS11	2014-03-02	14	2014-03-02	14	Oenococcus	Leuconostocaceae	Lactobacillales	Bacilli	Firmicutes	bacteria
NC_023572	Mycobacterium phage MichelleMyBell	2014-03-04	14	2014-03-04	14	Mycobacterium	Mycobacteriaceae	Corynebacteriales	Actinobacteria	Actinobacteria	bacteria
NC_023573	Staphylococcus phage phiSA012	2014-03-02	14	2014-03-02	14	Staphylococcus	Staphylococcaceae	Bacillales	Bacilli	Firmicutes	bacteria
NC_023574	Lactococcus phage phiL47	2014-03-04	14	2014-03-06	14	Lactococcus	Streptococcaceae	Lactobacillales	Bacilli	Firmicutes	bacteria
NC_023575	Pseudomonas phage vB_PaeP_Tr60_Ab31	2014-02-18	14	2014-04-11	14	Pseudomonas	Pseudomonadaceae	Pseudomonadales	Gammaproteobacteria	Proteobacteria	bacteria
NC_023576	Citrobacter phage CR44b	2014-01-30	14	2014-07-31	14	Citrobacter	Enterobacteriaceae	Enterobacteriales	Gammaproteobacteria	Proteobacteria	bacteria
NC_023577	Mycobacterium phage Obama12	2014-03-04	14	2014-03-04	14	Mycobacterium	Mycobacteriaceae	Corynebacteriales	Actinobacteria	Actinobacteria	bacteria
NC_023578	Mycobacterium phage Oaker	2014-03-04	14	2014-03-04	14	Mycobacterium	Mycobacteriaceae	Corynebacteriales	Actinobacteria	Actinobacteria	bacteria
NC_023579	Erwinia phage Ea9-2	2014-03-04	14	2015-01-13	15	Erwinia	Enterobacteriaceae	Enterobacteriales	Gammaproteobacteria	Proteobacteria	bacteria
NC_023580	Mycobacterium phage Saal	2014-03-04	14	2014-03-04	14	Mycobacterium	Mycobacteriaceae	Corynebacteriales	Actinobacteria	Actinobacteria	bacteria
NC_023581	Acinetobacter phage Presley	2014-03-04	14	2014-07-08	14	Acinetobacter	Moraxellaceae	Pseudomonadales	Gammaproteobacteria	Proteobacteria	bacteria
NC_023582	Staphylococcus phage vB_SepS_SEP9	2014-03-04	14	2014-11-26	14	Staphylococcus	Staphylococcaceae	Bacillales	Bacilli	Firmicutes	bacteria
NC_023583	Pseudomonas phage TL	2014-01-06	14	2014-03-02	14	Pseudomonas	Pseudomonadaceae	Pseudomonadales	Gammaproteobacteria	Proteobacteria	bacteria
NC_023584	Synechococcus phage S-MbCM100	2014-03-04	14	2014-09-09	14	Synechococcus		Chroococcales		Cyanobacteria	bacteria
NC_023585	Sulfolobus monocaudavirus SMV1	2010-01-05	10	2010-03-01	10	Sulfolobus	Sulfolobaceae	Sulfolobales	Thermoprotei	Crenarchaeota	archaea
NC_023586	Ralstonia phage 1 NP-2014	2014-03-02	14	2014-03-02	14	NA	NA	NA	NA	NA	bacteria
NC_023587	Synechococcus phage ACG-2014h	2014-03-04	14	2014-09-09	14	Synechococcus		Chroococcales		Cyanobacteria	bacteria
NC_023588	Stenotrophomonas phage Smp131	2014-03-04	14	2014-03-04	14	Stenotrophomonas	Xanthomonadaceae	Xanthomonadales	Gammaproteobacteria	Proteobacteria	bacteria
NC_023589	Shigella phage pSb-1	2014-03-04	14	2014-11-26	14	Shigella	Enterobacteriaceae	Enterobacteriales	Gammaproteobacteria	Proteobacteria	bacteria
NC_023590	Acinetobacter phage IME_AB3	2014-03-04	14	2014-03-04	14	Acinetobacter	Moraxellaceae	Pseudomonadales	Gammaproteobacteria	Proteobacteria	bacteria
NC_023591	Mycobacterium phage Adler	2014-03-04	14	2014-03-04	14	Mycobacterium	Mycobacteriaceae	Corynebacteriales	Actinobacteria	Actinobacteria	bacteria
NC_023592	Haloarcula hispanica pleomorphic virus 2	2014-03-02	14	2014-03-02	14	Haloarcula	Halobacteriaceae	Halobacteriales	Halobacteria	Euryarchaeota	bacteria
NC_023593	Escherichia phage KBNP1711	2014-03-04	14	2014-03-04	14	Escherichia	Enterobacteriaceae	Enterobacteriales	Gammaproteobacteria	Proteobacteria	bacteria
NC_023594	Shewanella phage Spp001	2014-03-04	14	2014-03-04	14	Shewanella	Shewanellaceae	Alteromonadales	Gammaproteobacteria	Proteobacteria	bacteria
NC_023595	Enterococcus phage IME_EF3	2014-03-02	14	2014-11-06	14	Enterococcus	Enterococcaceae	Lactobacillales	Bacilli	Firmicutes	bacteria
NC_023597	Mycobacterium phage 20ES	2014-03-04	14	2014-06-18	14	Mycobacterium	Mycobacteriaceae	Corynebacteriales	Actinobacteria	Actinobacteria	bacteria
NC_023599	Bacillus phage phiCM3	2014-03-04	14	2014-03-04	14	Bacillus	Bacillaceae	Bacillales	Bacilli	Firmicutes	bacteria
NC_023600	Mycobacterium phage Jolie1	2014-03-04	14	2014-06-18	14	NA	NA	NA	NA	NA	bacteria
NC_023601	Pseudomonas phage phiPsa374	2014-03-02	14	2014-03-02	14	Pseudomonas	Pseudomonadaceae	Pseudomonadales	Gammaproteobacteria	Proteobacteria	bacteria
NC_023602	Mycobacterium phage 32HC	2014-03-04	14	2014-06-18	14	NA	NA	NA	NA	NA	bacteria
NC_023603	Mycobacterium phage 39HC	2014-03-04	14	2014-03-04	14	NA	NA	NA	NA	NA	bacteria
NC_023604	Mycobacterium phage Jolie2	2014-03-04	14	2014-06-18	14	Mycobacterium	Mycobacteriaceae	Corynebacteriales	Actinobacteria	Actinobacteria	bacteria
NC_023605	Vibrio phage PVA1	2014-03-04	14	2014-03-04	14	Vibrio	Vibrionaceae	Vibrionales	Gammaproteobacteria	Proteobacteria	bacteria
NC_023606	Mycobacterium phage CRB1	2014-03-04	14	2014-06-18	14	Mycobacterium	Mycobacteriaceae	Corynebacteriales	Actinobacteria	Actinobacteria	bacteria
NC_023607	Mycobacterium phage 40AC	2014-03-04	14	2014-06-18	14	NA	NA	NA	NA	NA	bacteria
NC_023608	Salmonella phage vB_SenS-Ent2	2014-02-26	14	2015-08-04	15	Salmonella	Enterobacteriaceae	Enterobacteriales	Gammaproteobacteria	Proteobacteria	bacteria
NC_023609	Mycobacterium phage RhynO	2014-03-04	14	2014-03-04	14	Mycobacterium	Mycobacteriaceae	Corynebacteriales	Actinobacteria	Actinobacteria	bacteria
NC_023610	Erwinia phage PhiEaH1	2014-03-02	14	2014-03-02	14	Erwinia	Enterobacteriaceae	Enterobacteriales	Gammaproteobacteria	Proteobacteria	bacteria
NC_023612	Geobacillus phage GBK2	2014-03-04	14	2014-11-05	14	Geobacillus	Bacillaceae	Bacillales	Bacilli	Firmicutes	bacteria
NC_023614	Croceibacter phage P2559Y	2014-03-04	14	2014-03-04	14	Croceibacter	Flavobacteriaceae	Flavobacteriales	Flavobacteriia	Bacteroidetes	bacteria
NC_023686	Mycobacterium phage Gadjet	2014-03-11	14	2014-03-11	14	Mycobacterium	Mycobacteriaceae	Corynebacteriales	Actinobacteria	Actinobacteria	bacteria
NC_023687	Mycobacterium phage Bruns	2014-03-11	14	2014-03-11	14	Mycobacterium	Mycobacteriaceae	Corynebacteriales	Actinobacteria	Actinobacteria	bacteria
NC_023688	Aeromonas phage PX29	2014-03-11	14	2014-03-11	14	Aeromonas	Aeromonadaceae	Aeromonadales	Gammaproteobacteria	Proteobacteria	bacteria
NC_023689	Mycobacterium phage Lilac	2014-03-11	14	2014-03-11	14	Mycobacterium	Mycobacteriaceae	Corynebacteriales	Actinobacteria	Actinobacteria	bacteria
NC_023690	Mycobacterium phage Courthouse	2014-03-11	14	2014-03-11	14	Mycobacterium	Mycobacteriaceae	Corynebacteriales	Actinobacteria	Actinobacteria	bacteria
NC_023691	Mycobacterium phage Patience	2014-03-11	14	2014-03-11	14	Mycobacterium	Mycobacteriaceae	Corynebacteriales	Actinobacteria	Actinobacteria	bacteria
NC_023692	Mycobacterium phage BigNuz	2014-03-11	14	2014-03-11	14	Mycobacterium	Mycobacteriaceae	Corynebacteriales	Actinobacteria	Actinobacteria	bacteria
NC_023693	Enterobacteria phage phi92	2012-07-16	12	2016-01-15	16	Escherichia	Enterobacteriaceae	Enterobacteriales	Gammaproteobacteria	Proteobacteria	bacteria
NC_023694	Rhodococcus phage ReqiPoco6	2014-03-11	14	2014-03-11	14	Rhodococcus	Nocardiaceae	Corynebacteriales	Actinobacteria	Actinobacteria	bacteria
NC_023695	Mycobacterium phage Violet	2014-03-11	14	2014-03-11	14	Mycobacterium	Mycobacteriaceae	Corynebacteriales	Actinobacteria	Actinobacteria	bacteria
NC_023696	Mycobacterium phage Dandelion	2014-03-11	14	2014-03-11	14	Mycobacterium	Mycobacteriaceae	Corynebacteriales	Actinobacteria	Actinobacteria	bacteria
NC_023697	Mycobacterium phage Babsiella	2014-03-11	14	2014-03-11	14	Mycobacterium	Mycobacteriaceae	Corynebacteriales	Actinobacteria	Actinobacteria	bacteria
NC_023698	Mycobacterium phage Avani	2014-03-11	14	2014-03-11	14	Mycobacterium	Mycobacteriaceae	Corynebacteriales	Actinobacteria	Actinobacteria	bacteria
NC_023699	Mycobacterium phage SG4	2014-03-11	14	2014-03-11	14	Mycobacterium	Mycobacteriaceae	Corynebacteriales	Actinobacteria	Actinobacteria	bacteria
NC_023700	Pseudomonas phage PA1phi	2014-03-11	14	2014-03-11	14	Pseudomonas	Pseudomonadaceae	Pseudomonadales	Gammaproteobacteria	Proteobacteria	bacteria
NC_023701	Mycobacterium phage Acadian	2014-03-11	14	2014-03-11	14	Mycobacterium	Mycobacteriaceae	Corynebacteriales	Actinobacteria	Actinobacteria	bacteria
NC_023702	Mycobacterium phage Kugel	2014-03-11	14	2014-03-11	14	Mycobacterium	Mycobacteriaceae	Corynebacteriales	Actinobacteria	Actinobacteria	bacteria
NC_023703	Mycobacterium phage Dori	2014-03-11	14	2014-03-11	14	Mycobacterium	Mycobacteriaceae	Corynebacteriales	Actinobacteria	Actinobacteria	bacteria
NC_023704	Mycobacterium phage Doom	2014-03-11	14	2014-03-11	14	Mycobacterium	Mycobacteriaceae	Corynebacteriales	Actinobacteria	Actinobacteria	bacteria
NC_023705	Mycobacterium phage Liefie	2014-03-11	14	2014-03-11	14	Mycobacterium	Mycobacteriaceae	Corynebacteriales	Actinobacteria	Actinobacteria	bacteria
NC_023706	Rhodococcus phage ReqiDocB7	2014-03-11	14	2014-03-11	14	Rhodococcus	Nocardiaceae	Corynebacteriales	Actinobacteria	Actinobacteria	bacteria
NC_023707	Mycobacterium phage Turbido	2014-03-11	14	2014-03-11	14	Mycobacterium	Mycobacteriaceae	Corynebacteriales	Actinobacteria	Actinobacteria	bacteria
NC_023708	Mycobacterium phage Dreamboat	2014-03-11	14	2014-03-11	14	Mycobacterium	Mycobacteriaceae	Corynebacteriales	Actinobacteria	Actinobacteria	bacteria
NC_023709	Mycobacterium phage Wile	2014-03-11	14	2014-03-11	14	Mycobacterium	Mycobacteriaceae	Corynebacteriales	Actinobacteria	Actinobacteria	bacteria
NC_023710	Mycobacterium phage RidgeCB	2014-03-11	14	2014-03-11	14	Mycobacterium	Mycobacteriaceae	Corynebacteriales	Actinobacteria	Actinobacteria	bacteria
NC_023711	Mycobacterium phage Oline	2014-03-11	14	2015-07-01	15	Mycobacterium	Mycobacteriaceae	Corynebacteriales	Actinobacteria	Actinobacteria	bacteria
NC_023712	Mycobacterium phage Firecracker	2014-03-11	14	2014-03-11	14	Mycobacterium	Mycobacteriaceae	Corynebacteriales	Actinobacteria	Actinobacteria	bacteria
NC_023713	Mycobacterium phage Blue7	2014-03-11	14	2014-03-11	14	Mycobacterium	Mycobacteriaceae	Corynebacteriales	Actinobacteria	Actinobacteria	bacteria
NC_023714	Mycobacterium phage LinStu	2014-03-11	14	2014-03-11	14	Mycobacterium	Mycobacteriaceae	Corynebacteriales	Actinobacteria	Actinobacteria	bacteria
NC_023715	Yersinia phage Yep-phi	2014-03-11	14	2014-03-11	14	Yersinia	Enterobacteriaceae	Enterobacteriales	Gammaproteobacteria	Proteobacteria	bacteria
NC_023716	Mycobacterium phage Alma	2014-03-11	14	2014-03-11	14	Mycobacterium	Mycobacteriaceae	Corynebacteriales	Actinobacteria	Actinobacteria	bacteria
NC_023717	Cronobacter phage CR9	2014-03-11	14	2014-03-11	14	Cronobacter	Enterobacteriaceae	Enterobacteriales	Gammaproteobacteria	Proteobacteria	bacteria
NC_023718	Pseudomonas phage phiPto-bp6g	2014-03-11	14	2014-03-11	14	Pseudomonas	Pseudomonadaceae	Pseudomonadales	Gammaproteobacteria	Proteobacteria	bacteria
NC_023719	Bacillus phage G	2014-03-11	14	2014-03-11	14	Bacillus	Bacillaceae	Bacillales	Bacilli	Firmicutes	bacteria
NC_023720	Mycobacterium phage Perseus	2014-03-11	14	2014-03-11	14	Mycobacterium	Mycobacteriaceae	Corynebacteriales	Actinobacteria	Actinobacteria	bacteria
NC_023721	Mycobacterium phage Drago	2014-03-11	14	2014-03-11	14	Mycobacterium	Mycobacteriaceae	Corynebacteriales	Actinobacteria	Actinobacteria	bacteria
NC_023722	Rhodococcus phage ReqiPine5	2014-03-11	14	2014-03-11	14	Rhodococcus	Nocardiaceae	Corynebacteriales	Actinobacteria	Actinobacteria	bacteria
NC_023723	Mycobacterium phage Aeneas	2014-03-11	14	2014-03-11	14	Mycobacterium	Mycobacteriaceae	Corynebacteriales	Actinobacteria	Actinobacteria	bacteria
NC_023724	Mycobacterium phage Larva	2014-03-11	14	2014-03-11	14	Mycobacterium	Mycobacteriaceae	Corynebacteriales	Actinobacteria	Actinobacteria	bacteria
NC_023725	Mycobacterium phage Nappy	2014-03-11	14	2014-03-11	14	Mycobacterium	Mycobacteriaceae	Corynebacteriales	Actinobacteria	Actinobacteria	bacteria
NC_023726	Mycobacterium phage Euphoria	2014-03-11	14	2014-03-11	14	Mycobacterium	Mycobacteriaceae	Corynebacteriales	Actinobacteria	Actinobacteria	bacteria
NC_023727	Mycobacterium phage Vista	2014-03-11	14	2015-07-01	15	Mycobacterium	Mycobacteriaceae	Corynebacteriales	Actinobacteria	Actinobacteria	bacteria
NC_023728	Mycobacterium phage DeadP	2014-03-11	14	2014-03-11	14	Mycobacterium	Mycobacteriaceae	Corynebacteriales	Actinobacteria	Actinobacteria	bacteria
NC_023729	Mycobacterium phage Charlie	2014-03-11	14	2014-03-11	14	Mycobacterium	Mycobacteriaceae	Corynebacteriales	Actinobacteria	Actinobacteria	bacteria
NC_023730	Mycobacterium phage Redi	2014-03-11	14	2014-03-11	14	Mycobacterium	Mycobacteriaceae	Corynebacteriales	Actinobacteria	Actinobacteria	bacteria
NC_023731	Mycobacterium phage Trixie	2014-03-11	14	2014-03-11	14	Mycobacterium	Mycobacteriaceae	Corynebacteriales	Actinobacteria	Actinobacteria	bacteria
NC_023732	Mycobacterium phage Rumpelstiltskin	2014-03-11	14	2014-03-11	14	Mycobacterium	Mycobacteriaceae	Corynebacteriales	Actinobacteria	Actinobacteria	bacteria
NC_023733	Mycobacterium phage MoMoMixon	2014-03-11	14	2014-03-11	14	Mycobacterium	Mycobacteriaceae	Corynebacteriales	Actinobacteria	Actinobacteria	bacteria
NC_023734	Psychrobacter phage Psymv2	2014-03-11	14	2014-03-11	14	Psychrobacter	Moraxellaceae	Pseudomonadales	Gammaproteobacteria	Proteobacteria	bacteria
NC_023735	Rhodococcus phage ReqiPepy6	2014-03-11	14	2014-03-11	14	Rhodococcus	Nocardiaceae	Corynebacteriales	Actinobacteria	Actinobacteria	bacteria
NC_023736	Ralstonia phage RSB2	2014-03-11	14	2014-03-11	14	Ralstonia	Burkholderiaceae	Burkholderiales	Betaproteobacteria	Proteobacteria	bacteria
NC_023737	Mycobacterium phage Pleione	2014-03-11	14	2014-03-11	14	Mycobacterium	Mycobacteriaceae	Corynebacteriales	Actinobacteria	Actinobacteria	bacteria
NC_023738	Mycobacterium phage Thibault	2014-03-11	14	2014-03-11	14	Mycobacterium	Mycobacteriaceae	Corynebacteriales	Actinobacteria	Actinobacteria	bacteria
NC_023739	Mycobacterium phage BillKnuckles	2014-03-11	14	2014-03-11	14	Mycobacterium	Mycobacteriaceae	Corynebacteriales	Actinobacteria	Actinobacteria	bacteria
NC_023740	Mycobacterium phage JacAttac	2014-03-11	14	2014-03-11	14	Mycobacterium	Mycobacteriaceae	Corynebacteriales	Actinobacteria	Actinobacteria	bacteria
NC_023741	Mycobacterium phage Stinger	2014-04-10	14	2014-04-10	14	Mycobacterium	Mycobacteriaceae	Corynebacteriales	Actinobacteria	Actinobacteria	bacteria
NC_023742	Mycobacterium phage Akoma	2014-04-10	14	2014-04-10	14	Mycobacterium	Mycobacteriaceae	Corynebacteriales	Actinobacteria	Actinobacteria	bacteria
NC_023743	Escherichia phage EB49	2014-03-11	14	2014-03-11	14	Escherichia	Enterobacteriaceae	Enterobacteriales	Gammaproteobacteria	Proteobacteria	bacteria
NC_023744	Mycobacterium phage DS6A	2014-04-10	14	2014-04-10	14	Mycobacterium	Mycobacteriaceae	Corynebacteriales	Actinobacteria	Actinobacteria	bacteria
NC_023746	Mycobacterium phage GUmbie	2014-04-10	14	2014-04-10	14	Mycobacterium	Mycobacteriaceae	Corynebacteriales	Actinobacteria	Actinobacteria	bacteria
NC_023747	Mycobacterium phage BarrelRoll	2014-04-10	14	2014-04-10	14	Mycobacterium	Mycobacteriaceae	Corynebacteriales	Actinobacteria	Actinobacteria	bacteria
NC_023748	Mycobacterium phage SkiPole	2014-04-10	14	2014-04-10	14	Mycobacterium	Mycobacteriaceae	Corynebacteriales	Actinobacteria	Actinobacteria	bacteria
NC_023856	Salmonella phage vB_SalM_SJ2	2014-03-31	14	2014-03-31	14	NA	NA	NA	NA	NA	bacteria
NC_023859	Microbacterium phage vB_MoxS-ISF9	2014-03-31	14	2014-09-24	14	Microbacterium	Microbacteriaceae	Micrococcales	Actinobacteria	Actinobacteria	bacteria
NC_023862	Mycobacterium phage Alsfro	2014-03-31	14	2014-03-31	14	Mycobacterium	Mycobacteriaceae	Corynebacteriales	Actinobacteria	Actinobacteria	bacteria
NC_023863	Vibrio phage CHOED	2014-03-31	14	2014-06-18	14	Vibrio	Vibrionaceae	Vibrionales	Gammaproteobacteria	Proteobacteria	bacteria
NC_023865	Pectobacterium phage PM1	2014-04-01	14	2014-09-23	14	Pectobacterium	Enterobacteriaceae	Enterobacteriales	Gammaproteobacteria	Proteobacteria	bacteria
NC_024121	Serratia phage PS2	2014-05-23	14	2014-05-23	14	Serratia	Enterobacteriaceae	Enterobacteriales	Gammaproteobacteria	Proteobacteria	bacteria
NC_024122	Salmonella phage vB_SalM_SJ3	2014-05-23	14	2014-11-06	14	NA	NA	NA	NA	NA	bacteria
NC_024123	Pseudomonas phage KPP25	2014-05-23	14	2015-07-03	15	Pseudomonas	Pseudomonadaceae	Pseudomonadales	Gammaproteobacteria	Proteobacteria	bacteria
NC_024124	Escherichia phage vB_EcoM_JS09	2014-05-23	14	2015-07-24	15	Escherichia	Enterobacteriaceae	Enterobacteriales	Gammaproteobacteria	Proteobacteria	bacteria
NC_024125	Escherichia phage e11/2	2014-05-23	14	2014-12-03	14	Escherichia	Enterobacteriaceae	Enterobacteriales	Gammaproteobacteria	Proteobacteria	bacteria
NC_024134	Escherichia phage vB_EcoM_FFH2	2014-05-27	14	2014-11-06	14	Escherichia	Enterobacteriaceae	Enterobacteriales	Gammaproteobacteria	Proteobacteria	bacteria
NC_024135	Mycobacterium phage Bernal13	2014-05-27	14	2014-05-27	14	Mycobacterium	Mycobacteriaceae	Corynebacteriales	Actinobacteria	Actinobacteria	bacteria
NC_024136	Mycobacterium phage Seabiscuit	2014-05-27	14	2014-05-27	14	Mycobacterium	Mycobacteriaceae	Corynebacteriales	Actinobacteria	Actinobacteria	bacteria
NC_024137	Bacillus phage Bcp1	2014-05-27	14	2014-06-18	14	Bacillus	Bacillaceae	Bacillales	Bacilli	Firmicutes	bacteria
NC_024138	Mycobacterium phage MosMoris	2014-05-27	14	2014-05-27	14	Mycobacterium	Mycobacteriaceae	Corynebacteriales	Actinobacteria	Actinobacteria	bacteria
NC_024139	Escherichia phage vB_EcoS_FFH1	2014-05-27	14	2014-11-06	14	Escherichia	Enterobacteriaceae	Enterobacteriales	Gammaproteobacteria	Proteobacteria	bacteria
NC_024140	Pseudomonas phage vB_PaeP_C2-10_Ab09	2014-04-10	14	2015-07-03	15	Pseudomonas	Pseudomonadaceae	Pseudomonadales	Gammaproteobacteria	Proteobacteria	bacteria
NC_024141	Mycobacterium phage Kampy	2014-05-27	14	2014-05-27	14	Mycobacterium	Mycobacteriaceae	Corynebacteriales	Actinobacteria	Actinobacteria	bacteria
NC_024142	Enterobacteria phage Bp4	2014-05-27	14	2015-10-19	15	Escherichia	Enterobacteriaceae	Enterobacteriales	Gammaproteobacteria	Proteobacteria	bacteria
NC_024143	Mycobacterium phage Lamina13	2014-05-27	14	2014-05-27	14	Mycobacterium	Mycobacteriaceae	Corynebacteriales	Actinobacteria	Actinobacteria	bacteria
NC_024144	Clostridium phage CDMH1	2014-03-31	14	2014-05-27	14	NA	NA	NA	NA	NA	bacteria
NC_024145	Mycobacterium phage Hosp	2014-05-27	14	2014-06-18	14	NA	NA	NA	NA	NA	bacteria
NC_024146	Enterobacteria phage 9g	2014-05-27	14	2014-05-27	14	Escherichia	Enterobacteriaceae	Enterobacteriales	Gammaproteobacteria	Proteobacteria	bacteria
NC_024147	Mycobacterium phage ZoeJ	2014-05-27	14	2014-05-27	14	Mycobacterium	Mycobacteriaceae	Corynebacteriales	Actinobacteria	Actinobacteria	bacteria
NC_024148	Mycobacterium phage Phantastic	2014-05-27	14	2014-05-27	14	Mycobacterium	Mycobacteriaceae	Corynebacteriales	Actinobacteria	Actinobacteria	bacteria
NC_024149	Lactoccocus phage WP-2	2014-05-27	14	2014-11-21	14	Lactococcus	Streptococcaceae	Lactobacillales	Bacilli	Firmicutes	bacteria
NC_024203	Lactococcus phage P092	2014-06-02	14	2014-06-02	14	Lactococcus	Streptococcaceae	Lactobacillales	Bacilli	Firmicutes	bacteria
NC_024204	Salmonella phage vB_SenS-Ent3	2014-03-31	14	2015-08-04	15	Salmonella	Enterobacteriaceae	Enterobacteriales	Gammaproteobacteria	Proteobacteria	bacteria
NC_024205	Bacillus phage Hoody T	2014-06-02	14	2014-11-06	14	NA	NA	NA	NA	NA	bacteria
NC_024207	Bacillus phage Evoli	2014-06-02	14	2014-11-06	14	NA	NA	NA	NA	NA	bacteria
NC_024208	Lactococcus phage P118	2014-06-02	14	2014-06-02	14	Lactococcus	Streptococcaceae	Lactobacillales	Bacilli	Firmicutes	bacteria
NC_024209	Mycobacterium phage Hawkeye	2014-06-02	14	2014-06-02	14	Mycobacterium	Mycobacteriaceae	Corynebacteriales	Actinobacteria	Actinobacteria	bacteria
NC_024210	Escherichia phage e4/1c	2014-06-02	14	2014-06-02	14	NA	NA	NA	NA	NA	bacteria
NC_024211	Bacillus phage Megatron	2014-06-02	14	2014-11-06	14	NA	NA	NA	NA	NA	bacteria
NC_024212	Enterococcus phage VD13	2014-06-02	14	2014-06-02	14	Enterococcus	Enterococcaceae	Lactobacillales	Bacilli	Firmicutes	bacteria
NC_024213	Bacillus phage Hakuna	2014-06-02	14	2014-11-06	14	NA	NA	NA	NA	NA	bacteria
NC_024214	Lactococcus phage P162	2014-06-02	14	2014-06-02	14	Lactococcus	Streptococcaceae	Lactobacillales	Bacilli	Firmicutes	bacteria
NC_024215	Lactococcus phage P078	2014-06-02	14	2014-06-02	14	Lactococcus	Streptococcaceae	Lactobacillales	Bacilli	Firmicutes	bacteria
NC_024216	Bacillus phage CAM003	2014-06-02	14	2014-11-06	14	Bacillus	Bacillaceae	Bacillales	Bacilli	Firmicutes	bacteria
NC_024217	Nitrincola phage 1M3-16	2014-06-02	14	2014-06-02	14	Nitrincola	Oceanospirillaceae	Oceanospirillales	Gammaproteobacteria	Proteobacteria	bacteria
NC_024330	Pseudomonas phage JD024	2014-06-23	14	2014-06-23	14	Pseudomonas	Pseudomonadaceae	Pseudomonadales	Gammaproteobacteria	Proteobacteria	bacteria
NC_024354	Cronobacter phage CR8	2014-06-24	14	2014-06-24	14	Cronobacter	Enterobacteriaceae	Enterobacteriales	Gammaproteobacteria	Proteobacteria	bacteria
NC_024355	Staphylococcus phage 6ec	2014-06-24	14	2014-08-22	14	Staphylococcus	Staphylococcaceae	Bacillales	Bacilli	Firmicutes	bacteria
NC_024356	Enterococcus phage IME-EFm1	2014-06-24	14	2014-11-21	14	NA	NA	NA	NA	NA	bacteria
NC_024357	Streptococcus phage K13	2014-05-29	14	2014-11-06	14	Streptococcus	Streptococcaceae	Lactobacillales	Bacilli	Firmicutes	bacteria
NC_024358	Anabaena phage A-4L	2014-06-24	14	2015-06-17	15	Anabaena	Nostocaceae	Nostocales		Cyanobacteria	bacteria
NC_024359	Listeria phage LP-048	2014-06-24	14	2014-07-23	14	Listeria	Listeriaceae	Bacillales	Bacilli	Firmicutes	bacteria
NC_024360	Listeria phage LMSP-25	2014-06-23	14	2014-06-23	14	Listeria	Listeriaceae	Bacillales	Bacilli	Firmicutes	bacteria
NC_024361	Streptococcus phage DCC1738	2014-05-29	14	2014-11-06	14	Streptococcus	Streptococcaceae	Lactobacillales	Bacilli	Firmicutes	bacteria
NC_024362	Pseudomonas phage phiPSA2	2014-06-24	14	2014-06-24	14	Pseudomonas	Pseudomonadaceae	Pseudomonadales	Gammaproteobacteria	Proteobacteria	bacteria
NC_024363	Mycobacterium phage Manad	2014-06-24	14	2014-06-24	14	Mycobacterium	Mycobacteriaceae	Corynebacteriales	Actinobacteria	Actinobacteria	bacteria
NC_024364	Listeria phage List-36	2014-06-23	14	2014-06-23	14	Listeria	Listeriaceae	Bacillales	Bacilli	Firmicutes	bacteria
NC_024365	Pseudomonas phage phiPSA1	2014-06-23	14	2014-06-23	14	Pseudomonas	Pseudomonadaceae	Pseudomonadales	Gammaproteobacteria	Proteobacteria	bacteria
NC_024366	Mycobacterium phage OkiRoe	2014-06-24	14	2014-06-24	14	Mycobacterium	Mycobacteriaceae	Corynebacteriales	Actinobacteria	Actinobacteria	bacteria
NC_024367	Dinoroseobacter phage DFL12phi1	2014-06-24	14	2014-06-24	14	Dinoroseobacter	Rhodobacteraceae	Rhodobacterales	Alphaproteobacteria	Proteobacteria	bacteria
NC_024368	Mycobacterium phage Pinto	2014-06-24	14	2014-06-24	14	Mycobacterium	Mycobacteriaceae	Corynebacteriales	Actinobacteria	Actinobacteria	bacteria
NC_024369	Vibrio phage X29	2014-06-24	14	2015-01-07	15	Vibrio	Vibrionaceae	Vibrionales	Gammaproteobacteria	Proteobacteria	bacteria
NC_024370	Streptococcus phage IC1	2014-05-29	14	2014-11-06	14	Streptococcus	Streptococcaceae	Lactobacillales	Bacilli	Firmicutes	bacteria
NC_024371	Mycobacterium phage Damien	2014-06-24	14	2014-06-24	14	Mycobacterium	Mycobacteriaceae	Corynebacteriales	Actinobacteria	Actinobacteria	bacteria
NC_024375	Listeria phage LP-026	2014-06-24	14	2014-07-23	14	Listeria	Listeriaceae	Bacillales	Bacilli	Firmicutes	bacteria
NC_024378	Leuconostoc phage phiLNTR3	2014-06-24	14	2014-06-24	14	Leuconostoc	Leuconostocaceae	Lactobacillales	Bacilli	Firmicutes	bacteria
NC_024379	Escherichia phage PE3-1	2014-06-24	14	2014-06-24	14	Escherichia	Enterobacteriaceae	Enterobacteriales	Gammaproteobacteria	Proteobacteria	bacteria
NC_024380	Leuconostoc phage phiLN6B	2014-06-24	14	2014-06-24	14	Leuconostoc	Leuconostocaceae	Lactobacillales	Bacilli	Firmicutes	bacteria
NC_024381	Pseudomonas phage vB_PaeS_SCH_Ab26	2014-06-13	14	2014-06-24	14	Pseudomonas	Pseudomonadaceae	Pseudomonadales	Gammaproteobacteria	Proteobacteria	bacteria
NC_024383	Listeria phage LP-083-2	2014-06-24	14	2014-07-23	14	Listeria	Listeriaceae	Bacillales	Bacilli	Firmicutes	bacteria
NC_024384	Listeria phage LP-030-3	2014-06-24	14	2014-07-23	14	Listeria	Listeriaceae	Bacillales	Bacilli	Firmicutes	bacteria
NC_024385	Leuconostoc phage phiLN12	2014-06-24	14	2014-06-24	14	Leuconostoc	Leuconostocaceae	Lactobacillales	Bacilli	Firmicutes	bacteria
NC_024386	Leuconostoc phage phiLN25	2014-06-24	14	2014-06-24	14	Leuconostoc	Leuconostocaceae	Lactobacillales	Bacilli	Firmicutes	bacteria
NC_024387	Listeria phage LP-101	2014-06-24	14	2014-07-23	14	Listeria	Listeriaceae	Bacillales	Bacilli	Firmicutes	bacteria
NC_024388	Leuconostoc phage phiLN34	2014-06-24	14	2014-06-24	14	Leuconostoc	Leuconostocaceae	Lactobacillales	Bacilli	Firmicutes	bacteria
NC_024389	Leuconostoc phage phiLNTR2	2014-06-24	14	2014-06-24	14	Leuconostoc	Leuconostocaceae	Lactobacillales	Bacilli	Firmicutes	bacteria
NC_024390	Leuconostoc phage phiLN03	2014-06-24	14	2014-06-24	14	Leuconostoc	Leuconostocaceae	Lactobacillales	Bacilli	Firmicutes	bacteria
NC_024391	Staphylococcus phage DW2	2014-06-24	14	2014-06-24	14	Staphylococcus	Staphylococcaceae	Bacillales	Bacilli	Firmicutes	bacteria
NC_024392	Listeria phage LP-114	2014-06-24	14	2014-07-23	14	Listeria	Listeriaceae	Bacillales	Bacilli	Firmicutes	bacteria
NC_024711	uncultured phage crAssphage	2014-08-25	14	2015-12-10	15	unclassified	NA	NA	NA	NA	bacteria
NC_024782	Pseudomonas phage MP48	2014-09-09	14	2014-09-09	14	Pseudomonas	Pseudomonadaceae	Pseudomonadales	Gammaproteobacteria	Proteobacteria	bacteria
NC_024783	Enterobacteria phage EK99P-1	2014-09-09	14	2014-09-09	14	Escherichia	Enterobacteriaceae	Enterobacteriales	Gammaproteobacteria	Proteobacteria	bacteria
NC_024784	Escherichia phage bV_EcoS_AHS24	2014-09-09	14	2014-09-09	14	Escherichia	Enterobacteriaceae	Enterobacteriales	Gammaproteobacteria	Proteobacteria	bacteria
NC_024785	Acinetobacter phage YMC-13-01-C62	2014-09-09	14	2014-09-09	14	Acinetobacter	Moraxellaceae	Pseudomonadales	Gammaproteobacteria	Proteobacteria	bacteria
NC_024786	Escherichia phage vB_EcoP_PhAPEC5	2014-09-09	14	2014-09-09	14	NA	NA	NA	NA	NA	bacteria
NC_024787	Listeria phage LMTA-148	2014-09-09	14	2014-09-09	14	Listeria	Listeriaceae	Bacillales	Bacilli	Firmicutes	bacteria
NC_024788	Bacillus phage Riley	2014-09-09	14	2014-11-06	14	NA	NA	NA	NA	NA	bacteria
NC_024789	Escherichia phage bV_EcoS_AKS96	2014-09-09	14	2014-09-09	14	Escherichia	Enterobacteriaceae	Enterobacteriales	Gammaproteobacteria	Proteobacteria	bacteria
NC_024790	Escherichia phage vB_EcoP_PhAPEC7	2014-09-09	14	2014-09-09	14	Escherichia	Enterobacteriaceae	Enterobacteriales	Gammaproteobacteria	Proteobacteria	bacteria
NC_024791	Vibrio phage ICP2_2013_A_Haiti	2014-09-09	14	2014-09-09	14	Vibrio	Vibrionaceae	Vibrionales	Gammaproteobacteria	Proteobacteria	bacteria
NC_024792	Bacillus phage Bobb	2014-09-09	14	2014-09-09	14	Bacillus	Bacillaceae	Bacillales	Bacilli	Firmicutes	bacteria
NC_024793	Escherichia phage bV_EcoS_AHP42	2014-09-09	14	2014-09-09	14	Escherichia	Enterobacteriaceae	Enterobacteriales	Gammaproteobacteria	Proteobacteria	bacteria
NC_024794	Escherichia phage vB_EcoM_PhAPEC2	2014-09-09	14	2014-09-09	14	Escherichia	Enterobacteriaceae	Enterobacteriales	Gammaproteobacteria	Proteobacteria	bacteria
NC_025115	Ralstonia phage RSY1	2014-09-29	14	2014-09-29	14	Ralstonia	Burkholderiaceae	Burkholderiales	Betaproteobacteria	Proteobacteria	bacteria
NC_025213	Halovirus VNH-1	2010-10-02	10	2010-10-02	10	Nanohaloarchaea	NA	NA	NA	NA	archaea
NC_025375	Stygiolobus rod-shaped virus	2004-10-02	4	2010-10-26	10	NA	NA	NA	NA	NA	archaea
NC_025414	Citrobacter phage Miller	2014-11-10	14	2015-05-03	15	NA	NA	NA	NA	NA	bacteria
NC_025415	Lactobacillus phage Ld25A	2014-11-10	14	2014-11-10	14	Lactobacillus	Lactobacillaceae	Lactobacillales	Bacilli	Firmicutes	bacteria
NC_025416	Staphylococcus phage MCE-2014	2014-11-25	14	2014-11-25	14	Staphylococcus	Staphylococcaceae	Bacillales	Bacilli	Firmicutes	bacteria
NC_025417	Staphylococcus phage Team1	2014-11-25	14	2014-11-25	14	Staphylococcus	Staphylococcaceae	Bacillales	Bacilli	Firmicutes	bacteria
NC_025418	Klebsiella phage NTUH-K2044-K1-1	2014-11-25	14	2015-08-18	15	NA	NA	NA	NA	NA	bacteria
NC_025419	Enterobacteria phage RB3	2014-11-10	14	2015-01-30	15	Escherichia	Enterobacteriaceae	Enterobacteriales	Gammaproteobacteria	Proteobacteria	bacteria
NC_025420	Lactobacillus phage Ld17	2014-11-10	14	2014-11-10	14	Lactobacillus	Lactobacillaceae	Lactobacillales	Bacilli	Firmicutes	bacteria
NC_025421	Lactobacillus phage Ld3	2014-11-10	14	2014-11-10	14	Lactobacillus	Lactobacillaceae	Lactobacillales	Bacilli	Firmicutes	bacteria
NC_025422	Caulobacter phage Cr30	2014-11-25	14	2014-11-25	14	Caulobacter	Caulobacteraceae	Caulobacterales	Alphaproteobacteria	Proteobacteria	bacteria
NC_025423	Bacillus phage CP-51	2014-11-25	14	2014-11-25	14	Bacillus	Bacillaceae	Bacillales	Bacilli	Firmicutes	bacteria
NC_025424	Bacillus phage Waukesha92	2014-11-10	14	2014-11-10	14	Bacillus	Bacillaceae	Bacillales	Bacilli	Firmicutes	bacteria
NC_025425	Enterobacteria phage GEC-3S	2014-08-15	14	2015-02-06	15	Escherichia	Enterobacteriaceae	Enterobacteriales	Gammaproteobacteria	Proteobacteria	bacteria
NC_025426	Staphylococcus phage P108	2014-11-10	14	2014-11-10	14	Staphylococcus	Staphylococcaceae	Bacillales	Bacilli	Firmicutes	bacteria
NC_025427	Rhizobium phage vB_RleM_PPF1	2014-11-10	14	2015-11-01	15	Rhizobium	Rhizobiaceae	Rhizobiales	Alphaproteobacteria	Proteobacteria	bacteria
NC_025428	Ruegeria phage DSS3-P1	2014-11-10	14	2014-11-10	14	Ruegeria	Rhodobacteraceae	Rhodobacterales	Alphaproteobacteria	Proteobacteria	bacteria
NC_025429	Rhizobium phage vB_RleM_P10VF	2014-11-10	14	2014-11-10	14	Rhizobium	Rhizobiaceae	Rhizobiales	Alphaproteobacteria	Proteobacteria	bacteria
NC_025430	Escherichia phage vB_EcoM-ep3	2014-11-10	14	2015-08-21	15	Escherichia	Enterobacteriaceae	Enterobacteriales	Gammaproteobacteria	Proteobacteria	bacteria
NC_025431	Mesorhizobium phagevB_MloP_Lo5R7ANS	2014-11-10	14	2014-11-10	14	Mesorhizobium	Phyllobacteriaceae	Rhizobiales	Alphaproteobacteria	Proteobacteria	bacteria
NC_025433	Mycobacterium phage Taj	2014-11-10	14	2014-11-10	14	Mycobacterium	Mycobacteriaceae	Corynebacteriales	Actinobacteria	Actinobacteria	bacteria
NC_025434	Shigella phage POCJ13	2014-11-25	14	2014-11-25	14	Shigella	Enterobacteriaceae	Enterobacteriales	Gammaproteobacteria	Proteobacteria	bacteria
NC_025436	Shewanella sp. phage 1/4	2014-11-10	14	2014-11-10	14	NA	NA	NA	NA	NA	bacteria
NC_025437	Shigella phage Shf125875	2014-11-25	14	2014-11-25	14	Shigella	Enterobacteriaceae	Enterobacteriales	Gammaproteobacteria	Proteobacteria	bacteria
NC_025438	Mycobacterium phage Soto	2014-11-10	14	2014-11-10	14	Mycobacterium	Mycobacteriaceae	Corynebacteriales	Actinobacteria	Actinobacteria	bacteria
NC_025439	Idiomarinaceae phage 1N2-2	2014-11-10	14	2014-11-10	14	Idiomarinaceae	NA	NA	NA	NA	bacteria
NC_025440	Listeria phage WIL-1	2014-11-25	14	2014-11-25	14	Listeria	Listeriaceae	Bacillales	Bacilli	Firmicutes	bacteria
NC_025441	Escherichia phage ECML-117	2014-11-25	14	2014-11-25	14	Escherichia	Enterobacteriaceae	Enterobacteriales	Gammaproteobacteria	Proteobacteria	bacteria
NC_025442	Salmonella phage Chi	2014-11-10	14	2015-01-30	15	Salmonella	Enterobacteriaceae	Enterobacteriales	Gammaproteobacteria	Proteobacteria	bacteria
NC_025443	Salmonella phage 9NA	2014-11-10	14	2014-11-10	14	Salmonella	Enterobacteriaceae	Enterobacteriales	Gammaproteobacteria	Proteobacteria	bacteria
NC_025444	Mycobacterium phage RedRock	2014-11-10	14	2014-11-10	14	Mycobacterium	Mycobacteriaceae	Corynebacteriales	Actinobacteria	Actinobacteria	bacteria
NC_025445	Enterobacteria phage J8-65	2014-11-25	14	2014-11-25	14	Escherichia	Enterobacteriaceae	Enterobacteriales	Gammaproteobacteria	Proteobacteria	bacteria
NC_025446	Escherichia phage ECML-4	2014-11-25	14	2014-11-25	14	Escherichia	Enterobacteriaceae	Enterobacteriales	Gammaproteobacteria	Proteobacteria	bacteria
NC_025447	Escherichia phage 121Q	2014-11-10	14	2014-11-10	14	Escherichia	Enterobacteriaceae	Enterobacteriales	Gammaproteobacteria	Proteobacteria	bacteria
NC_025448	Enterobacteria phage RB27	2014-11-10	14	2015-01-30	15	Escherichia	Enterobacteriaceae	Enterobacteriales	Gammaproteobacteria	Proteobacteria	bacteria
NC_025449	Escherichia phage ECML-134	2014-11-10	14	2014-11-10	14	Escherichia	Enterobacteriaceae	Enterobacteriales	Gammaproteobacteria	Proteobacteria	bacteria
NC_025450	Lelliottia phage phD2B	2014-11-10	14	2015-02-04	15	Lelliottia	Enterobacteriaceae	Enterobacteriales	Gammaproteobacteria	Proteobacteria	bacteria
NC_025451	Yersinia phage vB_YenP_AP5	2014-11-10	14	2014-11-26	14	Yersinia	Enterobacteriaceae	Enterobacteriales	Gammaproteobacteria	Proteobacteria	bacteria
NC_025452	Dickeya phage RC-2014	2014-11-10	14	2014-11-10	14	Dickeya	Enterobacteriaceae	Enterobacteriales	Gammaproteobacteria	Proteobacteria	bacteria
NC_025453	Enterococcus phage EFC-1	2014-11-25	14	2014-11-25	14	Enterococcus	Enterococcaceae	Lactobacillales	Bacilli	Firmicutes	bacteria
NC_025454	Ralstonia phage RS603	2014-11-25	14	2015-01-30	15	Ralstonia	Burkholderiaceae	Burkholderiales	Betaproteobacteria	Proteobacteria	bacteria
NC_025455	Synechococcus phage S-CBP2	2014-11-10	14	2015-12-03	15	Synechococcus		Chroococcales		Cyanobacteria	bacteria
NC_025456	Synechococcus phage S-CBP1	2014-11-10	14	2015-12-03	15	Synechococcus		Chroococcales		Cyanobacteria	bacteria
NC_025457	Acinetobacter phage vB_AbaP_Acibel007	2014-11-10	14	2014-11-10	14	Acinetobacter	Moraxellaceae	Pseudomonadales	Gammaproteobacteria	Proteobacteria	bacteria
NC_025458	Shewanella sp. phage 1/41	2014-11-10	14	2014-11-10	14	NA	NA	NA	NA	NA	bacteria
NC_025459	Aeromonas phage pAh6-C	2014-11-10	14	2014-11-10	14	Aeromonas	Aeromonadaceae	Aeromonadales	Gammaproteobacteria	Proteobacteria	bacteria
NC_025460	Staphylococcus phage phiSa119	2014-11-25	14	2014-11-25	14	Staphylococcus	Staphylococcaceae	Bacillales	Bacilli	Firmicutes	bacteria
NC_025461	Synechococcus phage S-CBP3	2014-11-10	14	2015-12-03	15	Synechococcus		Chroococcales		Cyanobacteria	bacteria
NC_025462	Acinetobacter phage vB_AbaM_Acibel004	2014-11-10	14	2014-11-10	14	Acinetobacter	Moraxellaceae	Pseudomonadales	Gammaproteobacteria	Proteobacteria	bacteria
NC_025463	Shewanella sp. phage 1/44	2014-11-10	14	2014-11-10	14	NA	NA	NA	NA	NA	bacteria
NC_025464	Synechococcus phage S-CBP4	2014-11-10	14	2015-12-03	15	Synechococcus		Chroococcales		Cyanobacteria	bacteria
NC_025465	Enterococcus phage EfaCPT1	2014-11-10	14	2014-11-10	14	Enterococcus	Enterococcaceae	Lactobacillales	Bacilli	Firmicutes	bacteria
NC_025466	Shewanella sp. phage 3/49	2014-11-10	14	2014-11-10	14	NA	NA	NA	NA	NA	bacteria
NC_025467	Enterococcus phage vB_Efae230P-4	2014-11-10	14	2015-09-14	15	Enterococcus	Enterococcaceae	Lactobacillales	Bacilli	Firmicutes	bacteria
NC_025470	Shewanella sp. phage 1/40	2014-11-14	14	2014-11-14	14	NA	NA	NA	NA	NA	bacteria
NC_025471	Idiomarinaceae phage Phi1M2-2	2014-11-14	14	2014-11-14	14	Idiomarinaceae	NA	NA	NA	NA	bacteria
NC_025822	Vibrio phage phi-A318	2014-12-09	14	2014-12-09	14	Vibrio	Vibrionaceae	Vibrionales	Gammaproteobacteria	Proteobacteria	bacteria
NC_025824	Enterobacteria phage fd	2014-12-09	14	2014-12-09	14	NA	NA	NA	NA	NA	bacteria
NC_025829	Shigella phage pSs-1	2014-12-09	14	2014-12-09	14	Shigella	Enterobacteriaceae	Enterobacteriales	Gammaproteobacteria	Proteobacteria	bacteria
NC_025830	Escherichia phage Av-05	2014-12-09	14	2015-06-24	15	Escherichia	Enterobacteriaceae	Enterobacteriales	Gammaproteobacteria	Proteobacteria	bacteria
NC_026010	Shigella phage pSf-2	2015-01-07	15	2015-12-11	15	Shigella	Enterobacteriaceae	Enterobacteriales	Gammaproteobacteria	Proteobacteria	bacteria
NC_026013	Microviridae IME-16	2015-01-07	15	2015-01-07	15	NA	NA	NA	NA	NA	bacteria
NC_026014	Enterobacteria phage P88	2015-01-07	15	2015-01-07	15	Escherichia	Enterobacteriaceae	Enterobacteriales	Gammaproteobacteria	Proteobacteria	bacteria
NC_026016	Staphylococcus phage phiBU01	2015-01-07	15	2015-06-17	15	Staphylococcus	Staphylococcaceae	Bacillales	Bacilli	Firmicutes	bacteria
NC_026017	Salmonella phage LSPA1	2015-01-07	15	2015-01-30	15	Salmonella	Enterobacteriaceae	Enterobacteriales	Gammaproteobacteria	Proteobacteria	bacteria
NC_026582	uncultured phage WW-nAnB	2015-03-04	15	2015-03-04	15	NA	NA	NA	NA	NA	bacteria
NC_026583	Mycobacterium phage Alvin	2015-03-04	15	2015-03-04	15	Mycobacterium	Mycobacteriaceae	Corynebacteriales	Actinobacteria	Actinobacteria	bacteria
NC_026584	Mycobacterium phage Minerva	2015-03-04	15	2015-03-04	15	Mycobacterium	Mycobacteriaceae	Corynebacteriales	Actinobacteria	Actinobacteria	bacteria
NC_026585	Mycobacterium phage Estave1	2015-03-04	15	2015-03-04	15	Mycobacterium	Mycobacteriaceae	Corynebacteriales	Actinobacteria	Actinobacteria	bacteria
NC_026586	Pseudomonas phage vB_PaeM_PAO1_Ab27	2014-11-10	14	2015-07-03	15	Pseudomonas	Pseudomonadaceae	Pseudomonadales	Gammaproteobacteria	Proteobacteria	bacteria
NC_026587	Pseudomonas phage vB_PaeM_PAO1_Ab03	2014-11-10	14	2015-07-03	15	Pseudomonas	Pseudomonadaceae	Pseudomonadales	Gammaproteobacteria	Proteobacteria	bacteria
NC_026588	Mycobacterium phage Squirty	2015-03-04	15	2015-03-04	15	Mycobacterium	Mycobacteriaceae	Corynebacteriales	Actinobacteria	Actinobacteria	bacteria
NC_026589	Mycobacterium phage Sbash	2015-03-04	15	2015-03-04	15	Mycobacterium	Mycobacteriaceae	Corynebacteriales	Actinobacteria	Actinobacteria	bacteria
NC_026590	Mycobacterium phage Gaia	2015-03-04	15	2015-03-04	15	Mycobacterium	Mycobacteriaceae	Corynebacteriales	Actinobacteria	Actinobacteria	bacteria
NC_026591	Mycobacterium phage Trike	2015-03-04	15	2015-03-04	15	Mycobacterium	Mycobacteriaceae	Corynebacteriales	Actinobacteria	Actinobacteria	bacteria
NC_026593	Mycobacterium phage BuzzLyseyear	2015-03-04	15	2015-03-04	15	Mycobacterium	Mycobacteriaceae	Corynebacteriales	Actinobacteria	Actinobacteria	bacteria
NC_026594	Pseudomonas phage vB_PaeS_PAO1_Ab18	2014-11-10	14	2015-07-03	15	Pseudomonas	Pseudomonadaceae	Pseudomonadales	Gammaproteobacteria	Proteobacteria	bacteria
NC_026595	Mycobacterium phage Hades	2015-03-04	15	2015-03-04	15	Mycobacterium	Mycobacteriaceae	Corynebacteriales	Actinobacteria	Actinobacteria	bacteria
NC_026596	Mycobacterium phage Inventum	2015-03-04	15	2015-03-04	15	Mycobacterium	Mycobacteriaceae	Corynebacteriales	Actinobacteria	Actinobacteria	bacteria
NC_026597	Mycobacterium phage Sparky	2015-03-04	15	2015-10-07	15	Mycobacterium	Mycobacteriaceae	Corynebacteriales	Actinobacteria	Actinobacteria	bacteria
NC_026598	Mycobacterium phage Milly	2015-03-04	15	2015-03-04	15	Mycobacterium	Mycobacteriaceae	Corynebacteriales	Actinobacteria	Actinobacteria	bacteria
NC_026599	Pseudomonas phage vB_PaeP_C2-10_Ab22	2014-11-10	14	2015-07-03	15	Pseudomonas	Pseudomonadaceae	Pseudomonadales	Gammaproteobacteria	Proteobacteria	bacteria
NC_026600	Pseudomonas phage vB_PaeM_C1-14_Ab28	2014-11-10	14	2015-07-03	15	Pseudomonas	Pseudomonadaceae	Pseudomonadales	Gammaproteobacteria	Proteobacteria	bacteria
NC_026601	Pseudomonas phage vB_PaeS_PAO1_Ab30	2014-11-10	14	2015-07-03	15	Pseudomonas	Pseudomonadaceae	Pseudomonadales	Gammaproteobacteria	Proteobacteria	bacteria
NC_026602	Pseudomonas phage vB_PaeP_PAO1_Ab05	2014-11-10	14	2015-07-03	15	Pseudomonas	Pseudomonadaceae	Pseudomonadales	Gammaproteobacteria	Proteobacteria	bacteria
NC_026603	Mycobacterium phage Keshu	2015-03-04	15	2015-03-04	15	Mycobacterium	Mycobacteriaceae	Corynebacteriales	Actinobacteria	Actinobacteria	bacteria
NC_026604	Mycobacterium phage Cerasum	2015-03-04	15	2015-03-04	15	Mycobacterium	Mycobacteriaceae	Corynebacteriales	Actinobacteria	Actinobacteria	bacteria
NC_026605	Mycobacterium phage Malithi	2015-03-04	15	2015-03-04	15	Mycobacterium	Mycobacteriaceae	Corynebacteriales	Actinobacteria	Actinobacteria	bacteria
NC_026606	Arthrobacter phage vB_ArtM-ArV1	2015-03-04	15	2015-03-04	15	Arthrobacter	Micrococcaceae	Micrococcales	Actinobacteria	Actinobacteria	bacteria
NC_026607	Salmonella phage STP4-a	2015-03-04	15	2015-07-01	15	Salmonella	Enterobacteriaceae	Enterobacteriales	Gammaproteobacteria	Proteobacteria	bacteria
NC_026608	Paracoccus phage vB_PmaS_IMEP1	2015-03-04	15	2015-03-04	15	Paracoccus	Rhodobacteraceae	Rhodobacterales	Alphaproteobacteria	Proteobacteria	bacteria
NC_026609	Lactobacillus phage Ldl1	2015-03-04	15	2015-03-04	15	Lactobacillus	Lactobacillaceae	Lactobacillales	Bacilli	Firmicutes	bacteria
NC_026610	Vibrio phage VpKK5	2015-03-04	15	2015-10-19	15	Vibrio	Vibrionaceae	Vibrionales	Gammaproteobacteria	Proteobacteria	bacteria
NC_026611	Edwardsiella phage GF-2	2015-03-04	15	2015-03-18	15	NA	NA	NA	NA	NA	bacteria
NC_026612	Uncultured phage WW-nAnB strain 2	2015-03-04	15	2015-03-04	15	Homo	NA	NA	NA	NA	bacteria
NC_026613	Uncultured phage WW-nAnB strain 3	2015-03-04	15	2015-03-04	15	Homo	NA	NA	NA	NA	bacteria
NC_026665	Eel River basin pequenovirus	2015-03-18	15	2015-03-18	15	NA	NA	NA	NA	NA	bacteria
NC_026923	Synechococcus phage ACG-2014d	2015-04-28	15	2015-04-28	15	NA	NA	NA	NA	NA	bacteria
NC_026924	Synechococcus phage ACG-2014g	2015-04-28	15	2015-04-28	15	NA	NA	NA	NA	NA	bacteria
NC_026926	Synechococcus phage ACG-2014j	2015-04-28	15	2015-04-28	15	NA	NA	NA	NA	NA	bacteria
NC_026927	Synechococcus phage ACG-2014f	2015-04-28	15	2015-04-28	15	NA	NA	NA	NA	NA	bacteria
NC_026928	Synechococcus phage ACG-2014e	2015-04-28	15	2015-04-28	15	NA	NA	NA	NA	NA	bacteria
NC_027298	Pseudomonas phage LPB1	2012-01-10	12	2015-06-24	15	NA	NA	NA	NA	NA	bacteria
NC_027353	Yersinia phage phiD1	2012-07-29	12	2015-06-24	15	Yersinia	Enterobacteriaceae	Enterobacteriales	Gammaproteobacteria	Proteobacteria	bacteria
NC_027368	Vibrio phage PV94	2014-04-17	14	2015-06-24	15	Vibrio	Vibrionaceae	Vibrionales	Gammaproteobacteria	Proteobacteria	bacteria
NC_027981	Vibrio phage VP58.5	2010-03-26	10	2015-10-07	15	Vibrio	Vibrionaceae	Vibrionales	Gammaproteobacteria	Proteobacteria	bacteria
NC_027996	Campylobacter phage CPt10	2010-04-07	10	2015-10-07	15	NA	NA	NA	NA	NA	bacteria
NC_027997	Campylobacter phage CP220	2010-04-07	10	2015-10-07	15	Campylobacter	Campylobacteraceae	Campylobacterales	Epsilonproteobacteria	Proteobacteria	bacteria
NC_028256	Aeropyrum pernix ovoid virus 1	2007-09-18	7	2011-11-04	11	Aeropyrum	Desulfurococcaceae	Desulfurococcales	Thermoprotei	Crenarchaeota	archaea
NC_028268	Aeropyrum pernix spindle-shaped virus 1	2007-09-18	7	2011-11-04	11	Aeropyrum	Desulfurococcaceae	Desulfurococcales	Thermoprotei	Crenarchaeota	archaea
NC_028764	Clostridium phage phiCD505	2014-12-11	14	2016-01-07	16	Clostridium	Clostridiaceae	Clostridiales	Clostridia	Firmicutes	bacteria
NC_028787	Acidianus bottle-shaped virus 3	2012-01-04	12	2012-01-04	12	Sulfolobales	NA	NA	NA	NA	archaea
NC_028838	Clostridium phage phiCD506	2014-12-11	14	2016-01-07	16	Clostridium	Clostridiaceae	Clostridiales	Clostridia	Firmicutes	bacteria
NC_028883	Clostridium phage phiMMP01	2014-12-11	14	2016-01-07	16	Clostridium	Clostridiaceae	Clostridiales	Clostridia	Firmicutes	bacteria
NC_028905	Clostridium phage phiCD111	2014-12-11	14	2016-01-07	16	Clostridium	Clostridiaceae	Clostridiales	Clostridia	Firmicutes	bacteria
NC_028938	Acidianus bottle-shaped virus 2	2012-01-04	12	2012-01-04	12	Sulfolobales	NA	NA	NA	NA	archaea
NC_028951	Clostridium phage phiCD481-1	2014-12-11	14	2016-01-07	16	Clostridium	Clostridiaceae	Clostridiales	Clostridia	Firmicutes	bacteria
NC_028958	Clostridium phage phiCD146	2014-12-11	14	2016-01-07	16	Clostridium	Clostridiaceae	Clostridiales	Clostridia	Firmicutes	bacteria
NC_028959	Clostridium phage phiMMP03	2014-12-11	14	2016-01-07	16	Clostridium	Clostridiaceae	Clostridiales	Clostridia	Firmicutes	bacteria
NC_028996	Clostridium phage phiCDHM19	2014-09-11	14	2016-01-06	16	NA	NA	NA	NA	NA	bacteria
NC_029048	Clostridium phage phiCD211	2014-12-11	14	2016-01-30	16	Clostridium	Clostridiaceae	Clostridiales	Clostridia	Firmicutes	bacteria
NG_041717	Vibrio phage CTX	2014-10-08	14	2014-10-09	14	NA	NA	NA	NA	NA	bacteria
NG_041718	Vibrio phage CTX	2014-10-08	14	2014-10-09	14	NA	NA	NA	NA	NA	bacteria

## Sheet: host refs for train & testing
NCBI accession number	name of host	discovered date	discovered year	modified date	modified year	domain	phylum	class	order	family	genus	species
NC_007795.1	Staphylococcus aureus subsp. aureus NCTC 8325	2006-02-13	6	2014-12-16	14	Bacteria	Firmicutes	Bacilli	Bacillales	Staphylococcaceae	Staphylococcus	Staphylococcus aureus
NC_003197.1	Salmonella enterica subsp. enterica serovar Typhimurium str. LT2	2001-10-26	1	2014-12-22	14	Bacteria	Proteobacteria	Gammaproteobacteria	Enterobacteriales	Enterobacteriaceae	Salmonella	Salmonella enterica
NC_002163.1	Campylobacter jejuni subsp. jejuni NCTC 11168 = ATCC 700819	2001-09-27	1	2015-02-06	15	Bacteria	Proteobacteria	Epsilonproteobacteria	Campylobacterales	Campylobacteraceae	Campylobacter	Campylobacter jejuni
NC_003143.1	Yersinia pestis CO92	2001-10-15	1	2015-02-06	15	Bacteria	Proteobacteria	Gammaproteobacteria	Enterobacteriales	Enterobacteriaceae	Yersinia	Yersinia pestis
NC_004461.1	Staphylococcus epidermidis ATCC 12228	2002-12-20	2	2014-12-17	14	Bacteria	Firmicutes	Bacilli	Bacillales	Staphylococcaceae	Staphylococcus	Staphylococcus epidermidis
NC_012660.1	Pseudomonas fluorescens SBW25	2008-01-09	8	2015-02-27	15	Bacteria	Proteobacteria	Gammaproteobacteria	Pseudomonadales	Pseudomonadaceae	Pseudomonas	Pseudomonas fluorescens
NC_002662.1	Lactococcus lactis subsp. lactis Il1403	2001-01-09	1	2014-12-16	14	Bacteria	Firmicutes	Bacilli	Lactobacillales	Streptococcaceae	Lactococcus	Lactococcus lactis
NC_003210.1	Listeria monocytogenes EGD-e	2001-11-08	1	2015-02-27	15	Bacteria	Firmicutes	Bacilli	Bacillales	Listeriaceae	Listeria	Listeria monocytogenes
NC_004722.1	Bacillus cereus ATCC 14579	2003-04-16	3	2015-03-25	15	Bacteria	Firmicutes	Bacilli	Bacillales	Bacillaceae	Bacillus	Bacillus cereus
NC_003902.1	Xanthomonas campestris pv. campestris str. ATCC 33913	2001-11-28	1	2014-12-16	14	Bacteria	Proteobacteria	Gammaproteobacteria	Xanthomonadales	Xanthomonadaceae	Xanthomonas	Xanthomonas campestris
NC_003366.1	Clostridium perfringens str. 13	2001-12-27	1	2014-12-16	14	Bacteria	Firmicutes	Clostridia	Clostridiales	Clostridiaceae	Clostridium	Clostridium perfringens
NC_002944.2	Mycobacterium avium subsp. paratuberculosis K-10	2001-12-27	1	2015-01-27	15	Bacteria	Actinobacteria	Actinobacteria	Corynebacteriales	Mycobacteriaceae	Mycobacterium	Mycobacterium avium
NC_002945.3	Mycobacterium bovis AF2122/97	2001-01-25	1	2015-02-27	15	Bacteria	Actinobacteria	Actinobacteria	Corynebacteriales	Mycobacteriaceae	Mycobacterium	Mycobacterium bovis
NC_004572.3	Tropheryma whipplei str. Twist	2003-02-24	3	2015-03-01	15	Bacteria	Actinobacteria	Actinobacteria	Micrococcales		Tropheryma	Tropheryma whipplei
NC_009053.1	Actinobacillus pleuropneumoniae serovar 5b str. L20	2007-02-23	7	2015-03-01	15	Bacteria	Proteobacteria	Gammaproteobacteria	Pasteurellales	Pasteurellaceae	Actinobacillus	Actinobacillus pleuropneumoniae
NC_003112.2	Neisseria meningitidis MC58	2000-02-25	0	2014-12-17	14	Bacteria	Proteobacteria	Betaproteobacteria	Neisseriales	Neisseriaceae	Neisseria	Neisseria meningitidis
NC_002737.1	Streptococcus pyogenes M1 GAS	2001-04-10	1	2014-12-17	14	Bacteria	Firmicutes	Bacilli	Lactobacillales	Streptococcaceae	Streptococcus	Streptococcus pyogenes
NC_003098.1	Streptococcus pneumoniae R6	2001-10-03	1	2014-12-16	14	Bacteria	Firmicutes	Bacilli	Lactobacillales	Streptococcaceae	Streptococcus	Streptococcus pneumoniae
NC_000907.1	Haemophilus influenzae Rd KW20	1995-07-25	95	2014-12-16	14	Bacteria	Proteobacteria	Gammaproteobacteria	Pasteurellales	Pasteurellaceae	Haemophilus	Haemophilus influenzae
NC_005042.1	Prochlorococcus marinus subsp. marinus str. CCMP1375	2003-07-25	3	2014-12-22	14	Bacteria	Cyanobacteria		Prochlorales	Prochlorococcaceae	Prochlorococcus	Prochlorococcus marinus
NC_002528.1	Buchnera aphidicola str. APS (Acyrthosiphon pisum)	2001-09-10	1	2014-12-30	14	Bacteria	Proteobacteria	Gammaproteobacteria	Enterobacteriales	Enterobacteriaceae	Buchnera	Buchnera aphidicola
NC_002947.3	Pseudomonas putida KT2440	2002-02-14	2	2014-12-17	14	Bacteria	Proteobacteria	Gammaproteobacteria	Pseudomonadales	Pseudomonadaceae	Pseudomonas	Pseudomonas putida
NC_002488.3	Xylella fastidiosa 9a5c	2000-06-02	0	2015-02-09	15	Bacteria	Proteobacteria	Gammaproteobacteria	Xanthomonadales	Xanthomonadaceae	Xylella	Xylella fastidiosa
NC_000922.1	Chlamydophila pneumoniae CWL029	1999-12-22	99	2014-12-17	14	Bacteria	Chlamydiae	Chlamydiia	Chlamydiales	Chlamydiaceae	Chlamydia	Chlamydia pneumoniae
NC_011985.1	Agrobacterium radiobacter K84	2009-01-27	9	2015-02-07	15	Bacteria	Proteobacteria	Alphaproteobacteria	Rhizobiales	Rhizobiaceae	Agrobacterium	Agrobacterium tumefaciens
NC_004342.2	Leptospira interrogans serovar Lai str. 56601	2002-10-21	2	2014-12-16	14	Bacteria	Spirochaetes	Spirochaetia		Leptospiraceae	Leptospira	Leptospira interrogans
NC_020800.1	Xanthomonas axonopodis Xac29-1	2013-03-22	13	2015-03-01	15	Bacteria	Proteobacteria	Gammaproteobacteria	Xanthomonadales	Xanthomonadaceae	Xanthomonas	Xanthomonas axonopodis
NC_003997.3	Bacillus anthracis str. Ames	2002-05-16	2	2015-03-20	15	Bacteria	Firmicutes	Bacilli	Bacillales	Bacillaceae	Bacillus	Bacillus anthracis
NC_004337.2	Shigella flexneri 2a str. 301	2002-10-16	2	2014-12-18	14	Bacteria	Proteobacteria	Gammaproteobacteria	Enterobacteriales	Enterobacteriaceae	Shigella	Shigella flexneri
NC_007005.1	Pseudomonas syringae pv. syringae B728a	2005-05-12	5	2014-12-17	14	Bacteria	Proteobacteria	Gammaproteobacteria	Pseudomonadales	Pseudomonadaceae	Pseudomonas	Pseudomonas syringae
NC_002516.2	Pseudomonas aeruginosa PAO1	2000-05-16	0	2014-12-17	14	Bacteria	Proteobacteria	Gammaproteobacteria	Pseudomonadales	Pseudomonadaceae	Pseudomonas	Pseudomonas aeruginosa
NC_008711.1	Arthrobacter aurescens TC1	2006-12-26	6	2015-02-24	15	Bacteria	Actinobacteria	Actinobacteria	Micrococcales	Micrococcaceae	Arthrobacter	Arthrobacter aurescens
NC_009085.1	Acinetobacter baumannii ATCC 17978	2007-03-01	7	2014-12-18	14	Bacteria	Proteobacteria	Gammaproteobacteria	Pseudomonadales	Moraxellaceae	Acinetobacter	Acinetobacter baumannii
NC_004116.1	Streptococcus agalactiae 2603V/R	2002-08-28	2	2014-12-17	14	Bacteria	Firmicutes	Bacilli	Lactobacillales	Streptococcaceae	Streptococcus	Streptococcus agalactiae
NC_009442.1	Streptococcus suis 05ZYH33	2007-04-24	7	2014-12-18	14	Bacteria	Firmicutes	Bacilli	Lactobacillales	Streptococcaceae	Streptococcus	Streptococcus suis
NC_004307.2	Bifidobacterium longum NCC2705	2002-09-27	2	2014-12-17	14	Bacteria	Actinobacteria	Actinobacteria	Bifidobacteriales	Bifidobacteriaceae	Bifidobacterium	Bifidobacterium longum
NC_003454.1	Fusobacterium nucleatum subsp. nucleatum ATCC 25586	2002-02-13	2	2014-12-16	14	Bacteria	Fusobacteria	Fusobacteriia	Fusobacteriales	Fusobacteriaceae	Fusobacterium	Fusobacterium nucleatum
NC_005139.1	Vibrio vulnificus YJ016	2003-10-01	3	2015-02-28	15	Bacteria	Proteobacteria	Gammaproteobacteria	Vibrionales	Vibrionaceae	Vibrio	Vibrio vulnificus
NC_010519.1	Haemophilus somnus 2336	2008-02-26	8	2014-12-16	14	Bacteria	Proteobacteria	Gammaproteobacteria	Pasteurellales	Pasteurellaceae	Histophilus	Histophilus somni
NC_007295.1	Mycoplasma hyopneumoniae J	2005-08-05	5	2015-03-02	15	Bacteria	Tenericutes	Mollicutes	Mycoplasmatales	Mycoplasmataceae	Mycoplasma	Mycoplasma hyopneumoniae
NC_008639.1	Chlorobium phaeobacteroides DSM 266	2006-12-11	6	2015-02-04	15	Bacteria	Chlorobi	Chlorobia	Chlorobiales	Chlorobiaceae	Chlorobium	Chlorobium phaeobacteroides
NC_006347.1	Bacteroides fragilis YCH46	2004-09-17	4	2014-12-17	14	Bacteria	Bacteroidetes	Bacteroidia	Bacteroidales	Bacteroidaceae	Bacteroides	Bacteroides fragilis
NC_012026.1	Anaplasma marginale str. Florida	2009-02-03	9	2015-03-01	15	Bacteria	Proteobacteria	Alphaproteobacteria	Rickettsiales	Anaplasmataceae	Anaplasma	Anaplasma marginale
NC_007606.1	Shigella dysenteriae Sd197	2005-11-09	5	2014-12-17	14	Bacteria	Proteobacteria	Gammaproteobacteria	Enterobacteriales	Enterobacteriaceae	Shigella	Shigella dysenteriae
NC_002942.5	Legionella pneumophila subsp. pneumophila str. Philadelphia 1	2001-10-15	1	2014-12-17	14	Bacteria	Proteobacteria	Gammaproteobacteria	Legionellales	Legionellaceae	Legionella	Legionella pneumophila
NC_006448.1	Streptococcus thermophilus LMG 18311	2004-11-15	4	2015-03-01	15	Bacteria	Firmicutes	Bacilli	Lactobacillales	Streptococcaceae	Streptococcus	Streptococcus thermophilus
NC_007384.1	Shigella sonnei Ss046	2005-08-29	5	2015-02-07	15	Bacteria	Proteobacteria	Gammaproteobacteria	Enterobacteriales	Enterobacteriaceae	Shigella	Shigella sonnei
NC_006833.1	Wolbachia endosymbiont strain TRS of Brugia malayi	2005-02-02	5	2014-12-16	14	Bacteria	Proteobacteria	Alphaproteobacteria	Rickettsiales	Anaplasmataceae	Wolbachia	Wolbachia endosymbiont of Brugia malayi
NC_007604.1	Synechococcus elongatus PCC 7942	2005-11-08	5	2015-02-05	15	Bacteria	Cyanobacteria		Chroococcales		Synechococcus	Synechococcus elongatus
NC_016901.1	Shewanella baltica OS678	2010-12-21	10	2015-03-01	15	Bacteria	Proteobacteria	Gammaproteobacteria	Alteromonadales	Shewanellaceae	Shewanella	Shewanella baltica
NC_009513.1	Lactobacillus reuteri DSM 20016	2007-06-01	7	2015-02-07	15	Bacteria	Firmicutes	Bacilli	Lactobacillales	Lactobacillaceae	Lactobacillus	Lactobacillus reuteri
NC_000117.1	Chlamydia trachomatis D/UW-3/CX	1998-05-20	98	2014-12-17	14	Bacteria	Chlamydiae	Chlamydiia	Chlamydiales	Chlamydiaceae	Chlamydia	Chlamydia trachomatis
NC_009848.1	Bacillus pumilus SAFR-032	2007-09-26	7	2015-02-07	15	Bacteria	Firmicutes	Bacilli	Bacillales	Bacillaceae	Bacillus	Bacillus pumilus
NC_009438.1	Shewanella putrefaciens CN-32	2007-04-20	7	2015-02-04	15	Bacteria	Proteobacteria	Gammaproteobacteria	Alteromonadales	Shewanellaceae	Shewanella	Shewanella putrefaciens
NC_006461.1	Thermus thermophilus HB8	2004-11-16	4	2014-12-22	14	Bacteria	Deinococcus-Thermus	Deinococci	Thermales	Thermaceae	Thermus	Thermus thermophilus
NC_011000.1	Burkholderia cenocepacia J2315	2008-06-19	8	2015-03-01	15	Bacteria	Proteobacteria	Betaproteobacteria	Burkholderiales	Burkholderiaceae	Burkholderia	Burkholderia cenocepacia
NC_006348.1	Burkholderia mallei ATCC 23344	2004-09-22	4	2014-12-17	14	Bacteria	Proteobacteria	Betaproteobacteria	Burkholderiales	Burkholderiaceae	Burkholderia	Burkholderia mallei
NC_003450.3	Corynebacterium glutamicum ATCC 13032	2001-03-12	1	2014-12-22	14	Bacteria	Actinobacteria	Actinobacteria	Corynebacteriales	Corynebacteriaceae	Corynebacterium	Corynebacterium glutamicum
NC_007164.1	Corynebacterium jeikeium K411	2005-06-27	5	2015-03-07	15	Bacteria	Actinobacteria	Actinobacteria	Corynebacteriales	Corynebacteriaceae	Corynebacterium	Corynebacterium jeikeium
NC_007799.1	Ehrlichia chaffeensis str. Arkansas	2006-02-21	6	2015-03-02	15	Bacteria	Proteobacteria	Alphaproteobacteria	Rickettsiales	Anaplasmataceae	Ehrlichia	Ehrlichia chaffeensis
NC_000908.2	Mycoplasma genitalium G37	1995-10-30	95	2014-12-17	14	Bacteria	Tenericutes	Mollicutes	Mycoplasmatales	Mycoplasmataceae	Mycoplasma	Mycoplasma genitalium
NC_007484.1	Nitrosococcus oceani ATCC 19707	2005-10-04	5	2015-02-07	15	Bacteria	Proteobacteria	Gammaproteobacteria	Chromatiales	Chromatiaceae	Nitrosococcus	Nitrosococcus oceani
NC_005957.1	Bacillus thuringiensis serovar konkukian str. 97-27	2004-06-28	4	2014-12-17	14	Bacteria	Firmicutes	Bacilli	Bacillales	Bacillaceae	Bacillus	Bacillus thuringiensis
NC_002505.1	Vibrio cholerae O1 biovar El Tor str. N16961	2000-06-14	0	2014-12-17	14	Bacteria	Proteobacteria	Gammaproteobacteria	Vibrionales	Vibrionaceae	Vibrio	Vibrio cholerae
NC_003295.1	Ralstonia solanacearum GMI1000	2001-12-07	1	2015-02-28	15	Bacteria	Proteobacteria	Betaproteobacteria	Burkholderiales	Burkholderiaceae	Ralstonia	Ralstonia solanacearum
NC_007205.1	Candidatus Pelagibacter ubique HTCC1062	2005-07-22	5	2015-02-07	15	Bacteria	Proteobacteria	Alphaproteobacteria			Candidatus Pelagibacter	Candidatus Pelagibacter ubique
NC_007613.1	Shigella boydii Sb227	2005-11-09	5	2015-02-07	15	Bacteria	Proteobacteria	Gammaproteobacteria	Enterobacteriales	Enterobacteriaceae	Shigella	Shigella boydii
NC_008611.1	Mycobacterium ulcerans Agy99	2006-12-01	6	2014-12-16	14	Bacteria	Actinobacteria	Actinobacteria	Corynebacteriales	Mycobacteriaceae	Mycobacterium	Mycobacterium ulcerans
NC_015760.1	Streptococcus salivarius CCHSS3	2011-06-27	11	2015-02-27	15	Bacteria	Firmicutes	Bacilli	Lactobacillales	Streptococcaceae	Streptococcus	Streptococcus salivarius
NC_007618.1	Brucella abortus 2308	2005-11-22	5	2015-03-01	15	Bacteria	Proteobacteria	Alphaproteobacteria	Rhizobiales	Brucellaceae	Brucella	Brucella abortus
NC_009708.1	Yersinia pseudotuberculosis IP 31758	2007-07-23	7	2015-02-03	15	Bacteria	Proteobacteria	Gammaproteobacteria	Enterobacteriales	Enterobacteriaceae	Yersinia	Yersinia pseudotuberculosis
NC_008054.1	Lactobacillus delbrueckii subsp. bulgaricus ATCC 11842 = JCM 1002	2006-05-26	6	2015-02-27	15	Bacteria	Firmicutes	Bacilli	Lactobacillales	Lactobacillaceae	Lactobacillus	Lactobacillus delbrueckii
NC_008508.1	Leptospira borgpetersenii serovar Hardjo-bovis str. L550	2006-10-13	6	2015-02-04	15	Bacteria	Spirochaetes	Spirochaetia		Leptospiraceae	Leptospira	Leptospira borgpetersenii
NC_007778.1	Rhodopseudomonas palustris HaA2	2006-02-06	6	2014-12-17	14	Bacteria	Proteobacteria	Alphaproteobacteria	Rhizobiales	Bradyrhizobiaceae	Rhodopseudomonas	Rhodopseudomonas palustris
NC_007633.1	Mycoplasma capricolum subsp. capricolum ATCC 27343	2005-12-06	5	2014-12-16	14	Bacteria	Tenericutes	Mollicutes	Mycoplasmatales	Mycoplasmataceae	Mycoplasma	Mycoplasma capricolum
NC_003919.1	Xanthomonas axonopodis pv. citri str. 306	2001-11-28	1	2015-02-07	15	Bacteria	Proteobacteria	Gammaproteobacteria	Xanthomonadales	Xanthomonadaceae	Xanthomonas	Xanthomonas citri
NC_008783.1	Bartonella bacilliformis KC583	2007-01-04	7	2015-03-01	15	Bacteria	Proteobacteria	Alphaproteobacteria	Rhizobiales	Bartonellaceae	Bartonella	Bartonella bacilliformis
JXSL01	Magnetospirillum magnetotacticum MS-1	2015-01-28	15	2015-01-30	15	Bacteria	Proteobacteria	Alphaproteobacteria	Rhodospirillales	Rhodospirillaceae	Magnetospirillum	Magnetospirillum magnetotacticum
NC_008599.1	Campylobacter fetus subsp. fetus 82-40	2006-11-27	6	2014-12-17	14	Bacteria	Proteobacteria	Epsilonproteobacteria	Campylobacterales	Campylobacteraceae	Campylobacter	Campylobacter fetus
NC_006834.1	Xanthomonas oryzae pv. oryzae KACC 10331	2005-02-02	5	2015-02-04	15	Bacteria	Proteobacteria	Gammaproteobacteria	Xanthomonadales	Xanthomonadaceae	Xanthomonas	Xanthomonas oryzae
NC_013853.1	Streptococcus mitis B6	2010-02-16	10	2015-02-27	15	Bacteria	Firmicutes	Bacilli	Lactobacillales	Streptococcaceae	Streptococcus	Streptococcus mitis
NC_007712.1	Sodalis glossinidius str. 'morsitans'	2006-01-11	6	2015-02-07	15	Bacteria	Proteobacteria	Gammaproteobacteria	Enterobacteriales	Enterobacteriaceae	Sodalis	Sodalis glossinidius
NC_009380.1	Salinispora tropica CNB-440	2007-04-17	7	2015-02-23	15	Bacteria	Actinobacteria	Actinobacteria	Micromonosporales	Micromonosporaceae	Salinispora	Salinispora tropica
NC_009497.1	Mycoplasma agalactiae PG2	2007-05-23	7	2015-02-27	15	Bacteria	Tenericutes	Mollicutes	Mycoplasmatales	Mycoplasmataceae	Mycoplasma	Mycoplasma agalactiae
NC_011978.1	Thermotoga neapolitana DSM 4359	2009-01-27	9	2015-02-04	15	Bacteria	Thermotogae	Thermotogae	Thermotogales	Thermotogaceae	Thermotoga	Thermotoga neapolitana
NC_008209.1	Roseobacter denitrificans OCh 114	2006-06-22	6	2015-03-01	15	Bacteria	Proteobacteria	Alphaproteobacteria	Rhodobacterales	Rhodobacteraceae	Roseobacter	Roseobacter denitrificans
NC_007347.1	Ralstonia eutropha JMP134	2005-08-10	5	2015-02-05	15	Bacteria	Proteobacteria	Betaproteobacteria	Burkholderiales	Burkholderiaceae	Cupriavidus	Cupriavidus pinatubonensis
NC_007907.1	Desulfitobacterium hafniense Y51	2006-03-10	6	2015-02-04	15	Bacteria	Firmicutes	Clostridia	Clostridiales	Peptococcaceae	Desulfitobacterium	Desulfitobacterium hafniense
NC_009348.1	Aeromonas salmonicida subsp. salmonicida A449	2007-04-06	7	2015-02-24	15	Bacteria	Proteobacteria	Gammaproteobacteria	Aeromonadales	Aeromonadaceae	Aeromonas	Aeromonas salmonicida
NC_008528.1	Oenococcus oeni PSU-1	2006-10-13	6	2015-02-04	15	Bacteria	Firmicutes	Bacilli	Lactobacillales	Leuconostocaceae	Oenococcus	Oenococcus oeni
NC_008526.1	Lactobacillus casei ATCC 334	2006-10-13	6	2014-12-17	14	Bacteria	Firmicutes	Bacilli	Lactobacillales	Lactobacillaceae	Lactobacillus	Lactobacillus casei
NC_004603.1	Vibrio parahaemolyticus RIMD 2210633	2003-03-05	3	2014-12-16	14	Bacteria	Proteobacteria	Gammaproteobacteria	Vibrionales	Vibrionaceae	Vibrio	Vibrio parahaemolyticus
NC_009953.1	Salinispora arenicola CNS-205	2007-10-05	7	2015-02-07	15	Bacteria	Actinobacteria	Actinobacteria	Micromonosporales	Micromonosporaceae	Salinispora	Salinispora arenicola
NC_002971.3	Coxiella burnetii RSA 493	2001-08-28	1	2015-03-25	15	Bacteria	Proteobacteria	Gammaproteobacteria	Legionellales	Coxiellaceae	Coxiella	Coxiella burnetii
NC_002937.3	Desulfovibrio vulgaris str. Hildenborough	2001-10-03	1	2014-12-16	14	Bacteria	Proteobacteria	Deltaproteobacteria	Desulfovibrionales	Desulfovibrionaceae	Desulfovibrio	Desulfovibrio vulgaris
NC_010002.1	Delftia acidovorans SPH-1	2007-11-16	7	2015-02-24	15	Bacteria	Proteobacteria	Betaproteobacteria	Burkholderiales	Comamonadaceae	Delftia	Delftia acidovorans
NC_007940.1	Rickettsia bellii RML369-C	2006-04-05	6	2014-12-17	14	Bacteria	Proteobacteria	Alphaproteobacteria	Rickettsiales	Rickettsiaceae	Rickettsia	Rickettsia bellii
NC_021744.1	Lactobacillus helveticus CNRZ32	2013-07-11	13	2015-03-01	15	Bacteria	Firmicutes	Bacilli	Lactobacillales	Lactobacillaceae	Lactobacillus	Lactobacillus helveticus
NC_010682.1	Ralstonia pickettii 12J	2008-05-07	8	2014-12-16	14	Bacteria	Proteobacteria	Betaproteobacteria	Burkholderiales	Burkholderiaceae	Ralstonia	Ralstonia pickettii
NZ_CM002692.1	Geobacillus stearothermophilus NUB3621	2014-04-14	14	2015-03-01	15	Bacteria	Firmicutes	Bacilli	Bacillales	Bacillaceae	Geobacillus	Geobacillus stearothermophilus
NC_010263.2	Rickettsia rickettsii str. Iowa	2008-01-17	8	2014-12-16	14	Bacteria	Proteobacteria	Alphaproteobacteria	Rickettsiales	Rickettsiaceae	Rickettsia	Rickettsia rickettsii
NC_018887.1	Borrelia afzelii HLJ01	2012-10-10	12	2015-03-01	15	Bacteria	Spirochaetes	Spirochaetia	Spirochaetales	Borreliaceae	Borrelia	Borrelia afzelii
FP929046.1	Faecalibacterium prausnitzii SL3/3	2010-03-25	10	2015-02-27	15	Bacteria	Firmicutes	Clostridia	Clostridiales	Ruminococcaceae	Faecalibacterium	Faecalibacterium prausnitzii
NC_008618.1	Bifidobacterium adolescentis ATCC 15703	2006-12-06	6	2014-12-16	14	Bacteria	Actinobacteria	Actinobacteria	Bifidobacteriales	Bifidobacteriaceae	Bifidobacterium	Bifidobacterium adolescentis
AKIH01	Vibrio harveyi ZJ0603	2012-07-02	12	2015-02-17	15	Bacteria	Proteobacteria	Gammaproteobacteria	Vibrionales	Vibrionaceae	Vibrio	Vibrio harveyi
NC_009142.1	Saccharopolyspora erythraea NRRL 2338	2007-03-21	7	2015-03-04	15	Bacteria	Actinobacteria	Actinobacteria	Pseudonocardiales	Pseudonocardiaceae	Saccharopolyspora	Saccharopolyspora erythraea
ADBS01	Photobacterium damselae subsp. damselae CIP 102761	2009-11-13	9	2014-12-24	14	Bacteria	Proteobacteria	Gammaproteobacteria	Vibrionales	Vibrionaceae	Photobacterium	Photobacterium damselae
ACXY01	Thermoanaerobacter ethanolicus CCSD1	2009-08-27	9	2015-01-17	15	Bacteria	Firmicutes	Clostridia	Thermoanaerobacterales	Thermoanaerobacteraceae	Thermoanaerobacter	Thermoanaerobacter ethanolicus
NC_017490.1	Lactococcus garvieae Lg2	2011-08-10	11	2015-03-01	15	Bacteria	Firmicutes	Bacilli	Lactobacillales	Streptococcaceae	Lactococcus	Lactococcus garvieae
NC_009488.1	Orientia tsutsugamushi str. Boryong	2007-05-15	7	2015-02-27	15	Bacteria	Proteobacteria	Alphaproteobacteria	Rickettsiales	Rickettsiaceae	Orientia	Orientia tsutsugamushi
NC_010610.1	Lactobacillus fermentum IFO 3956	2008-04-16	8	2014-12-18	14	Bacteria	Firmicutes	Bacilli	Lactobacillales	Lactobacillaceae	Lactobacillus	Lactobacillus fermentum
NC_012808.1	Methylobacterium extorquens AM1	2009-06-17	9	2015-02-24	15	Bacteria	Proteobacteria	Alphaproteobacteria	Rhizobiales	Methylobacteriaceae	Methylobacterium	Methylobacterium extorquens
NC_010505.1	Methylobacterium radiotolerans JCM 2831	2008-03-21	8	2015-03-18	15	Bacteria	Proteobacteria	Alphaproteobacteria	Rhizobiales	Methylobacteriaceae	Methylobacterium	Methylobacterium radiotolerans
NC_009706.1	Clostridium kluyveri DSM 555	2007-07-19	7	2014-12-16	14	Bacteria	Firmicutes	Clostridia	Clostridiales	Clostridiaceae	Clostridium	Clostridium kluyveri
NC_002950.2	Porphyromonas gingivalis W83	2001-12-07	1	2015-02-28	15	Bacteria	Bacteroidetes	Bacteroidia	Bacteroidales	Porphyromonadaceae	Porphyromonas	Porphyromonas gingivalis
NC_011374.1	Ureaplasma urealyticum serovar 10 str. ATCC 33699	2008-10-16	8	2015-02-09	15	Bacteria	Tenericutes	Mollicutes	Mycoplasmatales	Mycoplasmataceae	Ureaplasma	Ureaplasma urealyticum
NC_005364.2	Mycoplasma mycoides subsp. mycoides SC str. PG1	2004-02-09	4	2015-02-27	15	Bacteria	Tenericutes	Mollicutes	Mycoplasmatales	Mycoplasmataceae	Mycoplasma	Mycoplasma mycoides
CP000086.1	Burkholderia thailandensis E264	2005-12-15	5	2014-12-16	14	Bacteria	Proteobacteria	Betaproteobacteria	Burkholderiales	Burkholderiaceae	Burkholderia	Burkholderia thailandensis
NC_008571.1	Gramella forsetii KT0803	2006-11-06	6	2015-02-27	15	Bacteria	Bacteroidetes	Flavobacteriia	Flavobacteriales	Flavobacteriaceae	Gramella	Gramella forsetii
NC_002162.1	Ureaplasma parvum serovar 3 str. ATCC 700970	2000-01-10	0	2014-12-16	14	Bacteria	Tenericutes	Mollicutes	Mycoplasmatales	Mycoplasmataceae	Ureaplasma	Ureaplasma parvum
NC_018286.1	Phaeobacter gallaeciensis 2.10	2012-07-31	12	2015-03-01	15	Bacteria	Proteobacteria	Alphaproteobacteria	Rhodobacterales	Rhodobacteraceae	Phaeobacter	Phaeobacter gallaeciensis
NC_020911.1	Octadecabacter antarcticus 307	2013-04-08	13	2015-03-01	15	Bacteria	Proteobacteria	Alphaproteobacteria	Rhodobacterales	Rhodobacteraceae	Octadecabacter	Octadecabacter antarcticus
NC_006840.2	Vibrio fischeri ES114	2005-02-11	5	2014-12-16	14	Bacteria	Proteobacteria	Gammaproteobacteria	Vibrionales	Vibrionaceae	Aliivibrio	Aliivibrio fischeri
NZ_CP008726.1	Burkholderia oklahomensis	2014-09-18	14	2015-02-07	15	Bacteria	Proteobacteria	Betaproteobacteria	Burkholderiales	Burkholderiaceae	Burkholderia
NC_009698.1	Clostridium botulinum A str. Hall	2007-07-20	7	2015-03-25	15	Bacteria	Firmicutes	Clostridia	Clostridiales	Clostridiaceae	Clostridium	Clostridium botulinum
NC_001318.1	Borrelia burgdorferi B31	1997-12-17	97	2014-12-22	14	Bacteria	Spirochaetes	Spirochaetia	Spirochaetales	Borreliaceae	Borrelia	Borrelia burgdorferi
CP008730.1	Burkholderia multivorans	2014-09-18	14	2014-09-18	14	Bacteria	Proteobacteria	Betaproteobacteria	Burkholderiales	Burkholderiaceae	Burkholderia
NC_009667.1	Ochrobactrum anthropi ATCC 49188	2007-07-12	7	2014-12-16	14	Bacteria	Proteobacteria	Alphaproteobacteria	Rhizobiales	Brucellaceae	Ochrobactrum	Ochrobactrum anthropi
NC_000963.1	Rickettsia prowazekii str. Madrid E	2001-09-10	1	2015-02-27	15	Bacteria	Proteobacteria	Alphaproteobacteria	Rickettsiales	Rickettsiaceae	Rickettsia	Rickettsia prowazekii
NC_000919.1	Treponema pallidum subsp. pallidum str. Nichols	1998-03-06	98	2014-12-17	14	Bacteria	Spirochaetes	Spirochaetia	Spirochaetales	Spirochaetaceae	Treponema	Treponema pallidum
NZ_CP007045.1	Rhizobium leguminosarum bv. trifolii WSM1689	2014-01-13	14	2015-02-04	15	Bacteria	Proteobacteria	Alphaproteobacteria	Rhizobiales	Rhizobiaceae	Rhizobium	Rhizobium leguminosarum
NC_010407.1	Clavibacter michiganensis subsp. sepedonicus	2008-02-12	8	2015-02-06	15	Bacteria	Actinobacteria	Actinobacteria	Micrococcales	Microbacteriaceae	Clavibacter	Clavibacter michiganensis
NC_010103.1	Brucella canis ATCC 23365	2007-11-29	7	2014-12-16	14	Bacteria	Proteobacteria	Alphaproteobacteria	Rhizobiales	Brucellaceae	Brucella	Brucella canis
NC_007760.1	Anaeromyxobacter dehalogenans 2CP-C	2006-01-27	6	2015-02-07	15	Bacteria	Proteobacteria	Deltaproteobacteria	Myxococcales	Anaeromyxobacteraceae	Anaeromyxobacter	Anaeromyxobacter dehalogenans
NC_010602.1	Leptospira biflexa serovar Patoc strain 'Patoc 1 (Paris)'	2008-02-13	8	2014-12-16	14	Bacteria	Spirochaetes	Spirochaetia		Leptospiraceae	Leptospira	Leptospira biflexa
NC_010612.1	Mycobacterium marinum M	2008-04-15	8	2015-02-04	15	Bacteria	Actinobacteria	Actinobacteria	Corynebacteriales	Mycobacteriaceae	Mycobacterium	Mycobacterium marinum
NC_016845.1	Klebsiella pneumoniae subsp. pneumoniae HS11286	2011-12-21	11	2014-12-17	14	Bacteria	Proteobacteria	Gammaproteobacteria	Enterobacteriales	Enterobacteriaceae	Klebsiella	Klebsiella pneumoniae
NC_004668.1	Enterococcus faecalis V583	2003-03-28	3	2014-12-17	14	Bacteria	Firmicutes	Bacilli	Lactobacillales	Enterococcaceae	Enterococcus	Enterococcus faecalis
NC_017249.1	Bradyrhizobium japonicum USDA 6	2011-11-01	11	2015-03-01	15	Bacteria	Proteobacteria	Alphaproteobacteria	Rhizobiales	Bradyrhizobiaceae	Bradyrhizobium	Bradyrhizobium japonicum
NC_010296.1	Microcystis aeruginosa NIES-843	2008-01-25	8	2014-12-17	14	Bacteria	Cyanobacteria		Chroococcales		Microcystis	Microcystis aeruginosa
NC_010551.1	Burkholderia ambifaria MC40-6	2008-04-03	8	2015-02-07	15	Bacteria	Proteobacteria	Betaproteobacteria	Burkholderiales	Burkholderiaceae	Burkholderia	Burkholderia ambifaria
NC_013714.1	Bifidobacterium dentium Bd1	2010-01-05	10	2014-12-17	14	Bacteria	Actinobacteria	Actinobacteria	Bifidobacteriales	Bifidobacteriaceae	Bifidobacterium	Bifidobacterium dentium
NC_019042.1	Streptococcus dysgalactiae subsp. equisimilis AC-2713	2012-10-31	12	2015-03-01	15	Bacteria	Firmicutes	Bacilli	Lactobacillales	Streptococcaceae	Streptococcus	Streptococcus dysgalactiae
NC_007761.1	Rhizobium etli CFN 42	2006-02-01	6	2015-02-08	15	Bacteria	Proteobacteria	Alphaproteobacteria	Rhizobiales	Rhizobiaceae	Rhizobium	Rhizobium etli
NC_018747.1	Borrelia garinii NMJW1	2012-09-28	12	2015-03-01	15	Bacteria	Spirochaetes	Spirochaetia	Spirochaetales	Borreliaceae	Borrelia	Borrelia garinii
NC_017287.1	Chlamydia psittaci 6BC	2011-04-14	11	2015-03-01	15	Bacteria	Chlamydiae	Chlamydiia	Chlamydiales	Chlamydiaceae	Chlamydia	Chlamydia psittaci
NC_011835.1	Bifidobacterium animalis subsp. lactis AD011	2009-01-06	9	2014-12-17	14	Bacteria	Actinobacteria	Actinobacteria	Bifidobacteriales	Bifidobacteriaceae	Bifidobacterium	Bifidobacterium animalis
NC_009012.1	Ruminiclostridium thermocellum ATCC 27405	2007-02-14	7	2014-12-18	14	Bacteria	Firmicutes	Clostridia	Clostridiales	Ruminococcaceae	Ruminiclostridium	Ruminiclostridium thermocellum
NC_007963.1	Chromohalobacter salexigens DSM 3043	2006-04-11	6	2015-02-24	15	Bacteria	Proteobacteria	Gammaproteobacteria	Oceanospirillales	Halomonadaceae	Chromohalobacter	Chromohalobacter salexigens
NC_010161.1	Bartonella tribocorum CIP 105476	2007-11-25	7	2015-02-27	15	Bacteria	Proteobacteria	Alphaproteobacteria	Rhizobiales	Bartonellaceae	Bartonella	Bartonella tribocorum
ABVL01	Chthoniobacter flavus Ellin428	2008-08-15	8	2015-02-16	15	Bacteria	Verrucomicrobia	Spartobacteria			Chthoniobacter	Chthoniobacter flavus
NC_014551.1	Bacillus amyloliquefaciens DSM 7	2010-09-23	10	2015-03-01	15	Bacteria	Firmicutes	Bacilli	Bacillales	Bacillaceae	Bacillus	Bacillus amyloliquefaciens
NC_017960.1	Enterococcus faecium DO	2012-05-25	12	2014-12-17	14	Bacteria	Firmicutes	Bacilli	Lactobacillales	Enterococcaceae	Enterococcus	Enterococcus faecium
NC_004350.2	Streptococcus mutans UA159	2002-10-25	2	2014-12-17	14	Bacteria	Firmicutes	Bacilli	Lactobacillales	Streptococcaceae	Streptococcus	Streptococcus mutans
NC_013446.2	Comamonas testosteroni CNB-2	2009-10-29	9	2014-12-17	14	Bacteria	Proteobacteria	Betaproteobacteria	Burkholderiales	Comamonadaceae	Comamonas	Comamonas testosteroni
NC_002946.2	Neisseria gonorrhoeae FA 1090	2000-09-28	0	2015-02-02	15	Bacteria	Proteobacteria	Betaproteobacteria	Neisseriales	Neisseriaceae	Neisseria	Neisseria gonorrhoeae
NZ_CM000743.1	Bacillus mycoides Rock1-4	2009-04-30	9	2015-02-05	15	Bacteria	Firmicutes	Bacilli	Bacillales	Bacillaceae	Bacillus	Bacillus mycoides
NC_011138.3	Alteromonas macleodii str. 'Deep ecotype'	2008-08-14	8	2014-12-16	14	Bacteria	Proteobacteria	Gammaproteobacteria	Alteromonadales	Alteromonadaceae	Alteromonas	Alteromonas macleodii
NC_010943.1	Stenotrophomonas maltophilia K279a	2008-04-25	8	2015-03-04	15	Bacteria	Proteobacteria	Gammaproteobacteria	Xanthomonadales	Xanthomonadaceae	Stenotrophomonas	Stenotrophomonas maltophilia
NC_014638.1	Bifidobacterium bifidum PRL2010	2010-11-02	10	2014-12-17	14	Bacteria	Actinobacteria	Actinobacteria	Bifidobacteriales	Bifidobacteriaceae	Bifidobacterium	Bifidobacterium bifidum
NC_012803.1	Micrococcus luteus NCTC 2665	2009-06-12	9	2014-12-17	14	Bacteria	Actinobacteria	Actinobacteria	Micrococcales	Micrococcaceae	Micrococcus	Micrococcus luteus
NC_012470.1	Streptococcus equi subsp. zooepidemicus	2009-03-26	9	2015-02-27	15	Bacteria	Firmicutes	Bacilli	Lactobacillales	Streptococcaceae	Streptococcus	Streptococcus equi
NZ_CP009364.1	Yersinia frederiksenii Y225	2015-02-09	15	2015-02-20	15	Bacteria	Proteobacteria	Gammaproteobacteria	Enterobacteriales	Enterobacteriaceae	Yersinia	Yersinia frederiksenii
NZ_CP009997.1	Yersinia kristensenii	2015-02-09	15	2015-02-10	15	Bacteria	Proteobacteria	Gammaproteobacteria	Enterobacteriales	Enterobacteriaceae	Yersinia
ABQU01	Helicobacter pullorum MIT 98-5489	2008-08-26	8	2015-01-23	15	Bacteria	Proteobacteria	Epsilonproteobacteria	Campylobacterales	Helicobacteraceae	Helicobacter	Helicobacter pullorum
NZ_CM000776.2	Helicobacter canadensis MIT 98-5491	2009-07-07	9	2014-12-23	14	Bacteria	Proteobacteria	Epsilonproteobacteria	Campylobacterales	Helicobacteraceae	Helicobacter	Helicobacter canadensis
NC_006526.2	Zymomonas mobilis subsp. mobilis ZM4 = ATCC 31821	2004-12-10	4	2014-12-18	14	Bacteria	Proteobacteria	Alphaproteobacteria	Sphingomonadales	Sphingomonadaceae	Zymomonas	Zymomonas mobilis
NC_011852.1	Haemophilus parasuis SH0165	2009-01-07	9	2014-12-16	14	Bacteria	Proteobacteria	Gammaproteobacteria	Pasteurellales	Pasteurellaceae	Haemophilus	Haemophilus parasuis
NC_013209.1	Acetobacter pasteurianus IFO 3283-01	2009-08-27	9	2014-12-17	14	Bacteria	Proteobacteria	Alphaproteobacteria	Rhodospirillales	Acetobacteraceae	Acetobacter	Acetobacter pasteurianus
NC_002677.1	Mycobacterium leprae TN	2001-10-02	1	2015-02-06	15	Bacteria	Actinobacteria	Actinobacteria	Corynebacteriales	Mycobacteriaceae	Mycobacterium	Mycobacterium leprae
JOOT01	Francisella tularensis subsp. novicida	2014-08-19	14	2015-03-18	15	Bacteria	Proteobacteria	Gammaproteobacteria	Thiotrichales	Francisellaceae	Francisella	Francisella tularensis
NC_002663.1	Pasteurella multocida subsp. multocida str. Pm70	2000-10-24	0	2015-02-04	15	Bacteria	Proteobacteria	Gammaproteobacteria	Pasteurellales	Pasteurellaceae	Pasteurella	Pasteurella multocida
NC_010336.1	Francisella philomiragia subsp. philomiragia ATCC 25017	2008-02-11	8	2015-02-18	15	Bacteria	Proteobacteria	Gammaproteobacteria	Thiotrichales	Francisellaceae	Francisella	Francisella philomiragia
NC_017448.1	Fibrobacter succinogenes subsp. succinogenes S85	2010-08-06	10	2014-12-17	14	Bacteria	Fibrobacteres	Fibrobacteria	Fibrobacterales	Fibrobacteraceae	Fibrobacter	Fibrobacter succinogenes
AAMR01	Vibrio splendidus 12B01	2006-01-05	6	2015-03-16	15	Bacteria	Proteobacteria	Gammaproteobacteria	Vibrionales	Vibrionaceae	Vibrio	Vibrio splendidus
NC_022905.1	Brucella ceti TE10759-12	2013-11-25	13	2014-12-18	14	Bacteria	Proteobacteria	Alphaproteobacteria	Rhizobiales	Brucellaceae	Brucella	Brucella ceti
NC_015857.1	Brucella pinnipedialis B2/94	2011-07-20	11	2015-03-04	15	Bacteria	Proteobacteria	Alphaproteobacteria	Rhizobiales	Brucellaceae	Brucella	Brucella pinnipedialis
ACAJ01	Enterococcus gallinarum EG2	2009-05-20	9	2014-12-23	14	Bacteria	Firmicutes	Bacilli	Lactobacillales	Enterococcaceae	Enterococcus	Enterococcus gallinarum
NC_020995.1	Enterococcus casseliflavus EC20	2013-04-11	13	2015-02-16	15	Bacteria	Firmicutes	Bacilli	Lactobacillales	Enterococcaceae	Enterococcus	Enterococcus casseliflavus
NC_002696.2	Caulobacter crescentus CB15	2001-03-21	1	2014-12-17	14	Bacteria	Proteobacteria	Alphaproteobacteria	Caulobacterales	Caulobacteraceae	Caulobacter	Caulobacter vibrioides
NC_012880.1	Dickeya dadantii Ech703	2009-06-26	9	2015-03-10	15	Bacteria	Proteobacteria	Gammaproteobacteria	Enterobacteriales	Enterobacteriaceae	Dickeya	Dickeya dadantii
NC_014103.1	Bacillus megaterium DSM 319	2010-04-16	10	2015-02-09	15	Bacteria	Firmicutes	Bacilli	Bacillales	Bacillaceae	Bacillus	Bacillus megaterium
NC_012724.2	Burkholderia glumae BGR1	2009-05-22	9	2015-02-23	15	Bacteria	Proteobacteria	Betaproteobacteria	Burkholderiales	Burkholderiaceae	Burkholderia	Burkholderia glumae
ABCB02	[Clostridium] leptum DSM 753	2007-07-13	7	2015-03-16	15	Bacteria	Firmicutes	Clostridia	Clostridiales	Ruminococcaceae	Ruminiclostridium	[Clostridium] leptum
ABAW02	[Eubacterium] dolichum DSM 3991	2007-06-06	7	2015-01-23	15	Bacteria	Firmicutes	Erysipelotrichia	Erysipelotrichales	Erysipelotrichaceae		[Eubacterium] dolichum
ACCK01	Catenibacterium mitsuokai DSM 15897	2008-12-17	8	2015-01-23	15	Bacteria	Firmicutes	Erysipelotrichia	Erysipelotrichales	Erysipelotrichaceae	Catenibacterium	Catenibacterium mitsuokai
ACBZ01	Blautia hydrogenotrophica DSM 10507	2009-02-23	9	2015-01-23	15	Bacteria	Firmicutes	Clostridia	Clostridiales	Lachnospiraceae	Blautia	Blautia hydrogenotrophica
ACCL02	Marvinbryantia formatexigens DSM 14469	2008-12-17	8	2015-01-24	15	Bacteria	Firmicutes	Clostridia	Clostridiales	Lachnospiraceae	Marvinbryantia	Marvinbryantia formatexigens
ABFK02	Alistipes putredinis DSM 17216	2007-09-11	7	2015-01-23	15	Bacteria	Bacteroidetes	Bacteroidia	Bacteroidales	Rikenellaceae	Alistipes	Alistipes putredinis
ABIL02	Anaerofustis stercorihominis DSM 17244	2008-01-02	8	2015-01-17	15	Bacteria	Firmicutes	Clostridia	Clostridiales	Eubacteriaceae	Anaerofustis	Anaerofustis stercorihominis
ABGD02	Anaerotruncus colihominis DSM 17241	2007-10-10	7	2015-01-23	15	Bacteria	Firmicutes	Clostridia	Clostridiales	Ruminococcaceae	Anaerotruncus	Anaerotruncus colihominis
ABEZ02	Intestinibacter bartlettii DSM 16795	2007-09-11	7	2015-01-17	15	Bacteria	Firmicutes	Clostridia	Clostridiales	Peptostreptococcaceae	Intestinibacter	Intestinibacter bartlettii
ABIK02	[Clostridium] spiroforme DSM 1552	2008-01-02	8	2015-01-17	15	Bacteria	Firmicutes	Erysipelotrichia	Erysipelotrichales	Erysipelotrichaceae	Erysipelatoclostridium	[Clostridium] spiroforme
FP929044.1	[Eubacterium] siraeum 70/3	2010-03-25	10	2015-02-27	15	Bacteria	Firmicutes	Clostridia	Clostridiales	Ruminococcaceae	Ruminiclostridium	[Eubacterium] siraeum
ABFX02	Erysipelatoclostridium ramosum DSM 1402	2007-10-03	7	2015-01-23	15	Bacteria	Firmicutes	Erysipelotrichia	Erysipelotrichales	Erysipelotrichaceae	Erysipelatoclostridium	Erysipelatoclostridium ramosum
ABXJ01	Collinsella stercoris DSM 13279	2008-10-02	8	2015-01-23	15	Bacteria	Actinobacteria	Coriobacteriia	Coriobacteriales	Coriobacteriaceae	Collinsella	Collinsella stercoris
AZJE01	Ruminococcus lactaris CC59_002D	2013-12-10	13	2015-03-16	15	Bacteria	Firmicutes	Clostridia	Clostridiales	Ruminococcaceae	Ruminococcus	Ruminococcus lactaris
ABKW02	Clostridium sporogenes ATCC 15579	2008-03-07	8	2015-02-08	15	Bacteria	Firmicutes	Clostridia	Clostridiales	Clostridiaceae	Clostridium	Clostridium sporogenes
NC_011959.1	Thermomicrobium roseum DSM 5159	2009-01-22	9	2015-02-04	15	Bacteria	Chloroflexi	Thermomicrobia	Thermomicrobiales	Thermomicrobiaceae	Thermomicrobium	Thermomicrobium roseum
ABIY02	Bacteroides coprocola DSM 17136	2008-01-02	8	2015-01-23	15	Bacteria	Bacteroidetes	Bacteroidia	Bacteroidales	Bacteroidaceae	Bacteroides	Bacteroides coprocola
ABJL02	Bacteroides intestinalis DSM 17393	2008-01-30	8	2015-03-01	15	Bacteria	Bacteroidetes	Bacteroidia	Bacteroidales	Bacteroidaceae	Bacteroides	Bacteroides intestinalis
ABVP01	Proteus penneri ATCC 35198	2009-03-12	9	2013-09-16	13	Bacteria	Proteobacteria	Gammaproteobacteria	Enterobacteriales	Enterobacteriaceae	Proteus	Proteus penneri
NC_017731.1	Providencia stuartii MRSN 2154	2012-04-18	12	2014-12-17	14	Bacteria	Proteobacteria	Gammaproteobacteria	Enterobacteriales	Enterobacteriaceae	Providencia	Providencia stuartii
ABVR01	Coprococcus comes ATCC 27758	2009-03-12	9	2015-03-16	15	Bacteria	Firmicutes	Clostridia	Clostridiales	Lachnospiraceae	Coprococcus	Coprococcus comes
NC_016826.1	Streptococcus infantarius subsp. infantarius CJ18	2012-02-06	12	2015-03-01	15	Bacteria	Firmicutes	Bacilli	Lactobacillales	Streptococcaceae	Streptococcus	Streptococcus infantarius
FP929054.1	Blautia obeum A2-162	2010-03-25	10	2015-02-27	15	Bacteria	Firmicutes	Clostridia	Clostridiales	Lachnospiraceae	Blautia	Blautia obeum
FP929055.1	Ruminococcus torques L2-14	2010-03-25	10	2015-02-27	15	Bacteria	Firmicutes	Clostridia	Clostridiales	Lachnospiraceae	Blautia	[Ruminococcus] torques
ABEE02	Parvimonas micra ATCC 33270	2007-07-20	7	2015-01-24	15	Bacteria	Firmicutes	Clostridia	Clostridiales	Peptoniphilaceae	Parvimonas	Parvimonas micra
AAYI02	Actinomyces odontolyticus ATCC 17982	2007-03-16	7	2014-12-23	14	Bacteria	Actinobacteria	Actinobacteria	Actinomycetales	Actinomycetaceae	Actinomyces	Actinomyces odontolyticus
AAXG02	Pseudoflavonifractor capillosus ATCC 29799	2007-03-06	7	2015-01-24	15	Bacteria	Firmicutes	Clostridia	Clostridiales		Pseudoflavonifractor	Pseudoflavonifractor capillosus
ABFY02	[Clostridium] scindens ATCC 35704	2007-10-03	7	2015-01-17	15	Bacteria	Firmicutes	Clostridia	Clostridiales	Lachnospiraceae	Lachnoclostridium	[Clostridium] scindens
ACEP01	[Eubacterium] hallii DSM 3353	2009-02-03	9	2015-03-16	15	Bacteria	Firmicutes	Clostridia	Clostridiales	Eubacteriaceae	Eubacterium	[Eubacterium] hallii
JAGQ01	Ruminococcus gnavus AGR2154	2014-01-14	14	2015-03-16	15	Bacteria	Firmicutes	Clostridia	Clostridiales	Lachnospiraceae	Blautia	[Ruminococcus] gnavus
ACBY02	Subdoligranulum variabile DSM 15176	2009-02-23	9	2015-01-24	15	Bacteria	Firmicutes	Clostridia	Clostridiales	Ruminococcaceae	Subdoligranulum	Subdoligranulum variabile
ADLQ01	[Clostridium] symbiosum WAL-14163	2011-02-14	11	2015-03-16	15	Bacteria	Firmicutes	Clostridia	Clostridiales	Lachnospiraceae	Lachnoclostridium	[Clostridium] symbiosum
AAVL02	Eubacterium ventriosum ATCC 27560	2006-12-06	6	2015-01-23	15	Bacteria	Firmicutes	Clostridia	Clostridiales	Eubacteriaceae	Eubacterium	Eubacterium ventriosum
ABXU01	Desulfovibrio piger ATCC 29098	2008-10-23	8	2015-01-23	15	Bacteria	Proteobacteria	Deltaproteobacteria	Desulfovibrionales	Desulfovibrionaceae	Desulfovibrio	Desulfovibrio piger
AGXF01	Bacteroides caccae CL03T12C61	2012-06-25	12	2015-03-18	15	Bacteria	Bacteroidetes	Bacteroidia	Bacteroidales	Bacteroidaceae	Bacteroides	Bacteroides caccae
AAVN02	Collinsella aerofaciens ATCC 25986	2007-01-03	7	2015-01-23	15	Bacteria	Actinobacteria	Coriobacteriia	Coriobacteriales	Coriobacteriaceae	Collinsella	Collinsella aerofaciens
AAXF02	Bacteroides ovatus ATCC 8483	2007-03-02	7	2013-11-08	13	Bacteria	Bacteroidetes	Bacteroidia	Bacteroidales	Bacteroidaceae	Bacteroides	Bacteroides ovatus
AGYH01	[Clostridium] bolteae 90A9	2013-04-19	13	2014-12-25	14	Bacteria	Firmicutes	Clostridia	Clostridiales	Lachnospiraceae	Lachnoclostridium	[Clostridium] bolteae
ABAX03	Anaerostipes caccae DSM 14662	2007-05-24	7	2015-01-17	15	Bacteria	Firmicutes	Clostridia	Clostridiales	Lachnospiraceae	Anaerostipes	Anaerostipes caccae
AAXB02	Dorea longicatena DSM 13814	2007-03-02	7	2015-03-16	15	Bacteria	Firmicutes	Clostridia	Clostridiales	Lachnospiraceae	Dorea	Dorea longicatena
AAXE02	Parabacteroides merdae ATCC 43184	2007-03-06	7	2015-01-17	15	Bacteria	Bacteroidetes	Bacteroidia	Bacteroidales	Porphyromonadaceae	Parabacteroides	Parabacteroides merdae
NC_019382.1	Bordetella bronchiseptica 253	2012-10-11	12	2015-02-27	15	Bacteria	Proteobacteria	Betaproteobacteria	Burkholderiales	Alcaligenaceae	Bordetella	Bordetella bronchiseptica
NC_002967.9	Treponema denticola ATCC 35405	2002-02-14	2	2014-12-16	14	Bacteria	Spirochaetes	Spirochaetia	Spirochaetales	Spirochaetaceae	Treponema	Treponema denticola
NC_003047.1	Sinorhizobium meliloti 1021	2001-10-05	1	2015-03-07	15	Bacteria	Proteobacteria	Alphaproteobacteria	Rhizobiales	Rhizobiaceae	Sinorhizobium	Sinorhizobium meliloti
NC_002929.2	Bordetella pertussis Tohama I	2001-11-06	1	2015-02-06	15	Bacteria	Proteobacteria	Betaproteobacteria	Burkholderiales	Alcaligenaceae	Bordetella	Bordetella pertussis
AAYH02	Bacteroides uniformis ATCC 8492	2007-03-16	7	2014-12-23	14	Bacteria	Bacteroidetes	Bacteroidia	Bacteroidales	Bacteroidaceae	Bacteroides	Bacteroides uniformis
AWVF01	Ruminococcus callidus ATCC 27760	2013-09-16	13	2015-01-24	15	Bacteria	Firmicutes	Clostridia	Clostridiales	Ruminococcaceae	Ruminococcus	Ruminococcus callidus
ABEY02	Coprococcus eutactus ATCC 27759	2007-09-10	7	2015-03-16	15	Bacteria	Firmicutes	Clostridia	Clostridiales	Lachnospiraceae	Coprococcus	Coprococcus eutactus
ABFZ02	Bacteroides stercoris ATCC 43183	2007-10-03	7	2015-01-23	15	Bacteria	Bacteroidetes	Bacteroidia	Bacteroidales	Bacteroidaceae	Bacteroides	Bacteroides stercoris
NC_002678.2	Mesorhizobium loti MAFF303099	2001-02-03	1	2015-03-04	15	Bacteria	Proteobacteria	Alphaproteobacteria	Rhizobiales	Phyllobacteriaceae	Mesorhizobium	Mesorhizobium loti
NC_012560.1	Azotobacter vinelandii DJ	2009-04-14	9	2015-02-06	15	Bacteria	Proteobacteria	Gammaproteobacteria	Pseudomonadales	Pseudomonadaceae	Azotobacter	Azotobacter vinelandii
NC_002977.6	Methylococcus capsulatus str. Bath	2001-06-25	1	2015-02-04	15	Bacteria	Proteobacteria	Gammaproteobacteria	Methylococcales	Methylococcaceae	Methylococcus	Methylococcus capsulatus
NC_002940.2	Haemophilus ducreyi 35000HP	2001-10-24	1	2014-12-16	14	Bacteria	Proteobacteria	Gammaproteobacteria	Pasteurellales	Pasteurellaceae	Haemophilus	Haemophilus ducreyi
NC_003103.1	Rickettsia conorii str. Malish 7	2001-10-03	1	2015-02-07	15	Bacteria	Proteobacteria	Alphaproteobacteria	Rickettsiales	Rickettsiaceae	Rickettsia	Rickettsia conorii
NC_009446.1	Dichelobacter nodosus VCS1703A	2007-05-04	7	2014-12-16	14	Bacteria	Proteobacteria	Gammaproteobacteria	Cardiobacteriales	Cardiobacteriaceae	Dichelobacter	Dichelobacter nodosus
NC_004757.1	Nitrosomonas europaea ATCC 19718	2003-04-24	3	2015-02-27	15	Bacteria	Proteobacteria	Betaproteobacteria	Nitrosomonadales	Nitrosomonadaceae	Nitrosomonas	Nitrosomonas europaea
NC_011761.1	Acidithiobacillus ferrooxidans ATCC 23270	2008-12-19	8	2014-12-16	14	Bacteria	Proteobacteria	Gammaproteobacteria	Acidithiobacillales	Acidithiobacillaceae	Acidithiobacillus	Acidithiobacillus ferrooxidans
NC_018828.1	Bordetella parapertussis Bpp5	2012-10-08	12	2015-02-27	15	Bacteria	Proteobacteria	Betaproteobacteria	Burkholderiales	Alcaligenaceae	Bordetella	Bordetella parapertussis
NC_008255.1	Cytophaga hutchinsonii ATCC 33406	2006-07-11	6	2014-12-16	14	Bacteria	Bacteroidetes	Cytophagia	Cytophagales	Cytophagaceae	Cytophaga	Cytophaga hutchinsonii
NC_007643.1	Rhodospirillum rubrum ATCC 11170	2005-12-12	5	2014-12-16	14	Bacteria	Proteobacteria	Alphaproteobacteria	Rhodospirillales	Rhodospirillaceae	Rhodospirillum	Rhodospirillum rubrum
NC_010175.1	Chloroflexus aurantiacus J-10-fl	2007-12-20	7	2014-12-22	14	Bacteria	Chloroflexi	Chloroflexia	Chloroflexales	Chloroflexaceae	Chloroflexus	Chloroflexus aurantiacus
NC_014833.1	Ruminococcus albus 7 = DSM 20455	2010-12-23	10	2015-02-23	15	Bacteria	Firmicutes	Clostridia	Clostridiales	Ruminococcaceae	Ruminococcus	Ruminococcus albus
NC_001263.1	Deinococcus radiodurans R1	1999-11-02	99	2014-12-22	14	Bacteria	Deinococcus-Thermus	Deinococci	Deinococcales	Deinococcaceae	Deinococcus	Deinococcus radiodurans
NC_009785.1	Streptococcus gordonii str. Challis substr. CH1	2007-09-11	7	2014-12-16	14	Bacteria	Firmicutes	Bacilli	Lactobacillales	Streptococcaceae	Streptococcus	Streptococcus gordonii
NC_003030.1	Clostridium acetobutylicum ATCC 824	2001-10-03	1	2014-12-22	14	Bacteria	Firmicutes	Clostridia	Clostridiales	Clostridiaceae	Clostridium	Clostridium acetobutylicum
NC_008530.1	Lactobacillus gasseri ATCC 33323 = JCM 1131	2006-10-13	6	2014-12-18	14	Bacteria	Firmicutes	Bacilli	Lactobacillales	Lactobacillaceae	Lactobacillus	Lactobacillus gasseri
NC_002935.2	Corynebacterium diphtheriae NCTC 13129	2001-11-06	1	2015-03-01	15	Bacteria	Actinobacteria	Actinobacteria	Corynebacteriales	Corynebacteriaceae	Corynebacterium	Corynebacterium diphtheriae
NC_000912.1	Mycoplasma pneumoniae M129	1996-11-15	96	2015-02-17	15	Bacteria	Tenericutes	Mollicutes	Mycoplasmatales	Mycoplasmataceae	Mycoplasma	Mycoplasma pneumoniae
CM001048.1	Listeria innocua FSL S4-378	2010-12-06	10	2013-11-19	13	Bacteria	Firmicutes	Bacilli	Bacillales	Listeriaceae	Listeria	Listeria innocua
NC_002771.1	Mycoplasma pulmonis UAB CTIP	2001-10-02	1	2015-02-27	15	Bacteria	Tenericutes	Mollicutes	Mycoplasmatales	Mycoplasmataceae	Mycoplasma	Mycoplasma pulmonis
NC_004432.1	Mycoplasma penetrans HF-2	2002-12-10	2	2015-03-15	15	Bacteria	Tenericutes	Mollicutes	Mycoplasmatales	Mycoplasmataceae	Mycoplasma	Mycoplasma penetrans
NC_007517.1	Geobacter metallireducens GS-15	2005-10-27	5	2015-02-04	15	Bacteria	Proteobacteria	Deltaproteobacteria	Desulfuromonadales	Geobacteraceae	Geobacter	Geobacter metallireducens
NC_008800.1	Yersinia enterocolitica subsp. enterocolitica 8081	2006-12-20	6	2015-02-06	15	Bacteria	Proteobacteria	Gammaproteobacteria	Enterobacteriales	Enterobacteriaceae	Yersinia	Yersinia enterocolitica
NC_007794.1	Novosphingobium aromaticivorans DSM 12444	2006-02-10	6	2014-12-16	14	Bacteria	Proteobacteria	Alphaproteobacteria	Sphingomonadales	Sphingomonadaceae	Novosphingobium	Novosphingobium aromaticivorans
NC_002936.3	Dehalococcoides mccartyi 195	2001-10-03	1	2015-03-01	15	Bacteria	Chloroflexi	Dehalococcoidia	Dehalococcoidales	Dehalococcoidaceae	Dehalococcoides	Dehalococcoides mccartyi
NC_000918.1	Aquifex aeolicus VF5	1997-07-25	97	2014-12-22	14	Bacteria	Aquificae	Aquificae	Aquificales	Aquificaceae	Aquifex	Aquifex aeolicus
NC_010628.1	Nostoc punctiforme PCC 73102	2008-04-24	8	2015-02-07	15	Bacteria	Cyanobacteria		Nostocales	Nostocaceae	Nostoc	Nostoc punctiforme
NC_003361.3	Chlamydophila caviae GPIC	2002-02-14	2	2015-02-04	15	Bacteria	Chlamydiae	Chlamydiia	Chlamydiales	Chlamydiaceae	Chlamydophila	Chlamydophila caviae
NC_002620.2	Chlamydia muridarum str. Nigg	2000-03-01	0	2014-12-18	14	Bacteria	Chlamydiae	Chlamydiia	Chlamydiales	Chlamydiaceae	Chlamydia	Chlamydia muridarum
NC_002570.2	Bacillus halodurans C-125	2001-09-10	1	2015-03-16	15	Bacteria	Firmicutes	Bacilli	Bacillales	Bacillaceae	Bacillus	Bacillus halodurans
NC_003888.3	Streptomyces coelicolor A3(2)	2002-05-28	2	2015-02-06	15	Bacteria	Actinobacteria	Actinobacteria	Streptomycetales	Streptomycetaceae	Streptomyces	Streptomyces coelicolor
NC_007973.1	Cupriavidus metallidurans CH34	2006-04-26	6	2015-02-04	15	Bacteria	Proteobacteria	Betaproteobacteria	Burkholderiales	Burkholderiaceae	Cupriavidus	Cupriavidus metallidurans
NC_007333.1	Thermobifida fusca YX	2005-08-08	5	2015-02-04	15	Bacteria	Actinobacteria	Actinobacteria	Streptosporangiales	Nocardiopsaceae	Thermobifida	Thermobifida fusca
NC_003155.4	Streptomyces avermitilis MA-4680 = NBRC 14893	2001-10-15	1	2015-02-09	15	Bacteria	Actinobacteria	Actinobacteria	Streptomycetales	Streptomycetaceae	Streptomyces	Streptomyces avermitilis
NC_002939.5	Geobacter sulfurreducens PCA	2002-02-14	2	2014-12-22	14	Bacteria	Proteobacteria	Deltaproteobacteria	Desulfuromonadales	Geobacteraceae	Geobacter	Geobacter sulfurreducens
NC_007503.1	Carboxydothermus hydrogenoformans Z-2901	2005-10-21	5	2014-12-16	14	Bacteria	Firmicutes	Clostridia	Thermoanaerobacterales	Thermoanaerobacteraceae	Carboxydothermus	Carboxydothermus hydrogenoformans
NC_002978.6	Wolbachia endosymbiont of Drosophila melanogaster	2002-01-16	2	2014-12-16	14	Bacteria	Proteobacteria	Alphaproteobacteria	Rickettsiales	Anaplasmataceae	Wolbachia
NC_004344.2	Wigglesworthia glossinidia endosymbiont of Glossina brevipalpis	2002-10-24	2	2014-12-16	14	Bacteria	Proteobacteria	Gammaproteobacteria	Enterobacteriales	Enterobacteriaceae	Wigglesworthia	Wigglesworthia glossinidia
NC_003911.12	Ruegeria pomeroyi DSS-3	2002-05-16	2	2015-03-01	15	Bacteria	Proteobacteria	Alphaproteobacteria	Rhodobacterales	Rhodobacteraceae	Ruegeria	Ruegeria pomeroyi
NC_004193.1	Oceanobacillus iheyensis HTE831	2002-09-18	2	2014-12-16	14	Bacteria	Firmicutes	Bacilli	Bacillales	Bacillaceae	Oceanobacillus	Oceanobacillus iheyensis
NC_003910.7	Colwellia psychrerythraea 34H	2002-05-16	2	2014-12-17	14	Bacteria	Proteobacteria	Gammaproteobacteria	Alteromonadales	Colwelliaceae	Colwellia	Colwellia psychrerythraea
NC_002932.3	Chlorobium tepidum TLS	2002-04-30	2	2014-12-22	14	Bacteria	Chlorobi	Chlorobia	Chlorobiales	Chlorobiaceae	Chlorobaculum	Chlorobaculum tepidum
NC_004369.1	Corynebacterium efficiens YS-314	2002-11-15	2	2014-12-16	14	Bacteria	Actinobacteria	Actinobacteria	Corynebacteriales	Corynebacteriaceae	Corynebacterium	Corynebacterium efficiens
NC_004347.2	Shewanella oneidensis MR-1	2002-09-12	2	2014-12-22	14	Bacteria	Proteobacteria	Gammaproteobacteria	Alteromonadales	Shewanellaceae	Shewanella	Shewanella oneidensis
NC_007797.1	Anaplasma phagocytophilum str. HZ	2006-02-21	6	2015-03-01	15	Bacteria	Proteobacteria	Alphaproteobacteria	Rickettsiales	Anaplasmataceae	Anaplasma	Anaplasma phagocytophilum
NC_004113.1	Thermosynechococcus elongatus BP-1	2002-08-17	2	2014-12-16	14	Bacteria	Cyanobacteria		Chroococcales		Thermosynechococcus	Thermosynechococcus elongatus
NC_008531.1	Leuconostoc mesenteroides subsp. mesenteroides ATCC 8293	2006-10-13	6	2014-12-16	14	Bacteria	Firmicutes	Bacilli	Lactobacillales	Leuconostocaceae	Leuconostoc	Leuconostoc mesenteroides
NC_012483.1	Acidobacterium capsulatum ATCC 51196	2009-03-30	9	2015-02-06	15	Bacteria	Acidobacteria	Acidobacteriia	Acidobacteriales	Acidobacteriaceae	Acidobacterium	Acidobacterium capsulatum
NC_007798.1	Neorickettsia sennetsu str. Miyayama	2006-02-21	6	2014-12-16	14	Bacteria	Proteobacteria	Alphaproteobacteria	Rickettsiales	Anaplasmataceae	Neorickettsia	Neorickettsia sennetsu
NC_004547.2	Pectobacterium atrosepticum SCRI1043	2003-03-05	3	2015-03-01	15	Bacteria	Proteobacteria	Gammaproteobacteria	Enterobacteriales	Enterobacteriaceae	Pectobacterium	Pectobacterium atrosepticum
NC_007912.1	Saccharophagus degradans 2-40	2006-03-17	6	2015-02-07	15	Bacteria	Proteobacteria	Gammaproteobacteria	Alteromonadales	Alteromonadaceae	Saccharophagus	Saccharophagus degradans
NC_008312.1	Trichodesmium erythraeum IMS101	2006-07-06	6	2015-03-01	15	Bacteria	Cyanobacteria		Oscillatoriales		Trichodesmium	Trichodesmium erythraeum
NC_010645.1	Bordetella avium 197N	2006-02-01	6	2015-02-06	15	Bacteria	Proteobacteria	Betaproteobacteria	Burkholderiales	Alcaligenaceae	Bordetella	Bordetella avium
NC_015761.1	Salmonella bongori NCTC 12419	2011-07-06	11	2015-03-01	15	Bacteria	Proteobacteria	Gammaproteobacteria	Enterobacteriales	Enterobacteriaceae	Salmonella	Salmonella bongori
NC_012004.1	Streptococcus uberis 0140J	2009-01-28	9	2015-02-27	15	Bacteria	Firmicutes	Bacilli	Lactobacillales	Streptococcaceae	Streptococcus	Streptococcus uberis
NC_007899.1	Chlamydophila felis Fe/C-56	2006-03-10	6	2015-02-04	15	Bacteria	Chlamydiae	Chlamydiia	Chlamydiales	Chlamydiaceae	Chlamydophila	Chlamydophila felis
NC_004663.1	Bacteroides thetaiotaomicron VPI-5482	2003-03-28	3	2014-12-22	14	Bacteria	Bacteroidetes	Bacteroidia	Bacteroidales	Bacteroidaceae	Bacteroides	Bacteroides thetaiotaomicron
NC_005027.1	Rhodopirellula baltica SH 1	2003-07-02	3	2015-02-27	15	Bacteria	Planctomycetes	Planctomycetia	Planctomycetales	Planctomycetaceae	Rhodopirellula	Rhodopirellula baltica
NC_018533.1	Bartonella quintana RM-11	2012-09-06	12	2015-02-17	15	Bacteria	Proteobacteria	Alphaproteobacteria	Rhizobiales	Bartonellaceae	Bartonella	Bartonella quintana
NC_004557.1	Clostridium tetani E88	2003-02-04	3	2015-01-20	15	Bacteria	Firmicutes	Clostridia	Clostridiales	Clostridiaceae	Clostridium	Clostridium tetani
NC_006814.3	Lactobacillus acidophilus NCFM	2005-01-27	5	2014-12-17	14	Bacteria	Firmicutes	Bacilli	Lactobacillales	Lactobacillaceae	Lactobacillus	Lactobacillus acidophilus
NC_014034.1	Rhodobacter capsulatus SB 1003	2010-04-09	10	2015-03-01	15	Bacteria	Proteobacteria	Alphaproteobacteria	Rhodobacterales	Rhodobacteraceae	Rhodobacter	Rhodobacter capsulatus
NC_004552.2	Chlamydophila abortus S26/3	2003-03-05	3	2015-02-06	15	Bacteria	Chlamydiae	Chlamydiia	Chlamydiales	Chlamydiaceae	Chlamydophila	Chlamydophila abortus
NC_008011.1	Lawsonia intracellularis PHE/MN1-00	2006-05-04	6	2015-02-27	15	Bacteria	Proteobacteria	Deltaproteobacteria	Desulfovibrionales	Desulfovibrionaceae	Lawsonia	Lawsonia intracellularis
NC_021082.1	Mannheimia haemolytica M42548	2013-04-22	13	2015-03-20	15	Bacteria	Proteobacteria	Gammaproteobacteria	Pasteurellales	Pasteurellaceae	Mannheimia	Mannheimia haemolytica
NC_004567.2	Lactobacillus plantarum WCFS1	2003-02-07	3	2015-03-25	15	Bacteria	Firmicutes	Bacilli	Lactobacillales	Lactobacillaceae	Lactobacillus	Lactobacillus plantarum
NC_020064.1	Serratia marcescens FGI94	2013-01-03	13	2015-02-04	15	Bacteria	Proteobacteria	Gammaproteobacteria	Enterobacteriales	Enterobacteriaceae	Serratia	Serratia marcescens
NC_004917.1	Helicobacter hepaticus ATCC 51449	2003-06-26	3	2015-02-04	15	Bacteria	Proteobacteria	Epsilonproteobacteria	Campylobacterales	Helicobacteraceae	Helicobacter	Helicobacter hepaticus
NC_005956.1	Bartonella henselae str. Houston-1	2004-06-24	4	2015-02-27	15	Bacteria	Proteobacteria	Alphaproteobacteria	Rhizobiales	Bartonellaceae	Bartonella	Bartonella henselae
NC_008497.1	Lactobacillus brevis ATCC 367	2006-10-13	6	2015-03-01	15	Bacteria	Firmicutes	Bacilli	Lactobacillales	Lactobacillaceae	Lactobacillus	Lactobacillus brevis
NC_008525.1	Pediococcus pentosaceus ATCC 25745	2006-10-13	6	2014-12-16	14	Bacteria	Firmicutes	Bacilli	Lactobacillales	Lactobacillaceae	Pediococcus	Pediococcus pentosaceus
NC_006087.1	Leifsonia xyli subsp. xyli str. CTCB07	2004-08-04	4	2014-12-17	14	Bacteria	Actinobacteria	Actinobacteria	Micrococcales	Microbacteriaceae	Leifsonia	Leifsonia xyli
AAGP01	Brevibacterium linens BL2	2005-04-07	5	2014-12-23	14	Bacteria	Actinobacteria	Actinobacteria	Micrococcales	Brevibacteriaceae	Brevibacterium	Brevibacterium linens
NC_004829.2	Mycoplasma gallisepticum str. R(low)	2003-06-09	3	2014-12-17	14	Bacteria	Tenericutes	Mollicutes	Mycoplasmatales	Mycoplasmataceae	Mycoplasma	Mycoplasma gallisepticum
NC_008148.1	Rubrobacter xylanophilus DSM 9941	2006-06-09	6	2015-02-07	15	Bacteria	Actinobacteria	Rubrobacteria	Rubrobacterales	Rubrobacteraceae	Rubrobacter	Rubrobacter xylanophilus
NC_009664.2	Kineococcus radiotolerans SRS30216 = ATCC BAA-149	2007-07-10	7	2015-02-04	15	Bacteria	Actinobacteria	Actinobacteria	Kineosporiales	Kineosporiaceae	Kineococcus	Kineococcus radiotolerans
NC_007354.1	Ehrlichia canis str. Jake	2005-08-12	5	2015-03-02	15	Bacteria	Proteobacteria	Alphaproteobacteria	Rickettsiales	Anaplasmataceae	Ehrlichia	Ehrlichia canis
NC_014117.1	Burkholderia sp. CCGE1002	2010-04-30	10	2014-12-17	14	Bacteria	Proteobacteria	Betaproteobacteria	Burkholderiales	Burkholderiaceae	Burkholderia
NC_008825.1	Methylibium petroleiphilum PM1	2007-01-29	7	2014-12-16	14	Bacteria	Proteobacteria	Betaproteobacteria	Burkholderiales		Methylibium	Methylibium petroleiphilum
NC_006085.1	Propionibacterium acnes KPA171202	2004-07-30	4	2015-02-04	15	Bacteria	Actinobacteria	Actinobacteria	Propionibacteriales	Propionibacteriaceae	Propionibacterium	Propionibacterium acnes
NZ_CP007181.1	Campylobacter coli RM4661	2014-03-03	14	2015-02-17	15	Bacteria	Proteobacteria	Epsilonproteobacteria	Campylobacterales	Campylobacteraceae	Campylobacter	Campylobacter coli
AACR01	Pasteuria nishizawae str. North American	2003-07-23	3	2014-01-08	14	Bacteria	Firmicutes	Bacilli	Bacillales	Pasteuriaceae	Pasteuria	Pasteuria nishizawae
NC_005061.1	Candidatus Blochmannia floridanus	2003-08-08	3	2015-02-27	15	Bacteria	Proteobacteria	Gammaproteobacteria	Enterobacteriales	Enterobacteriaceae	Candidatus Blochmannia
NC_005090.1	Wolinella succinogenes DSM 1740	2003-09-04	3	2015-02-27	15	Bacteria	Proteobacteria	Epsilonproteobacteria	Campylobacterales	Helicobacteraceae	Wolinella	Wolinella succinogenes
NC_005085.1	Chromobacterium violaceum ATCC 12472	2003-08-22	3	2015-02-24	15	Bacteria	Proteobacteria	Betaproteobacteria	Neisseriales	Chromobacteriaceae	Chromobacterium	Chromobacterium violaceum
NZ_AABW01000001.1	Rickettsia sibirica 246	2003-02-06	3	2015-03-10	15	Bacteria	Proteobacteria	Alphaproteobacteria	Rickettsiales	Rickettsiaceae	Rickettsia	Rickettsia sibirica
NC_008095.1	Myxococcus xanthus DK 1622	2006-06-07	6	2015-03-02	15	Bacteria	Proteobacteria	Deltaproteobacteria	Myxococcales	Myxococcaceae	Myxococcus	Myxococcus xanthus
NC_011025.1	Mycoplasma arthritidis 158L3-1	2008-06-25	8	2014-12-16	14	Bacteria	Tenericutes	Mollicutes	Mycoplasmatales	Mycoplasmataceae	Mycoplasma	Mycoplasma arthritidis
NC_005126.1	Photorhabdus luminescens subsp. laumondii TTO1	2003-09-27	3	2015-02-27	15	Bacteria	Proteobacteria	Gammaproteobacteria	Enterobacteriales	Enterobacteriaceae	Photorhabdus	Photorhabdus luminescens
NC_005125.1	Gloeobacter violaceus PCC 7421	2003-09-25	3	2014-12-22	14	Bacteria	Cyanobacteria	Gloeobacteria	Gloeobacterales		Gloeobacter	Gloeobacter violaceus
NC_005303.2	Onion yellows phytoplasma OY-M	2003-12-09	3	2014-12-18	14	Bacteria	Tenericutes	Mollicutes	Acholeplasmatales	Acholeplasmataceae	Candidatus Phytoplasma	Onion yellows phytoplasma
CP000284.1	Methylobacillus flagellatus KT	2006-04-10	6	2014-12-17	14	Bacteria	Proteobacteria	Betaproteobacteria	Methylophilales	Methylophilaceae	Methylobacillus	Methylobacillus flagellatus
NC_007644.1	Moorella thermoacetica ATCC 39073	2005-12-12	5	2014-12-18	14	Bacteria	Firmicutes	Clostridia	Thermoanaerobacterales	Thermoanaerobacteraceae	Moorella	Moorella thermoacetica
NC_010556.1	Exiguobacterium sibiricum 255-15	2008-04-03	8	2015-02-04	15	Bacteria	Firmicutes	Bacilli	Bacillales		Exiguobacterium	Exiguobacterium sibiricum
NC_006055.1	Mesoplasma florum L1	2004-07-19	4	2014-12-22	14	Bacteria	Tenericutes	Mollicutes	Entomoplasmatales	Entomoplasmataceae	Mesoplasma	Mesoplasma florum
AADV02	Crocosphaera watsonii WH 8501	2004-03-10	4	2015-02-16	15	Bacteria	Cyanobacteria		Chroococcales		Crocosphaera	Crocosphaera watsonii
NC_009256.1	Burkholderia vietnamiensis G4	2007-03-27	7	2015-02-23	15	Bacteria	Proteobacteria	Betaproteobacteria	Burkholderiales	Burkholderiaceae	Burkholderia	Burkholderia vietnamiensis
NC_007168.1	Staphylococcus haemolyticus JCSC1435	2005-07-01	5	2015-02-07	15	Bacteria	Firmicutes	Bacilli	Bacillales	Staphylococcaceae	Staphylococcus	Staphylococcus haemolyticus
NC_009505.1	Brucella ovis ATCC 25840	2007-05-30	7	2014-12-16	14	Bacteria	Proteobacteria	Alphaproteobacteria	Rhizobiales	Brucellaceae	Brucella	Brucella ovis
NC_005861.1	Candidatus Protochlamydia amoebophila UWE25	2004-04-08	4	2015-03-01	15	Bacteria	Chlamydiae	Chlamydiia	Chlamydiales	Parachlamydiaceae	Candidatus Protochlamydia	Candidatus Protochlamydia amoebophila
NC_007984.1	Baumannia cicadellinicola str. Hc (Homalodisca coagulata)	2006-04-27	6	2014-12-16	14	Bacteria	Proteobacteria	Gammaproteobacteria				Candidatus Baumannia cicadellinicola
NC_012039.1	Campylobacter lari RM2100	2009-02-05	9	2014-12-17	14	Bacteria	Proteobacteria	Epsilonproteobacteria	Campylobacterales	Campylobacteraceae	Campylobacter	Campylobacter lari
AEPU01	Campylobacter upsaliensis JV21	2010-12-27	10	2014-12-23	14	Bacteria	Proteobacteria	Epsilonproteobacteria	Campylobacterales	Campylobacteraceae	Campylobacter	Campylobacter upsaliensis
NC_014760.1	Mycoplasma bovis PG45	2010-11-30	10	2015-02-04	15	Bacteria	Tenericutes	Mollicutes	Mycoplasmatales	Mycoplasmataceae	Mycoplasma	Mycoplasma bovis
NC_012440.1	Persephonella marina EX-H1	2009-03-25	9	2014-12-17	14	Bacteria	Aquificae	Aquificae	Aquificales	Hydrogenothermaceae	Persephonella	Persephonella marina
NC_015713.1	Simkania negevensis Z	2011-06-21	11	2015-02-27	15	Bacteria	Chlamydiae	Chlamydiia	Chlamydiales	Simkaniaceae	Simkania	Simkania negevensis
NC_012438.1	Sulfurihydrogenibium azorense Az-Fu1	2009-03-25	9	2015-02-05	15	Bacteria	Aquificae	Aquificae	Aquificales	Hydrogenothermaceae	Sulfurihydrogenibium	Sulfurihydrogenibium azorense
AAEW02	Desulfuromonas acetoxidans DSM 684	2005-06-20	5	2015-01-23	15	Bacteria	Proteobacteria	Deltaproteobacteria	Desulfuromonadales	Desulfuromonadaceae	Desulfuromonas	Desulfuromonas acetoxidans
NC_010803.1	Chlorobium limicola DSM 245	2008-06-04	8	2015-02-04	15	Bacteria	Chlorobi	Chlorobia	Chlorobiales	Chlorobiaceae	Chlorobium	Chlorobium limicola
NC_009337.1	Chlorobium phaeovibrioides DSM 265	2007-04-12	7	2015-02-04	15	Bacteria	Chlorobi	Chlorobia	Chlorobiales	Chlorobiaceae	Chlorobium	Chlorobium phaeovibrioides
NC_013961.1	Erwinia amylovora CFBP1430	2010-03-25	10	2015-03-01	15	Bacteria	Proteobacteria	Gammaproteobacteria	Enterobacteriales	Enterobacteriaceae	Erwinia	Erwinia amylovora
NC_016612.1	Klebsiella oxytoca KCTC 1686	2011-12-29	11	2015-02-03	15	Bacteria	Proteobacteria	Gammaproteobacteria	Enterobacteriales	Enterobacteriaceae	Klebsiella	Klebsiella oxytoca
NC_016620.1	Bacteriovorax marinus SJ	2010-07-23	10	2015-03-21	15	Bacteria	Proteobacteria	Deltaproteobacteria	Bdellovibrionales	Bacteriovoracaceae	Bacteriovorax	Bacteriovorax marinus
NC_010554.1	Proteus mirabilis HI4320	2008-04-02	8	2015-02-06	15	Bacteria	Proteobacteria	Gammaproteobacteria	Enterobacteriales	Enterobacteriaceae	Proteus	Proteus mirabilis
NC_009617.1	Clostridium beijerinckii NCIMB 8052	2007-06-27	7	2014-12-16	14	Bacteria	Firmicutes	Clostridia	Clostridiales	Clostridiaceae	Clostridium	Clostridium beijerinckii
NC_008536.1	Candidatus Solibacter usitatus Ellin6076	2006-10-16	6	2015-02-06	15	Bacteria	Acidobacteria	Solibacteres	Solibacterales	Solibacteraceae	Candidatus Solibacter	Candidatus Solibacter usitatus
CP000822.1	Citrobacter koseri ATCC BAA-895	2007-09-11	7	2014-12-16	14	Bacteria	Proteobacteria	Gammaproteobacteria	Enterobacteriales	Enterobacteriaceae	Citrobacter	Citrobacter koseri
NC_009778.1	Cronobacter sakazakii ATCC BAA-894	2007-08-28	7	2015-02-04	15	Bacteria	Proteobacteria	Gammaproteobacteria	Enterobacteriales	Enterobacteriaceae	Cronobacter	Cronobacter sakazakii
NC_014121.1	Enterobacter cloacae subsp. cloacae ATCC 13047	2010-04-23	10	2014-12-17	14	Bacteria	Proteobacteria	Gammaproteobacteria	Enterobacteriales	Enterobacteriaceae	Enterobacter	Enterobacter cloacae
NC_011059.1	Prosthecochloris aestuarii DSM 271	2008-07-18	8	2014-12-16	14	Bacteria	Chlorobi	Chlorobia	Chlorobiales	Chlorobiaceae	Prosthecochloris	Prosthecochloris aestuarii
NC_006138.1	Desulfotalea psychrophila LSv54	2004-07-31	4	2015-02-27	15	Bacteria	Proteobacteria	Deltaproteobacteria	Desulfobacterales	Desulfobulbaceae	Desulfotalea	Desulfotalea psychrophila
NC_009879.1	Rickettsia canadensis str. McKiel	2007-10-01	7	2015-02-04	15	Bacteria	Proteobacteria	Alphaproteobacteria	Rickettsiales	Rickettsiaceae	Rickettsia	Rickettsia canadensis
NC_009881.1	Rickettsia akari str. Hartford	2007-10-02	7	2015-02-06	15	Bacteria	Proteobacteria	Alphaproteobacteria	Rickettsiales	Rickettsiaceae	Rickettsia	Rickettsia akari
NC_013929.1	Streptomyces scabiei 87.22	2009-10-02	9	2015-02-27	15	Bacteria	Actinobacteria	Actinobacteria	Streptomycetales	Streptomycetaceae	Streptomyces	Streptomyces scabiei
NC_009925.1	Acaryochloris marina MBIC11017	2007-10-16	7	2014-12-16	14	Bacteria	Cyanobacteria		Chroococcales		Acaryochloris	Acaryochloris marina
NC_011060.1	Pelodictyon phaeoclathratiforme BU-1	2008-07-18	8	2014-12-16	14	Bacteria	Chlorobi	Chlorobia	Chlorobiales	Chlorobiaceae	Pelodictyon	Pelodictyon phaeoclathratiforme
NC_008554.1	Syntrophobacter fumaroxidans MPOB	2006-10-26	6	2015-02-04	15	Bacteria	Proteobacteria	Deltaproteobacteria	Syntrophobacterales	Syntrophobacteraceae	Syntrophobacter	Syntrophobacter fumaroxidans
NC_008346.1	Syntrophomonas wolfei subsp. wolfei str. Goettingen G311	2006-09-14	6	2015-02-04	15	Bacteria	Firmicutes	Clostridia	Clostridiales	Syntrophomonadaceae	Syntrophomonas	Syntrophomonas wolfei
CP000109.2	Thiomicrospira crunogena XCL-2	2005-10-31	5	2014-12-17	14	Bacteria	Proteobacteria	Gammaproteobacteria	Thiotrichales	Piscirickettsiaceae	Thiomicrospira	Thiomicrospira crunogena
NC_007575.1	Sulfurimonas denitrificans DSM 1251	2005-11-01	5	2014-12-16	14	Bacteria	Proteobacteria	Epsilonproteobacteria	Campylobacterales	Helicobacteraceae	Sulfurimonas	Sulfurimonas denitrificans
NC_007404.1	Thiobacillus denitrificans ATCC 25259	2005-09-01	5	2015-02-07	15	Bacteria	Proteobacteria	Betaproteobacteria	Hydrogenophilales	Hydrogenophilaceae	Thiobacillus	Thiobacillus denitrificans
NC_006300.1	Mannheimia succiniciproducens MBEL55E	2004-09-17	4	2015-02-07	15	Bacteria	Proteobacteria	Gammaproteobacteria	Pasteurellales	Pasteurellaceae	Basfia	[Mannheimia] succiniciproducens
NC_006361.1	Nocardia farcinica IFM 10152	2004-10-09	4	2014-12-16	14	Bacteria	Actinobacteria	Actinobacteria	Corynebacteriales	Nocardiaceae	Nocardia	Nocardia farcinica
NC_006370.1	Photobacterium profundum SS9	2004-04-30	4	2015-02-27	15	Bacteria	Proteobacteria	Gammaproteobacteria	Vibrionales	Vibrionaceae	Photobacterium	Photobacterium profundum
NC_012778.1	[Eubacterium] eligens ATCC 27750	2009-06-04	9	2015-02-05	15	Bacteria	Firmicutes	Clostridia	Clostridiales	Eubacteriaceae	Eubacterium	[Eubacterium] eligens
NC_008740.1	Marinobacter hydrocarbonoclasticus VT8	2006-12-28	6	2015-02-07	15	Bacteria	Proteobacteria	Gammaproteobacteria	Alteromonadales	Alteromonadaceae	Marinobacter	Marinobacter hydrocarbonoclasticus
NC_012115.1	Nautilia profundicola AmH	2009-02-13	9	2015-02-04	15	Bacteria	Proteobacteria	Epsilonproteobacteria	Nautiliales	Nautiliaceae	Nautilia	Nautilia profundicola
NC_006513.1	Aromatoleum aromaticum EbN1	2004-12-02	4	2015-02-27	15	Bacteria	Proteobacteria	Betaproteobacteria	Rhodocyclales	Rhodocyclaceae	Aromatoleum	Aromatoleum aromaticum
NC_007929.1	Lactobacillus salivarius UCC118	2006-03-30	6	2014-12-17	14	Bacteria	Firmicutes	Bacilli	Lactobacillales	Lactobacillaceae	Lactobacillus	Lactobacillus salivarius
NC_010981.1	Wolbachia endosymbiont of Culex quinquefasciatus Pel	2008-06-13	8	2015-03-04	15	Bacteria	Proteobacteria	Alphaproteobacteria	Rickettsiales	Anaplasmataceae	Wolbachia	Wolbachia endosymbiont of Culex quinquefasciatus
NC_006582.1	Bacillus clausii KSM-K16	2004-12-10	4	2015-02-07	15	Bacteria	Firmicutes	Bacilli	Bacillales	Bacillaceae	Bacillus	Bacillus clausii
NC_006677.1	Gluconobacter oxydans 621H	2005-01-21	5	2015-02-04	15	Bacteria	Proteobacteria	Alphaproteobacteria	Rhodospirillales	Acetobacteraceae	Gluconobacter	Gluconobacter oxydans
AAGB01	Wolbachia endosymbiont of Drosophila ananassae	2005-02-03	5	2015-01-17	15	Bacteria	Proteobacteria	Alphaproteobacteria	Rickettsiales	Anaplasmataceae	Wolbachia
NC_009655.1	Actinobacillus succinogenes 130Z	2007-07-05	7	2015-02-07	15	Bacteria	Proteobacteria	Gammaproteobacteria	Pasteurellales	Pasteurellaceae	Actinobacillus	Actinobacillus succinogenes
NC_011989.1	Agrobacterium vitis S4	2009-01-27	9	2015-02-07	15	Bacteria	Proteobacteria	Alphaproteobacteria	Rhizobiales	Rhizobiaceae	Agrobacterium	Agrobacterium vitis
AAOB01	marine actinobacterium PHSC20C1	2006-02-24	6	2015-01-24	15	Bacteria	Actinobacteria	Actinobacteria
NC_014219.1	[Bacillus] selenitireducens MLS10	2010-05-28	10	2014-12-18	14	Bacteria	Firmicutes	Bacilli	Bacillales	Sporolactobacillaceae		[Bacillus] selenitireducens
NC_009614.1	Bacteroides vulgatus ATCC 8482	2007-06-27	7	2015-02-07	15	Bacteria	Bacteroidetes	Bacteroidia	Bacteroidales	Bacteroidaceae	Bacteroides	Bacteroides vulgatus
NC_008609.1	Pelobacter propionicus DSM 2379	2006-11-30	6	2014-12-16	14	Bacteria	Proteobacteria	Deltaproteobacteria	Desulfuromonadales	Pelobacteraceae	Pelobacter	Pelobacter propionicus
NC_008700.1	Shewanella amazonensis SB2B	2006-12-21	6	2015-02-04	15	Bacteria	Proteobacteria	Gammaproteobacteria	Alteromonadales	Shewanellaceae	Shewanella	Shewanella amazonensis
NC_007954.1	Shewanella denitrificans OS217	2006-04-10	6	2015-02-04	15	Bacteria	Proteobacteria	Gammaproteobacteria	Alteromonadales	Shewanellaceae	Shewanella	Shewanella denitrificans
NC_008345.1	Shewanella frigidimarina NCIMB 400	2006-09-14	6	2015-02-04	15	Bacteria	Proteobacteria	Gammaproteobacteria	Alteromonadales	Shewanellaceae	Shewanella	Shewanella frigidimarina
NC_013892.1	Xenorhabdus bovienii SS-2004	2010-02-19	10	2015-02-27	15	Bacteria	Proteobacteria	Gammaproteobacteria	Enterobacteriales	Enterobacteriaceae	Xenorhabdus	Xenorhabdus bovienii
NC_007498.2	Pelobacter carbinolicus DSM 2380	2005-10-12	5	2014-12-16	14	Bacteria	Proteobacteria	Deltaproteobacteria	Desulfuromonadales	Pelobacteraceae	Pelobacter	Pelobacter carbinolicus
NC_021084.1	Wolbachia endosymbiont of Drosophila simulans wNo	2013-04-22	13	2014-12-18	14	Bacteria	Proteobacteria	Alphaproteobacteria	Rickettsiales	Anaplasmataceae	Wolbachia	Wolbachia endosymbiont of Drosophila simulans
NC_014228.1	Xenorhabdus nematophila ATCC 19061	2010-02-19	10	2015-02-27	15	Bacteria	Proteobacteria	Gammaproteobacteria	Enterobacteriales	Enterobacteriaceae	Xenorhabdus	Xenorhabdus nematophila
AAMX01	Idiomarina baltica OS145	2006-01-24	6	2015-01-23	15	Bacteria	Proteobacteria	Gammaproteobacteria	Alteromonadales	Idiomarinaceae	Idiomarina	Idiomarina baltica
AAWS01	Microscilla marina ATCC 23134	2007-01-22	7	2015-03-18	15	Bacteria	Bacteroidetes	Cytophagia	Cytophagales	Cytophagaceae	Microscilla	Microscilla marina
NC_014147.1	Moraxella catarrhalis BBH18	2010-05-11	10	2014-12-17	14	Bacteria	Proteobacteria	Gammaproteobacteria	Pseudomonadales	Moraxellaceae	Moraxella	Moraxella catarrhalis
ADNC01	Mycoplasma alligatoris A21JP2	2010-03-30	10	2015-01-23	15	Bacteria	Tenericutes	Mollicutes	Mycoplasmatales	Mycoplasmataceae	Mycoplasma	Mycoplasma alligatoris
NC_021002.1	Mycoplasma fermentans PG18	2009-06-03	9	2014-12-18	14	Bacteria	Tenericutes	Mollicutes	Mycoplasmatales	Mycoplasmataceae	Mycoplasma	Mycoplasma fermentans
NC_008781.1	Polaromonas naphthalenivorans CJ2	2007-01-04	7	2015-02-04	15	Bacteria	Proteobacteria	Betaproteobacteria	Burkholderiales	Comamonadaceae	Polaromonas	Polaromonas naphthalenivorans
NC_013716.1	Citrobacter rodentium ICC168	2010-01-05	10	2015-02-27	15	Bacteria	Proteobacteria	Gammaproteobacteria	Enterobacteriales	Enterobacteriaceae	Citrobacter	Citrobacter rodentium
NC_008025.1	Deinococcus geothermalis DSM 11300	2006-05-04	6	2015-02-04	15	Bacteria	Deinococcus-Thermus	Deinococci	Deinococcales	Deinococcaceae	Deinococcus	Deinococcus geothermalis
NC_009253.1	Desulfotomaculum reducens MI-1	2007-03-24	7	2015-02-04	15	Bacteria	Firmicutes	Clostridia	Clostridiales	Peptococcaceae	Desulfotomaculum	Desulfotomaculum reducens
NC_013949.1	Helicobacter mustelae 12198	2010-03-11	10	2015-02-27	15	Bacteria	Proteobacteria	Epsilonproteobacteria	Campylobacterales	Helicobacteraceae	Helicobacter	Helicobacter mustelae
NC_010337.2	Heliobacterium modesticaldum Ice1	2008-02-11	8	2015-02-04	15	Bacteria	Firmicutes	Clostridia	Clostridiales	Heliobacteriaceae	Heliobacterium	Heliobacterium modesticaldum
ABCK01	Lentisphaera araneosa HTCC2155	2007-06-19	7	2015-01-24	15	Bacteria	Lentisphaerae	Lentisphaeria	Lentisphaerales	Lentisphaeraceae	Lentisphaera	Lentisphaera araneosa
NC_016011.1	Listeria ivanovii subsp. ivanovii PAM 55	2011-09-15	11	2015-02-27	15	Bacteria	Firmicutes	Bacilli	Bacillales	Listeriaceae	Listeria	Listeria ivanovii
NC_013891.1	Listeria seeligeri serovar 1/2b str. SLCC3954	2010-02-18	10	2015-02-27	15	Bacteria	Firmicutes	Bacilli	Bacillales	Listeriaceae	Listeria	Listeria seeligeri
NC_008555.1	Listeria welshimeri serovar 6b str. SLCC5334	2006-10-25	6	2015-02-27	15	Bacteria	Firmicutes	Bacilli	Bacillales	Listeriaceae	Listeria	Listeria welshimeri
NZ_AOFE01000000	Nodularia spumigena CCY9414	2013-02-18	13	2013-07-08	13	Bacteria	Cyanobacteria		Nostocales	Nostocaceae	Nodularia	Nodularia spumigena
ATUP01	Oceanicaulis alexandrii DSM 11625	2013-07-09	13	2015-01-24	15	Bacteria	Proteobacteria	Alphaproteobacteria	Rhodobacterales	Hyphomonadaceae	Oceanicaulis	Oceanicaulis alexandrii
AAMO01	Oceanicola batsensis HTCC2597	2006-01-05	6	2015-01-24	15	Bacteria	Proteobacteria	Alphaproteobacteria	Rhodobacterales	Rhodobacteraceae	Oceanicola	Oceanicola batsensis
AAOT01	Oceanicola granulosus HTCC2516	2006-03-01	6	2015-01-24	15	Bacteria	Proteobacteria	Alphaproteobacteria	Rhodobacterales	Rhodobacteraceae	Oceanicola	Oceanicola granulosus
AAOG01	Polaribacter irgensii 23-P	2006-02-24	6	2015-01-24	15	Bacteria	Bacteroidetes	Flavobacteriia	Flavobacteriales	Flavobacteriaceae	Polaribacter	Polaribacter irgensii
NC_008228.1	Pseudoalteromonas atlantica T6c	2006-06-28	6	2014-12-17	14	Bacteria	Proteobacteria	Gammaproteobacteria	Alteromonadales	Pseudoalteromonadaceae	Pseudoalteromonas	Pseudoalteromonas atlantica
AAOH01	Pseudoalteromonas tunicata D2	2006-02-24	6	2015-01-24	15	Bacteria	Proteobacteria	Gammaproteobacteria	Alteromonadales	Pseudoalteromonadaceae	Pseudoalteromonas	Pseudoalteromonas tunicata
NC_009767.1	Roseiflexus castenholzii DSM 13941	2007-08-23	7	2015-02-07	15	Bacteria	Chloroflexi	Chloroflexia	Chloroflexales	Roseiflexaceae	Roseiflexus	Roseiflexus castenholzii
NC_016640.1	Arthrospira platensis NIES-39	2010-03-26	10	2015-02-23	15	Bacteria	Cyanobacteria		Oscillatoriales		Arthrospira	Arthrospira platensis
NC_009437.1	Caldicellulosiruptor saccharolyticus DSM 8903	2007-04-19	7	2014-12-16	14	Bacteria	Firmicutes	Clostridia	Thermoanaerobacterales	Thermoanaerobacterales Family III. Incertae Sedis	Caldicellulosiruptor	Caldicellulosiruptor saccharolyticus
NC_009138.1	Herminiimonas arsenicoxydans	2007-03-13	7	2015-02-27	15	Bacteria	Proteobacteria	Betaproteobacteria	Burkholderiales	Oxalobacteraceae	Herminiimonas
NC_012779.2	Edwardsiella ictaluri 93-146	2009-06-04	9	2014-12-17	14	Bacteria	Proteobacteria	Gammaproteobacteria	Enterobacteriales	Enterobacteriaceae	Edwardsiella	Edwardsiella ictaluri
NC_014752.1	Neisseria lactamica 020-06	2010-11-30	10	2015-02-27	15	Bacteria	Proteobacteria	Betaproteobacteria	Neisseriales	Neisseriaceae	Neisseria	Neisseria lactamica
NC_007964.1	Nitrobacter hamburgensis X14	2006-04-11	6	2015-02-04	15	Bacteria	Proteobacteria	Alphaproteobacteria	Rhizobiales	Bradyrhizobiaceae	Nitrobacter	Nitrobacter hamburgensis
NC_007406.1	Nitrobacter winogradskyi Nb-255	2005-09-12	5	2015-02-07	15	Bacteria	Proteobacteria	Alphaproteobacteria	Rhizobiales	Bradyrhizobiaceae	Nitrobacter	Nitrobacter winogradskyi
AAOF01	Nitrococcus mobilis Nb-231	2006-02-24	6	2015-01-24	15	Bacteria	Proteobacteria	Gammaproteobacteria	Chromatiales	Ectothiorhodospiraceae	Nitrococcus	Nitrococcus mobilis
NC_007716.1	Aster yellows witches'-broom phytoplasma AYWB	2006-01-11	6	2014-12-16	14	Bacteria	Tenericutes	Mollicutes	Acholeplasmatales	Acholeplasmataceae	Candidatus Phytoplasma	Aster yellows witches'-broom phytoplasma
NC_007722.1	Erythrobacter litoralis HTCC2594	2006-01-11	6	2015-02-07	15	Bacteria	Proteobacteria	Alphaproteobacteria	Sphingomonadales	Erythrobacteraceae	Erythrobacter	Erythrobacter litoralis
NC_009615.1	Parabacteroides distasonis ATCC 8503	2007-06-27	7	2014-12-16	14	Bacteria	Bacteroidetes	Bacteroidia	Bacteroidales	Porphyromonadaceae	Parabacteroides	Parabacteroides distasonis
NC_020517.1	Bifidobacterium breve UCC2003	2011-07-06	11	2015-03-01	15	Bacteria	Actinobacteria	Actinobacteria	Bifidobacteriales	Bifidobacteriaceae	Bifidobacterium	Bifidobacterium breve
AANZ01	Blastopirellula marina DSM 3645	2006-02-15	6	2015-01-23	15	Bacteria	Planctomycetes	Planctomycetia	Planctomycetales	Planctomycetaceae	Blastopirellula	Blastopirellula marina
NC_014328.1	Clostridium ljungdahlii DSM 13528	2010-07-12	10	2014-12-17	14	Bacteria	Firmicutes	Clostridia	Clostridiales	Clostridiaceae	Clostridium	Clostridium ljungdahlii
ABXE01	Rhodobacteraceae bacterium HTCC2083	2008-09-23	8	2015-01-24	15	Bacteria	Proteobacteria	Alphaproteobacteria	Rhodobacterales	Rhodobacteraceae
NC_018721.1	Psychroflexus torquis ATCC 700755	2012-10-09	12	2014-12-17	14	Bacteria	Bacteroidetes	Flavobacteriia	Flavobacteriales	Flavobacteriaceae	Psychroflexus	Psychroflexus torquis
AAOW01	Neptuniibacter caesariensis	2006-03-01	6	2015-01-24	15	Bacteria	Proteobacteria	Gammaproteobacteria	Oceanospirillales	Oceanospirillaceae	Neptuniibacter
AAQH01	Bermanella marisrubri	2006-04-28	6	2015-01-23	15	Bacteria	Proteobacteria	Gammaproteobacteria	Oceanospirillales	Oceanospirillaceae	Bermanella
AAOJ01	Photobacterium angustum S14	2006-03-24	6	2015-01-17	15	Bacteria	Proteobacteria	Gammaproteobacteria	Vibrionales	Vibrionaceae	Photobacterium	Photobacterium angustum
NC_014230.1	Croceibacter atlanticus HTCC2559	2010-06-09	10	2015-02-04	15	Bacteria	Bacteroidetes	Flavobacteriia	Flavobacteriales	Flavobacteriaceae	Croceibacter	Croceibacter atlanticus
AANC01	Leeuwenhoekiella blandensis MED217	2006-01-27	6	2015-01-23	15	Bacteria	Bacteroidetes	Flavobacteriia	Flavobacteriales	Flavobacteriaceae	Leeuwenhoekiella	Leeuwenhoekiella blandensis
AATQ01	Pelagibaca bermudensis HTCC2601	2006-09-15	6	2015-01-23	15	Bacteria	Proteobacteria	Alphaproteobacteria	Rhodobacterales	Rhodobacteraceae	Pelagibaca	Pelagibaca bermudensis
AAPD01	Flavobacteria bacterium BBFL7	2006-03-14	6	2015-01-17	15	Bacteria	Bacteroidetes	Flavobacteriia
AAVT01	marine gamma proteobacterium HTCC2143	2006-12-15	6	2015-01-24	15	Bacteria	Proteobacteria	Gammaproteobacteria
AAPI01	gamma proteobacterium HTCC2207	2006-03-23	6	2015-01-17	15	Bacteria	Proteobacteria	Gammaproteobacteria
AAPJ01	Aurantimonas manganoxydans SI85-9A1	2006-03-23	6	2015-01-23	15	Bacteria	Proteobacteria	Alphaproteobacteria	Rhizobiales	Aurantimonadaceae	Aurantimonas	Aurantimonas manganoxydans
AAMT01	Maritimibacter alkaliphilus HTCC2654	2006-01-10	6	2015-01-24	15	Bacteria	Proteobacteria	Alphaproteobacteria	Rhodobacterales	Rhodobacteraceae	Maritimibacter	Maritimibacter alkaliphilus
AATS01	Mariprofundus ferrooxydans PV-1	2006-09-15	6	2015-01-24	15	Bacteria	Proteobacteria	Zetaproteobacteria	Mariprofundales	Mariprofundaceae	Mariprofundus	Mariprofundus ferrooxydans
NC_010184.1	Bacillus weihenstephanensis KBAB4	2007-12-21	7	2015-02-07	15	Bacteria	Firmicutes	Bacilli	Bacillales	Bacillaceae	Bacillus	Bacillus weihenstephanensis
NC_008268.1	Rhodococcus jostii RHA1	2006-07-28	6	2014-12-17	14	Bacteria	Actinobacteria	Actinobacteria	Corynebacteriales	Nocardiaceae	Rhodococcus	Rhodococcus jostii
NC_007292.1	Candidatus Blochmannia pennsylvanicus str. BPEN	2005-08-04	5	2015-02-07	15	Bacteria	Proteobacteria	Gammaproteobacteria	Enterobacteriales	Enterobacteriaceae	Candidatus Blochmannia	Candidatus Blochmannia pennsylvanicus
NC_007109.1	Rickettsia felis URRWXCal2	2005-06-07	5	2015-02-04	15	Bacteria	Proteobacteria	Alphaproteobacteria	Rickettsiales	Rickettsiaceae	Rickettsia	Rickettsia felis
NC_009009.1	Streptococcus sanguinis SK36	2007-02-09	7	2014-11-21	14	Bacteria	Firmicutes	Bacilli	Lactobacillales	Streptococcaceae	Streptococcus	Streptococcus sanguinis
NC_010397.1	Mycobacterium abscessus	2008-03-01	8	2015-02-27	15	Bacteria	Actinobacteria	Actinobacteria	Corynebacteriales	Mycobacteriaceae	Mycobacterium
NC_013456.1	Vibrio sp. Ex25	2009-11-03	9	2015-02-06	15	Bacteria	Proteobacteria	Gammaproteobacteria	Vibrionales	Vibrionaceae	Vibrio
NC_009092.1	Shewanella loihica PV-4	2007-03-07	7	2015-02-07	15	Bacteria	Proteobacteria	Gammaproteobacteria	Alteromonadales	Shewanellaceae	Shewanella	Shewanella loihica
NC_008048.1	Sphingopyxis alaskensis RB2256	2006-05-18	6	2015-02-07	15	Bacteria	Proteobacteria	Alphaproteobacteria	Sphingomonadales	Sphingomonadaceae	Sphingopyxis	Sphingopyxis alaskensis
NC_007908.1	Rhodoferax ferrireducens T118	2006-03-10	6	2014-12-17	14	Bacteria	Proteobacteria	Betaproteobacteria	Burkholderiales	Comamonadaceae	Rhodoferax	Rhodoferax ferrireducens
NC_007614.1	Nitrosospira multiformis ATCC 25196	2005-11-15	5	2015-02-04	15	Bacteria	Proteobacteria	Betaproteobacteria	Nitrosomonadales	Nitrosomonadaceae	Nitrosospira	Nitrosospira multiformis
NC_008344.1	Nitrosomonas eutropha C91	2006-09-13	6	2015-02-04	15	Bacteria	Proteobacteria	Betaproteobacteria	Nitrosomonadales	Nitrosomonadaceae	Nitrosomonas	Nitrosomonas eutropha
NC_007969.1	Psychrobacter cryohalolentis K5	2006-04-18	6	2014-12-16	14	Bacteria	Proteobacteria	Gammaproteobacteria	Pseudomonadales	Moraxellaceae	Psychrobacter	Psychrobacter cryohalolentis
NC_007514.1	Chlorobium chlorochromatii CaD3	2005-10-26	5	2015-02-04	15	Bacteria	Chlorobi	Chlorobia	Chlorobiales	Chlorobiaceae	Chlorobium	Chlorobium chlorochromatii
NC_007350.1	Staphylococcus saprophyticus subsp. saprophyticus ATCC 15305	2005-08-11	5	2015-02-07	15	Bacteria	Firmicutes	Bacilli	Bacillales	Staphylococcaceae	Staphylococcus	Staphylococcus saprophyticus
NC_009828.1	Pseudothermotoga lettingae TMO	2007-09-18	7	2015-02-04	15	Bacteria	Thermotogae	Thermotogae	Thermotogales	Thermotogaceae	Pseudothermotoga	Pseudothermotoga lettingae
ABCE01	Planctomyces maris DSM 8797	2007-06-15	7	2015-03-02	15	Bacteria	Planctomycetes	Planctomycetia	Planctomycetales	Planctomycetaceae	Planctomyces	Planctomyces maris
NC_014623.1	Stigmatella aurantiaca DW4/3-1	2010-10-21	10	2015-02-07	15	Bacteria	Proteobacteria	Deltaproteobacteria	Myxococcales	Cystobacteraceae	Stigmatella	Stigmatella aurantiaca
NC_008340.1	Alkalilimnicola ehrlichii MLHE-1	2006-09-12	6	2014-12-16	14	Bacteria	Proteobacteria	Gammaproteobacteria	Chromatiales	Ectothiorhodospiraceae	Alkalilimnicola	Alkalilimnicola ehrlichii
AAQF01	delta proteobacterium MLMS-1	2006-04-26	6	2015-01-24	15	Bacteria	Proteobacteria	Deltaproteobacteria
NC_008726.1	Mycobacterium vanbaalenii PYR-1	2006-12-27	6	2015-02-04	15	Bacteria	Actinobacteria	Actinobacteria	Corynebacteriales	Mycobacteriaceae	Mycobacterium	Mycobacterium vanbaalenii
NC_008789.1	Halorhodospira halophila SL1	2007-01-10	7	2014-12-16	14	Bacteria	Proteobacteria	Gammaproteobacteria	Chromatiales	Ectothiorhodospiraceae	Halorhodospira	Halorhodospira halophila
NC_009483.1	Geobacter uraniireducens Rf4	2007-05-11	7	2015-02-04	15	Bacteria	Proteobacteria	Deltaproteobacteria	Desulfuromonadales	Geobacteraceae	Geobacter	Geobacter uraniireducens
NC_009484.1	Acidiphilium cryptum JF-5	2007-05-11	7	2015-02-23	15	Bacteria	Proteobacteria	Alphaproteobacteria	Rhodospirillales	Acetobacteraceae	Acidiphilium	Acidiphilium cryptum
NC_008009.1	Candidatus Koribacter versatilis Ellin345	2006-05-04	6	2015-02-07	15	Bacteria	Acidobacteria	Acidobacteriia	Acidobacteriales	Acidobacteriaceae	Candidatus Koribacter	Candidatus Koribacter versatilis
NC_007645.1	Hahella chejuensis KCTC 2396	2005-12-14	5	2014-12-16	14	Bacteria	Proteobacteria	Gammaproteobacteria	Oceanospirillales	Hahellaceae	Hahella	Hahella chejuensis
NC_014622.1	Paenibacillus polymyxa SC2	2010-10-19	10	2015-03-01	15	Bacteria	Firmicutes	Bacilli	Bacillales	Paenibacillaceae	Paenibacillus	Paenibacillus polymyxa
NC_016023.1	Bacillus coagulans 36D1	2011-09-23	11	2015-03-01	15	Bacteria	Firmicutes	Bacilli	Bacillales	Bacillaceae	Bacillus	Bacillus coagulans
NC_014323.1	Herbaspirillum seropedicae SmR1	2010-07-02	10	2015-02-04	15	Bacteria	Proteobacteria	Betaproteobacteria	Burkholderiales	Oxalobacteraceae	Herbaspirillum	Herbaspirillum seropedicae
NC_014012.1	Shewanella violacea DSS12	2010-04-02	10	2015-02-04	15	Bacteria	Proteobacteria	Gammaproteobacteria	Alteromonadales	Shewanellaceae	Shewanella	Shewanella violacea
NC_009720.1	Xanthobacter autotrophicus Py2	2007-07-30	7	2014-12-16	14	Bacteria	Proteobacteria	Alphaproteobacteria	Rhizobiales	Xanthobacteraceae	Xanthobacter	Xanthobacter autotrophicus
NC_010528.1	Cupriavidus taiwanensis LMG 19424	2008-03-26	8	2015-02-27	15	Bacteria	Proteobacteria	Betaproteobacteria	Burkholderiales	Burkholderiaceae	Cupriavidus	Cupriavidus taiwanensis
NC_010471.1	Leuconostoc citreum KM20	2008-03-12	8	2014-12-18	14	Bacteria	Firmicutes	Bacilli	Lactobacillales	Leuconostocaceae	Leuconostoc	Leuconostoc citreum
NC_009922.1	Alkaliphilus oremlandii OhILAs	2007-10-11	7	2014-12-16	14	Bacteria	Firmicutes	Clostridia	Clostridiales	Clostridiaceae	Alkaliphilus	Alkaliphilus oremlandii
NC_009441.1	Flavobacterium johnsoniae UW101	2007-05-01	7	2015-03-01	15	Bacteria	Bacteroidetes	Flavobacteriia	Flavobacteriales	Flavobacteriaceae	Flavobacterium	Flavobacterium johnsoniae
NC_015856.1	Collimonas fungivorans Ter331	2011-07-20	11	2014-12-18	14	Bacteria	Proteobacteria	Betaproteobacteria	Burkholderiales	Oxalobacteraceae	Collimonas	Collimonas fungivorans
NC_013861.1	Legionella longbeachae NSW150	2010-02-13	10	2015-02-27	15	Bacteria	Proteobacteria	Gammaproteobacteria	Legionellales	Legionellaceae	Legionella	Legionella longbeachae
NC_008578.1	Acidothermus cellulolyticus 11B	2006-11-09	6	2015-02-06	15	Bacteria	Actinobacteria	Actinobacteria	Acidothermales	Acidothermaceae	Acidothermus	Acidothermus cellulolyticus
AALD02	Yersinia mollaretii ATCC 43969	2005-10-19	5	2015-01-17	15	Bacteria	Proteobacteria	Gammaproteobacteria	Enterobacteriales	Enterobacteriaceae	Yersinia	Yersinia mollaretii
NZ_CP009801.1	Yersinia intermedia	2015-02-09	15	2015-02-10	15	Bacteria	Proteobacteria	Gammaproteobacteria	Enterobacteriales	Enterobacteriaceae	Yersinia
NC_012796.1	Desulfovibrio magneticus RS-1	2009-06-11	9	2015-02-24	15	Bacteria	Proteobacteria	Deltaproteobacteria	Desulfovibrionales	Desulfovibrionaceae	Desulfovibrio	Desulfovibrio magneticus
NC_007677.1	Salinibacter ruber DSM 13855	2005-12-20	5	2014-12-22	14	Bacteria	Bacteroidetes		Bacteroidetes Order II. Incertae sedis	Rhodothermaceae	Salinibacter	Salinibacter ruber
NC_010001.1	Lachnoclostridium phytofermentans ISDg	2007-11-19	7	2014-12-18	14	Bacteria	Firmicutes	Clostridia	Clostridiales	Lachnospiraceae	Lachnoclostridium	Lachnoclostridium phytofermentans
NC_012526.1	Deinococcus deserti VCD115	2009-04-02	9	2015-02-04	15	Bacteria	Deinococcus-Thermus	Deinococci	Deinococcales	Deinococcaceae	Deinococcus	Deinococcus deserti
NC_008570.1	Aeromonas hydrophila subsp. hydrophila ATCC 7966	2006-11-06	6	2014-12-22	14	Bacteria	Proteobacteria	Gammaproteobacteria	Aeromonadales	Aeromonadaceae	Aeromonas	Aeromonas hydrophila
NC_008709.1	Psychromonas ingrahamii 37	2006-12-22	6	2014-12-16	14	Bacteria	Proteobacteria	Gammaproteobacteria	Alteromonadales	Psychromonadaceae	Psychromonas	Psychromonas ingrahamii
NC_007759.1	Syntrophus aciditrophicus SB	2006-01-26	6	2015-02-07	15	Bacteria	Proteobacteria	Deltaproteobacteria	Syntrophobacterales	Syntrophaceae	Syntrophus	Syntrophus aciditrophicus
NC_015677.1	Ramlibacter tataouinensis TTB310	2011-06-03	11	2015-02-05	15	Bacteria	Proteobacteria	Betaproteobacteria	Burkholderiales	Comamonadaceae	Ramlibacter	Ramlibacter tataouinensis
NC_009636.1	Sinorhizobium medicae WSM419	2007-06-29	7	2014-12-18	14	Bacteria	Proteobacteria	Alphaproteobacteria	Rhizobiales	Rhizobiaceae	Sinorhizobium	Sinorhizobium medicae
NC_009972.1	Herpetosiphon aurantiacus DSM 785	2007-11-13	7	2015-02-04	15	Bacteria	Chloroflexi	Chloroflexia	Herpetosiphonales	Herpetosiphonaceae	Herpetosiphon	Herpetosiphon aurantiacus
NC_011899.1	Halothermothrix orenii H 168	2009-01-13	9	2014-12-17	14	Bacteria	Firmicutes	Clostridia	Halanaerobiales	Halanaerobiaceae	Halothermothrix	Halothermothrix orenii
AASE01	Chlorobium ferrooxidans DSM 13031	2006-07-13	6	2015-01-23	15	Bacteria	Chlorobi	Chlorobia	Chlorobiales	Chlorobiaceae	Chlorobium	Chlorobium ferrooxidans
CP000655.1	Polynucleobacter necessarius subsp. asymbioticus QLW-P1DMWA-1	2007-04-12	7	2014-12-17	14	Bacteria	Proteobacteria	Betaproteobacteria	Burkholderiales	Burkholderiaceae	Polynucleobacter	Polynucleobacter necessarius
NC_014215.1	Propionibacterium freudenreichii subsp. shermanii CIRM-BIA1	2010-05-26	10	2015-02-27	15	Bacteria	Actinobacteria	Actinobacteria	Propionibacteriales	Propionibacteriaceae	Propionibacterium	Propionibacterium freudenreichii
NC_011831.1	Chloroflexus aggregans DSM 9485	2009-01-05	9	2015-02-04	15	Bacteria	Chloroflexi	Chloroflexia	Chloroflexales	Chloroflexaceae	Chloroflexus	Chloroflexus aggregans
NC_009718.1	Fervidobacterium nodosum Rt17-B1	2007-07-30	7	2015-02-04	15	Bacteria	Thermotogae	Thermotogae	Thermotogales	Fervidobacteriaceae	Fervidobacterium	Fervidobacterium nodosum
AAQJ02	Rickettsiella grylli	2006-05-02	6	2015-01-24	15	Bacteria	Proteobacteria	Gammaproteobacteria	Legionellales	Coxiellaceae	Rickettsiella
AAQP01	Wolbachia endosymbiont of Drosophila willistoni TSC#14030-0811.24	2006-05-22	6	2013-12-05	13	Bacteria	Proteobacteria	Alphaproteobacteria	Rickettsiales	Anaplasmataceae	Wolbachia	Wolbachia endosymbiont of Drosophila willistoni
AASF01	Candidatus Endoriftia persephone str. Hot96_1+Hot96_2	2007-01-12	7	2014-01-08	14	Bacteria	Proteobacteria	Gammaproteobacteria			Candidatus Endoriftia	Candidatus Endoriftia persephone
NC_008027.1	Pseudomonas entomophila L48	2006-05-10	6	2015-03-04	15	Bacteria	Proteobacteria	Gammaproteobacteria	Pseudomonadales	Pseudomonadaceae	Pseudomonas	Pseudomonas entomophila
NC_009434.1	Pseudomonas stutzeri A1501	2007-04-20	7	2014-12-18	14	Bacteria	Proteobacteria	Gammaproteobacteria	Pseudomonadales	Pseudomonadaceae	Pseudomonas	Pseudomonas stutzeri
NC_008593.1	Clostridium novyi NT	2006-11-17	6	2015-03-01	15	Bacteria	Firmicutes	Clostridia	Clostridiales	Clostridiaceae	Clostridium	Clostridium novyi
CP005941.1	Streptococcus iniae SF1	2013-05-30	13	2014-12-18	14	Bacteria	Firmicutes	Bacilli	Lactobacillales	Streptococcaceae	Streptococcus	Streptococcus iniae
NZ_CP009795.1	Burkholderia dolosa AU0158	2015-03-20	15	2015-03-24	15	Bacteria	Proteobacteria	Betaproteobacteria	Burkholderiales	Burkholderiaceae	Burkholderia	Burkholderia dolosa
NC_008610.1	Candidatus Ruthia magnifica str. Cm (Calyptogena magnifica)	2006-12-01	6	2015-02-04	15	Bacteria	Proteobacteria	Gammaproteobacteria			Candidatus Ruthia	Candidatus Ruthia magnifica
CP000792.1	Campylobacter concisus 13826	2007-09-12	7	2014-12-18	14	Bacteria	Proteobacteria	Epsilonproteobacteria	Campylobacterales	Campylobacteraceae	Campylobacter	Campylobacter concisus
CP000702.1	Thermotoga petrophila RKU-1	2007-05-18	7	2014-12-16	14	Bacteria	Thermotogae	Thermotogae	Thermotogales	Thermotogaceae	Thermotoga	Thermotoga petrophila
NC_008343.1	Granulibacter bethesdensis CGDNIH1	2006-09-13	6	2015-02-23	15	Bacteria	Proteobacteria	Alphaproteobacteria	Rhodospirillales	Acetobacteraceae	Granulibacter	Granulibacter bethesdensis
NC_008278.1	Frankia alni ACN14a	2006-08-03	6	2015-02-27	15	Bacteria	Actinobacteria	Actinobacteria	Frankiales	Frankiaceae	Frankia	Frankia alni
NC_010622.1	Burkholderia phymatum STM815	2008-04-22	8	2015-02-07	15	Bacteria	Proteobacteria	Betaproteobacteria	Burkholderiales	Burkholderiaceae	Burkholderia	Burkholderia phymatum
NC_009901.1	Shewanella pealeana ATCC 700345	2007-10-04	7	2015-02-07	15	Bacteria	Proteobacteria	Gammaproteobacteria	Alteromonadales	Shewanellaceae	Shewanella	Shewanella pealeana
NC_009952.1	Dinoroseobacter shibae DFL 12 = DSM 16493	2007-10-05	7	2015-03-01	15	Bacteria	Proteobacteria	Alphaproteobacteria	Rhodobacterales	Rhodobacteraceae	Dinoroseobacter	Dinoroseobacter shibae
NC_011898.1	[Clostridium] cellulolyticum H10	2009-01-13	9	2014-12-17	14	Bacteria	Firmicutes	Clostridia	Clostridiales	Ruminococcaceae	Ruminiclostridium	[Clostridium] cellulolyticum
NC_010814.1	Geobacter lovleyi SZ	2008-06-05	8	2015-02-04	15	Bacteria	Proteobacteria	Deltaproteobacteria	Desulfuromonadales	Geobacteraceae	Geobacter	Geobacter lovleyi
NC_010506.1	Shewanella woodyi ATCC 51908	2008-03-13	8	2015-02-04	15	Bacteria	Proteobacteria	Gammaproteobacteria	Alteromonadales	Shewanellaceae	Shewanella	Shewanella woodyi
NC_009439.1	Pseudomonas mendocina ymp	2007-04-20	7	2014-12-16	14	Bacteria	Proteobacteria	Gammaproteobacteria	Pseudomonadales	Pseudomonadaceae	Pseudomonas	Pseudomonas mendocina
NC_009832.1	Serratia proteamaculans 568	2007-09-18	7	2015-02-04	15	Bacteria	Proteobacteria	Gammaproteobacteria	Enterobacteriales	Enterobacteriaceae	Serratia	Serratia proteamaculans
NC_010681.1	Burkholderia phytofirmans PsJN	2008-05-07	8	2015-02-07	15	Bacteria	Proteobacteria	Betaproteobacteria	Burkholderiales	Burkholderiaceae	Burkholderia	Burkholderia phytofirmans
AAWL01	Thermosinus carboxydivorans Nor1	2007-01-05	7	2015-01-24	15	Bacteria	Firmicutes	Negativicutes	Selenomonadales	Veillonellaceae	Thermosinus	Thermosinus carboxydivorans
NC_009719.1	Parvibaculum lavamentivorans DS-1	2007-07-30	7	2014-12-17	14	Bacteria	Proteobacteria	Alphaproteobacteria	Rhizobiales	Rhodobiaceae	Parvibaculum	Parvibaculum lavamentivorans
NC_011566.1	Shewanella piezotolerans WP3	2008-11-13	8	2015-03-04	15	Bacteria	Proteobacteria	Gammaproteobacteria	Alteromonadales	Shewanellaceae	Shewanella	Shewanella piezotolerans
AATR01	Rhodobacterales bacterium HTCC2255	2006-09-15	6	2015-01-24	15	Bacteria	Proteobacteria	Alphaproteobacteria	Rhodobacterales
NC_010003.1	Petrotoga mobilis SJ95	2007-11-16	7	2014-12-16	14	Bacteria	Thermotogae	Thermotogae	Petrotogales		Petrotoga	Petrotoga mobilis
NC_011146.1	Geobacter bemidjiensis Bem	2008-08-19	8	2015-02-04	15	Bacteria	Proteobacteria	Deltaproteobacteria	Desulfuromonadales	Geobacteraceae	Geobacter	Geobacter bemidjiensis
NC_008512.1	Candidatus Carsonella ruddii PV	2006-10-17	6	2015-03-18	15	Bacteria	Proteobacteria	Gammaproteobacteria	Oceanospirillales	Halomonadaceae	Candidatus Carsonella	Candidatus Carsonella ruddii
NC_008786.1	Verminephrobacter eiseniae EF01-2	2007-01-09	7	2014-12-16	14	Bacteria	Proteobacteria	Betaproteobacteria	Burkholderiales	Comamonadaceae	Verminephrobacter	Verminephrobacter eiseniae
NC_009616.1	Thermosipho melanesiensis BI429	2007-06-26	7	2015-02-04	15	Bacteria	Thermotogae	Thermotogae	Thermotogales	Fervidobacteriaceae	Thermosipho	Thermosipho melanesiensis
NC_008229.1	Helicobacter acinonychis str. Sheeba	2006-06-28	6	2015-02-27	15	Bacteria	Proteobacteria	Epsilonproteobacteria	Campylobacterales	Helicobacteraceae	Helicobacter	Helicobacter acinonychis
NC_008347.1	Maricaulis maris MCS10	2006-09-14	6	2015-02-07	15	Bacteria	Proteobacteria	Alphaproteobacteria	Rhodobacterales	Hyphomonadaceae	Maricaulis	Maricaulis maris
NC_009511.1	Sphingomonas wittichii RW1	2007-05-31	7	2015-02-07	15	Bacteria	Proteobacteria	Alphaproteobacteria	Sphingomonadales	Sphingomonadaceae	Sphingomonas	Sphingomonas wittichii
NC_009943.1	Desulfococcus oleovorans Hxd3	2007-10-19	7	2015-02-04	15	Bacteria	Proteobacteria	Deltaproteobacteria	Desulfobacterales	Desulfobacteraceae	Desulfococcus	Desulfococcus oleovorans
NC_011229.1	Borrelia duttonii Ly	2008-09-15	8	2015-02-03	15	Bacteria	Spirochaetes	Spirochaetia	Spirochaetales	Borreliaceae	Borrelia	Borrelia duttonii
NC_011420.2	Rhodospirillum centenum SW	2008-10-24	8	2014-12-16	14	Bacteria	Proteobacteria	Alphaproteobacteria	Rhodospirillales	Rhodospirillaceae	Rhodospirillum	Rhodospirillum centenum
AAUW01	Labrenzia aggregata IAM 12614	2006-11-28	6	2015-01-23	15	Bacteria	Proteobacteria	Alphaproteobacteria	Rhodobacterales	Rhodobacteraceae	Labrenzia	Labrenzia aggregata
AAUX01	Methylophilales bacterium HTCC2181	2006-11-28	6	2015-01-24	15	Bacteria	Proteobacteria	Betaproteobacteria	Methylophilales
AAVS01	Alteromonadales bacterium TW-7	2006-12-15	6	2015-01-17	15	Bacteria	Proteobacteria	Gammaproteobacteria	Alteromonadales
AAVV01	marine gamma proteobacterium HTCC2080	2006-12-15	6	2015-01-24	15	Bacteria	Proteobacteria	Gammaproteobacteria
NC_009328.1	Geobacillus thermodenitrificans NG80-2	2007-03-29	7	2015-02-04	15	Bacteria	Firmicutes	Bacilli	Bacillales	Bacillaceae	Geobacillus	Geobacillus thermodenitrificans
NC_009831.1	Shewanella sediminis HAW-EB3	2007-09-18	7	2015-02-04	15	Bacteria	Proteobacteria	Gammaproteobacteria	Alteromonadales	Shewanellaceae	Shewanella	Shewanella sediminis
AAXX01	Flavobacteria bacterium BAL38	2007-03-06	7	2015-01-23	15	Bacteria	Bacteroidetes	Flavobacteriia	Flavobacteriales
AAYA01	Sagittula stellata E-37	2007-03-07	7	2015-01-24	15	Bacteria	Proteobacteria	Alphaproteobacteria	Rhodobacterales	Rhodobacteraceae	Sagittula	Sagittula stellata
AAXZ01	Rhodobacteraceae bacterium HTCC2150	2007-03-07	7	2015-01-24	15	Bacteria	Proteobacteria	Alphaproteobacteria	Rhodobacterales	Rhodobacteraceae
NC_010376.1	Finegoldia magna ATCC 29328	2008-02-14	8	2015-02-04	15	Bacteria	Firmicutes	Clostridia	Clostridiales	Peptoniphilaceae	Finegoldia	Finegoldia magna
NC_009454.1	Pelotomaculum thermopropionicum SI	2007-05-08	7	2014-12-16	14	Bacteria	Firmicutes	Clostridia	Clostridiales	Peptococcaceae	Pelotomaculum	Pelotomaculum thermopropionicum
NC_023065.1	Magnetospirillum gryphiswaldense MSR-1 v2	2013-12-16	13	2015-02-27	15	Bacteria	Proteobacteria	Alphaproteobacteria	Rhodospirillales	Rhodospirillaceae	Magnetospirillum	Magnetospirillum gryphiswaldense
ABZS01	Sulfurihydrogenibium yellowstonense SS-5	2009-05-18	9	2015-03-01	15	Bacteria	Aquificae	Aquificae	Aquificales	Hydrogenothermaceae	Sulfurihydrogenibium	Sulfurihydrogenibium yellowstonense
ABBV01	candidate division TM7 single-cell isolate TM7a	2007-06-08	7	2013-12-12	13	Bacteria	Candidatus Saccharibacteria
ABBW01	candidate division TM7 single-cell isolate TM7b	2007-06-08	7	2013-12-12	13	Bacteria	Candidatus Saccharibacteria
ABBX01	candidate division TM7 single-cell isolate TM7c	2007-06-08	7	2015-03-01	15	Bacteria	Candidatus Saccharibacteria
NC_013009.1	Neorickettsia risticii str. Illinois	2009-07-23	9	2015-02-04	15	Bacteria	Proteobacteria	Alphaproteobacteria	Rickettsiales	Anaplasmataceae	Neorickettsia	Neorickettsia risticii
NC_010168.1	Renibacterium salmoninarum ATCC 33209	2007-12-18	7	2015-02-05	15	Bacteria	Actinobacteria	Actinobacteria	Micrococcales	Micrococcaceae	Renibacterium	Renibacterium salmoninarum
NC_010163.1	Acholeplasma laidlawii PG-8A	2007-12-07	7	2014-12-16	14	Bacteria	Tenericutes	Mollicutes	Acholeplasmatales	Acholeplasmataceae	Acholeplasma	Acholeplasma laidlawii
NC_009937.1	Azorhizobium caulinodans ORS 571	2007-10-17	7	2015-03-01	15	Bacteria	Proteobacteria	Alphaproteobacteria	Rhizobiales	Xanthobacteraceae	Azorhizobium	Azorhizobium caulinodans
NC_011244.1	Borrelia recurrentis A1	2008-09-15	8	2015-02-03	15	Bacteria	Spirochaetes	Spirochaetia	Spirochaetales	Borreliaceae	Borrelia	Borrelia recurrentis
NC_009465.1	Candidatus Vesicomyosocius okutanii HA	2007-05-09	7	2015-02-04	15	Bacteria	Proteobacteria	Gammaproteobacteria				Calyptogena okutanii thioautotrophic gill symbiont
NC_012633.1	Rickettsia africae ESF-5	2009-04-29	9	2015-02-04	15	Bacteria	Proteobacteria	Alphaproteobacteria	Rickettsiales	Rickettsiaceae	Rickettsia	Rickettsia africae
NC_009900.1	Rickettsia massiliae MTU5	2007-10-04	7	2015-02-04	15	Bacteria	Proteobacteria	Alphaproteobacteria	Rickettsiales	Rickettsiaceae	Rickettsia	Rickettsia massiliae
ABHC01	alpha proteobacterium BAL199	2007-11-07	7	2015-01-24	15	Bacteria	Proteobacteria	Alphaproteobacteria
NC_003869.1	Caldanaerobacter subterraneus subsp. tengcongensis MB4	2001-10-07	1	2014-12-18	14	Bacteria	Firmicutes	Clostridia	Thermoanaerobacterales	Thermoanaerobacteraceae	Caldanaerobacter	Caldanaerobacter subterraneus
ABCJ01	Caminibacter mediatlanticus TB-2	2007-06-19	7	2015-01-23	15	Bacteria	Proteobacteria	Epsilonproteobacteria	Nautiliales	Nautiliaceae	Caminibacter	Caminibacter mediatlanticus
ABHI01	Flavobacteriales bacterium ALC-1	2007-11-09	7	2015-01-23	15	Bacteria	Bacteroidetes	Flavobacteriia	Flavobacteriales
ABSJ01	gamma proteobacterium HTCC5015	2008-07-15	8	2015-01-24	15	Bacteria	Proteobacteria	Gammaproteobacteria
NZ_CM002917.1	Hoeflea phototrophica DFL-43	2007-11-28	7	2015-01-23	15	Bacteria	Proteobacteria	Alphaproteobacteria	Rhizobiales	Phyllobacteriaceae	Hoeflea	Hoeflea phototrophica
ABIB01	Kordia algicida OT-1	2007-11-28	7	2015-01-23	15	Bacteria	Bacteroidetes	Flavobacteriia	Flavobacteriales	Flavobacteriaceae	Kordia	Kordia algicida
NC_016751.1	Marinitoga piezophila KA3	2012-01-13	12	2015-02-07	15	Bacteria	Thermotogae	Thermotogae	Petrotogales		Marinitoga	Marinitoga piezophila
ABCP01	Marinobacter algicola DG893	2007-06-21	7	2015-01-23	15	Bacteria	Proteobacteria	Gammaproteobacteria	Alteromonadales	Alteromonadaceae	Marinobacter	Marinobacter algicola
JRQD01	Methylophaga thiooxydans	2014-10-16	14	2014-12-24	14	Bacteria	Proteobacteria	Gammaproteobacteria	Thiotrichales	Piscirickettsiaceae	Methylophaga
ABRS01	Coleofasciculus chthonoplastes PCC 7420	2008-07-08	8	2015-03-01	15	Bacteria	Cyanobacteria		Oscillatoriales		Coleofasciculus	Coleofasciculus chthonoplastes
ABID01	Oceanibulbus indolifex HEL-45	2007-11-30	7	2015-01-24	15	Bacteria	Proteobacteria	Alphaproteobacteria	Rhodobacterales	Rhodobacteraceae	Oceanibulbus	Oceanibulbus indolifex
ABCS01	Plesiocystis pacifica SIR-1	2007-06-26	7	2015-03-18	15	Bacteria	Proteobacteria	Deltaproteobacteria	Myxococcales	Nannocystaceae	Plesiocystis	Plesiocystis pacifica
ABXF01	Rhodobacterales bacterium Y4I	2008-09-23	8	2015-01-17	15	Bacteria	Proteobacteria	Alphaproteobacteria	Rhodobacterales
NC_015730.1	Roseobacter litoralis Och 149	2011-06-28	11	2015-03-01	15	Bacteria	Proteobacteria	Alphaproteobacteria	Rhodobacterales	Rhodobacteraceae	Roseobacter	Roseobacter litoralis
ACCU01	Labrenzia alexandrii DFL-11	2008-12-17	8	2015-01-23	15	Bacteria	Proteobacteria	Alphaproteobacteria	Rhodobacterales	Rhodobacteraceae	Labrenzia	Labrenzia alexandrii
ABSI01	Verrucomicrobiae bacterium DG1235	2008-07-15	8	2015-01-24	15	Bacteria	Verrucomicrobia	Verrucomicrobiae	Verrucomicrobiales
ABCH01	Vibrio shilonii AK1	2007-06-14	7	2014-12-25	14	Bacteria	Proteobacteria	Gammaproteobacteria	Vibrionales	Vibrionaceae	Vibrio	Vibrio shilonii
ABFU01	Bacillus coahuilensis m4-4	2008-03-20	8	2015-01-23	15	Bacteria	Firmicutes	Bacilli	Bacillales	Bacillaceae	Bacillus	Bacillus coahuilensis
NC_010725.1	Methylobacterium populi BJ001	2008-04-09	8	2015-02-04	15	Bacteria	Proteobacteria	Alphaproteobacteria	Rhizobiales	Methylobacteriaceae	Methylobacterium	Methylobacterium populi
NC_010382.1	Lysinibacillus sphaericus C3-41	2008-02-27	8	2015-01-20	15	Bacteria	Firmicutes	Bacilli	Bacillales	Bacillaceae	Lysinibacillus	Lysinibacillus sphaericus
AAZW01	Vibrionales bacterium SWAT-3	2007-04-26	7	2015-01-17	15	Bacteria	Proteobacteria	Gammaproteobacteria	Vibrionales
AAXS01	candidate division TM7 genomosp. GTL1	2007-05-21	7	2014-01-08	14	Bacteria	Candidatus Saccharibacteria
NC_011768.1	Desulfatibacillum alkenivorans AK-01	2008-12-24	8	2015-02-24	15	Bacteria	Proteobacteria	Deltaproteobacteria	Desulfobacterales	Desulfobacteraceae	Desulfatibacillum	Desulfatibacillum alkenivorans
AAZV01	Leptolyngbya valderiana BDU 20041	2007-06-15	7	2014-01-08	14	Bacteria	Cyanobacteria		Oscillatoriales		Leptolyngbya	Leptolyngbya valderiana
NZ_CP009488.1	Burkholderia ubonensis MSMB22	2015-03-20	15	2015-03-24	15	Bacteria	Proteobacteria	Betaproteobacteria	Burkholderiales	Burkholderiaceae	Burkholderia	Burkholderia ubonensis
NC_010644.1	Elusimicrobium minutum Pei191	2008-04-30	8	2015-02-05	15	Bacteria	Elusimicrobia	Elusimicrobia	Elusimicrobiales	Elusimicrobiaceae	Elusimicrobium	Elusimicrobium minutum
NZ_ABCY02000001.1	Borrelia valaisiana VS116	2007-06-26	7	2015-01-23	15	Bacteria	Spirochaetes	Spirochaetia	Spirochaetales	Borreliaceae	Borrelia	Borrelia valaisiana
NC_011144.1	Phenylobacterium zucineum HLK1	2008-08-18	8	2015-02-04	15	Bacteria	Proteobacteria	Alphaproteobacteria	Caulobacterales	Caulobacteraceae	Phenylobacterium	Phenylobacterium zucineum
NC_009613.3	Flavobacterium psychrophilum JIP02/86	2007-06-25	7	2015-02-27	15	Bacteria	Bacteroidetes	Flavobacteriia	Flavobacteriales	Flavobacteriaceae	Flavobacterium	Flavobacterium psychrophilum
AGYK01	Clostridium butyricum 60E.3	2013-04-19	13	2014-12-24	14	Bacteria	Firmicutes	Clostridia	Clostridiales	Clostridiaceae	Clostridium	Clostridium butyricum
NC_010830.1	Candidatus Amoebophilus asiaticus 5a2	2008-06-09	8	2015-03-02	15	Bacteria	Bacteroidetes	Cytophagia	Cytophagales	Amoebophilaceae	Candidatus Amoebophilus	Candidatus Amoebophilus asiaticus
NC_010571.1	Opitutus terrae PB90-1	2008-04-08	8	2015-03-15	15	Bacteria	Verrucomicrobia	Opitutae	Opitutales	Opitutaceae	Opitutus	Opitutus terrae
NC_011886.1	Arthrobacter chlorophenolicus A6	2009-01-09	9	2015-02-24	15	Bacteria	Actinobacteria	Actinobacteria	Micrococcales	Micrococcaceae	Arthrobacter	Arthrobacter chlorophenolicus
NC_010524.1	Leptothrix cholodnii SP-6	2008-03-25	8	2015-02-24	15	Bacteria	Proteobacteria	Betaproteobacteria	Burkholderiales		Leptothrix	Leptothrix cholodnii
NC_009714.1	Campylobacter hominis ATCC BAA-381	2007-07-25	7	2014-12-18	14	Bacteria	Proteobacteria	Epsilonproteobacteria	Campylobacterales	Campylobacteraceae	Campylobacter	Campylobacter hominis
NC_015145.1	Arthrobacter phenanthrenivorans Sphe3	2011-02-16	11	2014-12-17	14	Bacteria	Actinobacteria	Actinobacteria	Micrococcales	Micrococcaceae	Arthrobacter	Arthrobacter phenanthrenivorans
NC_010718.1	Natranaerobius thermophilus JW/NM-WN-LF	2008-04-09	8	2015-02-04	15	Bacteria	Firmicutes	Clostridia	Natranaerobiales	Natranaerobiaceae	Natranaerobius	Natranaerobius thermophilus
NC_011999.1	Macrococcus caseolyticus JCSC5402	2009-01-29	9	2014-12-17	14	Bacteria	Firmicutes	Bacilli	Bacillales	Staphylococcaceae	Macrococcus	Macrococcus caseolyticus
NC_020133.1	Mycobacterium liflandii 128FXT	2013-01-16	13	2015-02-04	15	Bacteria	Actinobacteria	Actinobacteria	Corynebacteriales	Mycobacteriaceae	Mycobacterium	Mycobacterium liflandii
NC_010334.1	Shewanella halifaxensis HAW-EB4	2008-02-07	8	2015-02-07	15	Bacteria	Proteobacteria	Gammaproteobacteria	Alteromonadales	Shewanellaceae	Shewanella	Shewanella halifaxensis
NC_011894.1	Methylobacterium nodulans ORS 2060	2009-01-12	9	2015-02-24	15	Bacteria	Proteobacteria	Alphaproteobacteria	Rhizobiales	Methylobacteriaceae	Methylobacterium	Methylobacterium nodulans
ABLD01	Burkholderia graminis C4D1M	2008-03-17	8	2015-03-01	15	Bacteria	Proteobacteria	Betaproteobacteria	Burkholderiales	Burkholderiaceae	Burkholderia	Burkholderia graminis
NC_010694.1	Erwinia tasmaniensis Et1/99	2008-05-13	8	2015-02-27	15	Bacteria	Proteobacteria	Gammaproteobacteria	Enterobacteriales	Enterobacteriaceae	Erwinia	Erwinia tasmaniensis
NC_011666.1	Methylocella silvestris BL2	2008-12-15	8	2015-02-04	15	Bacteria	Proteobacteria	Alphaproteobacteria	Rhizobiales	Beijerinckiaceae	Methylocella	Methylocella silvestris
ABOX02	Pedosphaera parvula Ellin514	2008-04-22	8	2015-01-23	15	Bacteria	Verrucomicrobia	Verrucomicrobiae	Verrucomicrobiales	Verrucomicrobia subdivision 3	Pedosphaera	Pedosphaera parvula
NC_010581.1	Beijerinckia indica subsp. indica ATCC 9039	2008-04-11	8	2014-12-16	14	Bacteria	Proteobacteria	Alphaproteobacteria	Rhizobiales	Beijerinckiaceae	Beijerinckia	Beijerinckia indica
NC_020419.1	uncultured Termite group 1 bacterium phylotype Rs-D17	2008-03-19	8	2014-12-18	14	Bacteria	Elusimicrobia					uncultured Termite group 1 bacterium
NC_012108.1	Desulfobacterium autotrophicum HRM2	2009-02-18	9	2015-02-04	15	Bacteria	Proteobacteria	Deltaproteobacteria	Desulfobacterales	Desulfobacteraceae	Desulfobacterium	Desulfobacterium autotrophicum
ABGO01	Gemmata obscuriglobus UQM 2246	2007-10-23	7	2015-01-25	15	Bacteria	Planctomycetes	Planctomycetia	Planctomycetales	Planctomycetaceae	Gemmata	Gemmata obscuriglobus
NC_010424.1	Candidatus Desulforudis audaxviator MP104C	2008-03-06	8	2015-02-07	15	Bacteria	Firmicutes	Clostridia	Clostridiales	Peptococcaceae	Candidatus Desulforudis	Candidatus Desulforudis audaxviator
AZAN01	Actinospica robiniae DSM 44927	2013-12-05	13	2014-12-23	14	Bacteria	Actinobacteria	Actinobacteria	Catenulisporales	Actinospicaceae	Actinospica	Actinospica robiniae
NC_012489.1	Gemmatimonas aurantiaca T-27	2009-04-01	9	2015-02-04	15	Bacteria	Gemmatimonadetes	Gemmatimonadetes	Gemmatimonadales	Gemmatimonadaceae	Gemmatimonas	Gemmatimonas aurantiaca
NC_012490.1	Rhodococcus erythropolis PR4	2009-04-01	9	2015-02-06	15	Bacteria	Actinobacteria	Actinobacteria	Corynebacteriales	Nocardiaceae	Rhodococcus	Rhodococcus erythropolis
NC_009715.1	Campylobacter curvus 525.92	2007-07-25	7	2014-12-16	14	Bacteria	Proteobacteria	Epsilonproteobacteria	Campylobacterales	Campylobacteraceae	Campylobacter	Campylobacter curvus
NC_010655.1	Akkermansia muciniphila ATCC BAA-835	2008-05-05	8	2015-02-09	15	Bacteria	Verrucomicrobia	Verrucomicrobiae	Verrucomicrobiales	Akkermansiaceae	Akkermansia	Akkermansia muciniphila
NC_007204.1	Psychrobacter arcticus 273-4	2005-07-20	5	2014-12-16	14	Bacteria	Proteobacteria	Gammaproteobacteria	Pseudomonadales	Moraxellaceae	Psychrobacter	Psychrobacter arcticus
NC_007298.1	Dechloromonas aromatica RCB	2005-08-05	5	2015-02-04	15	Bacteria	Proteobacteria	Betaproteobacteria	Rhodocyclales	Rhodocyclaceae	Dechloromonas	Dechloromonas aromatica
NZ_CP002190.1	Bdellovibrio bacteriovorus W	2014-02-03	14	2015-02-07	15	Bacteria	Proteobacteria	Deltaproteobacteria	Bdellovibrionales	Bdellovibrionaceae	Bdellovibrio	Bdellovibrio bacteriovorus
NC_005362.1	Lactobacillus johnsonii NCC 533	2004-02-02	4	2015-03-04	15	Bacteria	Firmicutes	Bacilli	Lactobacillales	Lactobacillaceae	Lactobacillus	Lactobacillus johnsonii
NC_014033.1	Prevotella ruminicola 23	2010-04-09	10	2015-02-04	15	Bacteria	Bacteroidetes	Bacteroidia	Bacteroidales	Prevotellaceae	Prevotella	Prevotella ruminicola
NZ_ABIZ01000001.1	Verrucomicrobium spinosum DSM 4136 = JCM 18804	2008-01-02	8	2015-03-03	15	Bacteria	Verrucomicrobia	Verrucomicrobiae	Verrucomicrobiales	Verrucomicrobiaceae	Verrucomicrobium	Verrucomicrobium spinosum
NC_007413.1	Anabaena variabilis ATCC 29413	2005-09-15	5	2015-02-07	15	Bacteria	Cyanobacteria		Nostocales	Nostocaceae	Anabaena	Anabaena variabilis
NC_007294.1	Mycoplasma synoviae 53	2005-08-05	5	2015-02-04	15	Bacteria	Tenericutes	Mollicutes	Mycoplasmatales	Mycoplasmataceae	Mycoplasma	Mycoplasma synoviae
NC_006142.1	Rickettsia typhi str. Wilmington	2004-08-19	4	2015-03-02	15	Bacteria	Proteobacteria	Alphaproteobacteria	Rickettsiales	Rickettsiaceae	Rickettsia	Rickettsia typhi
NC_006908.1	Mycoplasma mobile 163K	2004-05-18	4	2015-02-04	15	Bacteria	Tenericutes	Mollicutes	Mycoplasmatales	Mycoplasmataceae	Mycoplasma	Mycoplasma mobile
NC_006512.1	Idiomarina loihiensis L2TR	2004-12-02	4	2015-02-04	15	Bacteria	Proteobacteria	Gammaproteobacteria	Alteromonadales	Idiomarinaceae	Idiomarina	Idiomarina loihiensis
NC_013385.1	Ammonifex degensii KC4	2009-10-08	9	2015-02-04	15	Bacteria	Firmicutes	Clostridia	Thermoanaerobacterales	Thermoanaerobacteraceae	Ammonifex	Ammonifex degensii
NC_006177.1	Symbiobacterium thermophilum IAM 14863	2004-09-02	4	2015-02-24	15	Bacteria	Firmicutes	Clostridia	Clostridiales	Symbiobacteriaceae	Symbiobacterium	Symbiobacterium thermophilum
NC_008260.1	Alcanivorax borkumensis SK2	2006-07-23	6	2015-02-27	15	Bacteria	Proteobacteria	Gammaproteobacteria	Oceanospirillales	Alcanivoracaceae	Alcanivorax	Alcanivorax borkumensis
NC_009633.1	Alkaliphilus metalliredigens QYMF	2007-06-28	7	2014-12-17	14	Bacteria	Firmicutes	Clostridia	Clostridiales	Clostridiaceae	Alkaliphilus	Alkaliphilus metalliredigens
NC_007512.1	Chlorobium luteolum DSM 273	2005-10-26	5	2015-02-04	15	Bacteria	Chlorobi	Chlorobia	Chlorobiales	Chlorobiaceae	Pelodictyon	Pelodictyon luteolum
NC_008686.1	Paracoccus denitrificans PD1222	2006-12-13	6	2014-12-16	14	Bacteria	Proteobacteria	Alphaproteobacteria	Rhodobacterales	Rhodobacteraceae	Paracoccus	Paracoccus denitrificans
NC_006510.1	Geobacillus kaustophilus HTA426	2004-12-04	4	2015-02-04	15	Bacteria	Firmicutes	Bacilli	Bacillales	Bacillaceae	Geobacillus	Geobacillus kaustophilus
NC_007576.1	Lactobacillus sakei subsp. sakei 23K	2005-10-21	5	2015-02-27	15	Bacteria	Firmicutes	Bacilli	Lactobacillales	Lactobacillaceae	Lactobacillus	Lactobacillus sakei
ABIC01	Shewanella benthica KT99	2007-11-28	7	2015-01-23	15	Bacteria	Proteobacteria	Gammaproteobacteria	Alteromonadales	Shewanellaceae	Shewanella	Shewanella benthica
CP002808.1	Mycoplasma haemofelis Ohio2	2011-05-27	11	2014-12-17	14	Bacteria	Tenericutes	Mollicutes	Mycoplasmatales	Mycoplasmataceae	Mycoplasma	Mycoplasma haemofelis
ACCR02	Listeria grayi DSM 20601	2008-12-22	8	2015-01-23	15	Bacteria	Firmicutes	Bacilli	Bacillales	Listeriaceae	Listeria	Listeria grayi
AATP01	Fulvimarina pelagi HTCC2506	2006-09-15	6	2015-01-23	15	Bacteria	Proteobacteria	Alphaproteobacteria	Rhizobiales	Aurantimonadaceae	Fulvimarina	Fulvimarina pelagi
NC_014414.1	Parvularcula bermudensis HTCC2503	2010-08-16	10	2014-12-17	14	Bacteria	Proteobacteria	Alphaproteobacteria	Parvularculales	Parvularculaceae	Parvularcula	Parvularcula bermudensis
AAOE01	Reinekea blandensis MED297	2006-02-24	6	2015-01-23	15	Bacteria	Proteobacteria	Gammaproteobacteria			Reinekea	Reinekea blandensis
JSAQ01	Dokdonia donghaensis DSW-1	2014-10-27	14	2014-12-23	14	Bacteria	Bacteroidetes	Flavobacteriia	Flavobacteriales	Flavobacteriaceae	Dokdonia	Dokdonia donghaensis
NZ_CM002299.1	Congregibacter litoralis KT71	2006-02-23	6	2015-01-23	15	Bacteria	Proteobacteria	Gammaproteobacteria			Congregibacter	Congregibacter litoralis
NC_008710.1	Borrelia turicatae 91E135	2006-12-22	6	2015-02-03	15	Bacteria	Spirochaetes	Spirochaetia	Spirochaetales	Borreliaceae	Borrelia	Borrelia turicatae
ABXG01	beta proteobacterium KB13	2008-09-24	8	2015-01-24	15	Bacteria	Proteobacteria	Betaproteobacteria	Methylophilales
NC_015138.1	Acidovorax avenae subsp. avenae ATCC 19860	2011-02-14	11	2015-02-06	15	Bacteria	Proteobacteria	Betaproteobacteria	Burkholderiales	Comamonadaceae	Acidovorax	Acidovorax avenae
NC_007481.1	Pseudoalteromonas haloplanktis TAC125	2005-09-28	5	2015-02-27	15	Bacteria	Proteobacteria	Gammaproteobacteria	Alteromonadales	Pseudoalteromonadaceae	Pseudoalteromonas	Pseudoalteromonas haloplanktis
NC_013222.1	Robiginitalea biformata HTCC2501	2009-09-11	9	2015-02-07	15	Bacteria	Bacteroidetes	Flavobacteriia	Flavobacteriales	Flavobacteriaceae	Robiginitalea	Robiginitalea biformata
AALY01	Roseovarius nubinhibens ISM	2005-12-22	5	2015-01-24	15	Bacteria	Proteobacteria	Alphaproteobacteria	Rhodobacterales	Rhodobacteraceae	Roseovarius	Roseovarius nubinhibens
NC_023134.1	Paenibacillus larvae subsp. larvae DSM 25430	2013-12-20	13	2015-02-08	15	Bacteria	Firmicutes	Bacilli	Bacillales	Paenibacillaceae	Paenibacillus	Paenibacillus larvae
NC_008358.1	Hyphomonas neptunium ATCC 15444	2006-09-18	6	2015-02-04	15	Bacteria	Proteobacteria	Alphaproteobacteria	Rhodobacterales	Hyphomonadaceae	Hyphomonas	Hyphomonas neptunium
AALC02	Yersinia bercovieri ATCC 43970	2005-10-19	5	2015-01-17	15	Bacteria	Proteobacteria	Gammaproteobacteria	Enterobacteriales	Enterobacteriaceae	Yersinia	Yersinia bercovieri
NC_009850.1	Arcobacter butzleri RM4018	2007-09-27	7	2014-12-17	14	Bacteria	Proteobacteria	Epsilonproteobacteria	Campylobacterales	Campylobacteraceae	Arcobacter	Arcobacter butzleri
FP565176.1	Xanthomonas albilineans GPE PC73	2010-01-07	10	2015-02-27	15	Bacteria	Proteobacteria	Gammaproteobacteria	Xanthomonadales	Xanthomonadaceae	Xanthomonas	Xanthomonas albilineans
ABEA03	Diplosphaera colitermitum TAV2	2007-07-12	7	2015-02-24	15	Bacteria	Verrucomicrobia	Opitutae	Opitutales	Opitutaceae	Diplosphaera	Diplosphaera colitermitum
NC_011047.1	Candidatus Phytoplasma mali	2008-07-05	8	2015-02-27	15	Bacteria	Tenericutes	Mollicutes	Acholeplasmatales	Acholeplasmataceae	Candidatus Phytoplasma
NC_014751.1	Mycoplasma leachii PG50	2010-11-30	10	2015-02-04	15	Bacteria	Tenericutes	Mollicutes	Mycoplasmatales	Mycoplasmataceae	Mycoplasma	Mycoplasma leachii
AAMS01	Loktanella vestfoldensis SKA53	2006-01-06	6	2015-01-23	15	Bacteria	Proteobacteria	Alphaproteobacteria	Rhodobacterales	Rhodobacteraceae	Loktanella	Loktanella vestfoldensis
NC_011653.1	Thermosipho africanus TCF52B	2008-12-10	8	2015-02-04	15	Bacteria	Thermotogae	Thermotogae	Thermotogales	Fervidobacteriaceae	Thermosipho	Thermosipho africanus
NC_015711.1	Myxococcus fulvus HW-1	2011-06-22	11	2015-02-24	15	Bacteria	Proteobacteria	Deltaproteobacteria	Myxococcales	Myxococcaceae	Myxococcus	Myxococcus fulvus
ADVG01	Ktedonobacter racemifer DSM 44963	2010-06-04	10	2015-01-23	15	Bacteria	Chloroflexi	Ktedonobacteria	Ktedonobacterales	Ktedonobacteraceae	Ktedonobacter	Ktedonobacter racemifer
NC_016946.1	Mycobacterium intracellulare ATCC 13950	2012-02-29	12	2015-03-01	15	Bacteria	Actinobacteria	Actinobacteria	Corynebacteriales	Mycobacteriaceae	Mycobacterium	Mycobacterium intracellulare
ABVV01	Flavobacteria bacterium MS024-2A	2009-03-16	9	2015-01-23	15	Bacteria	Bacteroidetes	Flavobacteriia
ABVW01	Flavobacteria bacterium MS024-3C	2009-03-16	9	2015-01-23	15	Bacteria	Bacteroidetes	Flavobacteriia
NC_014010.1	Candidatus Puniceispirillum marinum IMCC1322	2010-03-31	10	2015-02-07	15	Bacteria	Proteobacteria	Alphaproteobacteria			Candidatus Puniceispirillum	Candidatus Puniceispirillum marinum
NC_010162.1	Sorangium cellulosum So ce56	2007-11-27	7	2015-02-27	15	Bacteria	Proteobacteria	Deltaproteobacteria	Myxococcales	Polyangiaceae	Sorangium	Sorangium cellulosum
NC_010617.1	Kocuria rhizophila DC2201	2008-04-18	8	2015-02-04	15	Bacteria	Actinobacteria	Actinobacteria	Micrococcales	Micrococcaceae	Kocuria	Kocuria rhizophila
NC_010170.1	Bordetella petrii	2007-12-18	7	2015-02-27	15	Bacteria	Proteobacteria	Betaproteobacteria	Burkholderiales	Alcaligenaceae	Bordetella
NC_010995.1	Cellvibrio japonicus Ueda107	2008-06-19	8	2014-12-16	14	Bacteria	Proteobacteria	Gammaproteobacteria	Pseudomonadales	Pseudomonadaceae	Cellvibrio	Cellvibrio japonicus
NC_014814.1	Mycobacterium gilvum Spyr1	2010-12-21	10	2014-12-17	14	Bacteria	Actinobacteria	Actinobacteria	Corynebacteriales	Mycobacteriaceae	Mycobacterium	Mycobacterium gilvum
NC_013508.1	Edwardsiella tarda EIB202	2009-11-13	9	2015-02-05	15	Bacteria	Proteobacteria	Gammaproteobacteria	Enterobacteriales	Enterobacteriaceae	Edwardsiella	Edwardsiella tarda
NZ_CM000950.1	Streptomyces pristinaespiralis ATCC 25486	2008-02-28	8	2014-12-24	14	Bacteria	Actinobacteria	Actinobacteria	Streptomycetales	Streptomycetaceae	Streptomyces	Streptomyces pristinaespiralis
NZ_CM000951.1	Streptomyces sviceus ATCC 29083	2008-02-28	8	2014-12-24	14	Bacteria	Actinobacteria	Actinobacteria	Streptomycetales	Streptomycetaceae	Streptomyces	Streptomyces sviceus
NC_014614.1	[Clostridium] sticklandii	2010-10-15	10	2015-02-27	15	Bacteria	Firmicutes	Clostridia	Clostridiales	Peptostreptococcaceae	Peptoclostridium
ABVK02	Thermus aquaticus Y51MC23	2008-08-15	8	2015-01-24	15	Bacteria	Deinococcus-Thermus	Deinococci	Thermales	Thermaceae	Thermus	Thermus aquaticus
ABKB02	Borrelia spielmanii A14S	2008-02-06	8	2015-01-23	15	Bacteria	Spirochaetes	Spirochaetia	Spirochaetales	Borreliaceae	Borrelia	Borrelia spielmanii
NC_020449.1	Candidatus Cloacimonas acidaminovorans str. Evry	2008-02-12	8	2015-03-22	15	Bacteria	Cloacimonetes				Candidatus Cloacimonas	Candidatus Cloacimonas acidaminovorans
NC_015684.1	Oligotropha carboxidovorans OM5	2011-06-15	11	2015-02-08	15	Bacteria	Proteobacteria	Alphaproteobacteria	Rhizobiales	Bradyrhizobiaceae	Oligotropha	Oligotropha carboxidovorans
NC_011567.1	Anoxybacillus flavithermus WK1	2008-11-13	8	2015-02-07	15	Bacteria	Firmicutes	Bacilli	Bacillales	Bacillaceae	Anoxybacillus	Anoxybacillus flavithermus
NC_013791.2	Bacillus pseudofirmus OF4	2010-02-05	10	2015-02-06	15	Bacteria	Firmicutes	Bacilli	Bacillales	Bacillaceae	Bacillus	Bacillus pseudofirmus
NZ_CP007025.1	Escherichia albertii KF1	2013-12-30	13	2015-03-19	15	Bacteria	Proteobacteria	Gammaproteobacteria	Enterobacteriales	Enterobacteriaceae	Escherichia	Escherichia albertii
CP000975.1	Methylacidiphilum infernorum V4	2008-05-30	8	2014-12-17	14	Bacteria	Verrucomicrobia		Methylacidiphilales	Methylacidiphilaceae	Methylacidiphilum	Methylacidiphilum infernorum
NC_018610.1	Lactobacillus buchneri CD034	2012-09-18	12	2015-03-04	15	Bacteria	Firmicutes	Bacilli	Lactobacillales	Lactobacillaceae	Lactobacillus	Lactobacillus buchneri
NC_014014.1	Mycoplasma crocodyli MP145	2010-03-26	10	2014-12-17	14	Bacteria	Tenericutes	Mollicutes	Mycoplasmatales	Mycoplasmataceae	Mycoplasma	Mycoplasma crocodyli
NC_011565.1	Candidatus Azobacteroides pseudotrichonymphae genomovar. CFP2	2008-11-13	8	2014-12-16	14	Bacteria	Bacteroidetes	Bacteroidia	Bacteroidales		Candidatus Azobacteroides	Candidatus Azobacteroides pseudotrichonymphae
NC_014109.1	Candidatus Riesia pediculicola USDA	2010-03-16	10	2015-02-06	15	Bacteria	Proteobacteria	Gammaproteobacteria	Enterobacteriales	Enterobacteriaceae	Candidatus Riesia	Candidatus Riesia pediculicola
NC_012781.1	Eubacterium rectale ATCC 33656	2009-06-04	9	2015-02-04	15	Bacteria	Firmicutes	Clostridia	Clostridiales	Eubacteriaceae	Eubacterium	Eubacterium rectale
ABYK01	Arthrospira maxima CS-328	2008-10-15	8	2015-01-17	15	Bacteria	Cyanobacteria		Oscillatoriales		Arthrospira	Arthrospira maxima
NC_012491.1	Brevibacillus brevis NBRC 100599	2009-04-01	9	2014-12-17	14	Bacteria	Firmicutes	Bacilli	Bacillales	Paenibacillaceae	Brevibacillus	Brevibacillus brevis
NC_011661.1	Dictyoglomus turgidum DSM 6724	2008-12-12	8	2014-12-22	14	Bacteria	Dictyoglomi	Dictyoglomia	Dictyoglomales	Dictyoglomaceae	Dictyoglomus	Dictyoglomus turgidum
NC_011901.1	Thioalkalivibrio sulfidiphilus HL-EbGr7	2009-01-13	9	2015-02-04	15	Bacteria	Proteobacteria	Gammaproteobacteria	Chromatiales	Ectothiorhodospiraceae	Thioalkalivibrio	Thioalkalivibrio sulfidiphilus
NC_010545.1	Corynebacterium urealyticum DSM 7109	2008-04-01	8	2015-02-27	15	Bacteria	Actinobacteria	Actinobacteria	Corynebacteriales	Corynebacteriaceae	Corynebacterium	Corynebacterium urealyticum
NC_011027.1	Chlorobaculum parvum NCIB 8327	2008-06-27	8	2015-02-04	15	Bacteria	Chlorobi	Chlorobia	Chlorobiales	Chlorobiaceae	Chlorobaculum	Chlorobaculum parvum
NC_011026.1	Chloroherpeton thalassium ATCC 35110	2008-06-27	8	2015-02-04	15	Bacteria	Chlorobi	Chlorobia	Chlorobiales	Chlorobiaceae	Chloroherpeton	Chloroherpeton thalassium
NC_012034.1	Caldicellulosiruptor bescii DSM 6725	2009-02-04	9	2014-12-17	14	Bacteria	Firmicutes	Clostridia	Thermoanaerobacterales	Thermoanaerobacterales Family III. Incertae Sedis	Caldicellulosiruptor	Caldicellulosiruptor bescii
NC_012785.1	Kosmotoga olearia TBF 19.5.1	2009-06-08	9	2015-02-04	15	Bacteria	Thermotogae	Thermotogae	Kosmotogales	Kosmotogaceae	Kosmotoga	Kosmotoga olearia
NC_013194.1	Candidatus Accumulibacter phosphatis clade IIA str. UW-1	2009-09-01	9	2014-12-17	14	Bacteria	Proteobacteria	Betaproteobacteria			Candidatus Accumulibacter	Candidatus Accumulibacter phosphatis
NC_012985.3	Candidatus Liberibacter asiaticus str. psy62	2009-07-17	9	2015-02-07	15	Bacteria	Proteobacteria	Alphaproteobacteria	Rhizobiales	Rhizobiaceae	Candidatus Liberibacter	Candidatus Liberibacter asiaticus
NC_014387.1	Butyrivibrio proteoclasticus B316	2010-08-10	10	2015-02-08	15	Bacteria	Firmicutes	Clostridia	Clostridiales	Lachnospiraceae	Butyrivibrio	Butyrivibrio proteoclasticus
NC_010544.1	Candidatus Phytoplasma australiense	2008-04-01	8	2015-02-27	15	Bacteria	Tenericutes	Mollicutes	Acholeplasmatales	Acholeplasmataceae	Candidatus Phytoplasma
NC_012881.1	Desulfovibrio salexigens DSM 2638	2009-06-26	9	2014-12-17	14	Bacteria	Proteobacteria	Deltaproteobacteria	Desulfovibrionales	Desulfovibrionaceae	Desulfovibrio	Desulfovibrio salexigens
NZ_CP005680.1	Borrelia hermsii MTW	2014-01-27	14	2015-02-03	15	Bacteria	Spirochaetes	Spirochaetia	Spirochaetales	Borreliaceae	Borrelia	Borrelia hermsii
ADEK01	Clostridium carboxidivorans P7	2010-05-10	10	2014-12-23	14	Bacteria	Firmicutes	Clostridia	Clostridiales	Clostridiaceae	Clostridium	Clostridium carboxidivorans
NZ_CM000745.1	Bacillus pseudomycoides DSM 12442	2009-04-30	9	2015-01-25	15	Bacteria	Firmicutes	Bacilli	Bacillales	Bacillaceae	Bacillus	Bacillus pseudomycoides
NZ_CP009781.1	Yersinia aldovae 670-83	2015-02-09	15	2015-02-10	15	Bacteria	Proteobacteria	Gammaproteobacteria	Enterobacteriales	Enterobacteriaceae	Yersinia	Yersinia aldovae
JPPT01	Yersinia ruckeri ATCC 29473	2014-09-15	14	2014-12-25	14	Bacteria	Proteobacteria	Gammaproteobacteria	Enterobacteriales	Enterobacteriaceae	Yersinia	Yersinia ruckeri
NC_013720.1	Pirellula staleyi DSM 6068	2010-01-07	10	2015-03-01	15	Bacteria	Planctomycetes	Planctomycetia	Planctomycetales	Planctomycetaceae	Pirellula	Pirellula staleyi
NC_011992.1	Acidovorax ebreus TPSY	2009-01-27	9	2015-02-06	15	Bacteria	Proteobacteria	Betaproteobacteria	Burkholderiales	Comamonadaceae	Acidovorax	Acidovorax ebreus
NC_015578.1	Treponema primitia ZAS-2	2011-05-23	11	2015-01-08	15	Bacteria	Spirochaetes	Spirochaetia	Spirochaetales	Spirochaetaceae	Treponema	Treponema primitia
NC_015577.1	Treponema azotonutricium ZAS-9	2011-05-23	11	2015-03-01	15	Bacteria	Spirochaetes	Spirochaetia	Spirochaetales	Spirochaetaceae	Treponema	Treponema azotonutricium
NC_013205.1	Alicyclobacillus acidocaldarius subsp. acidocaldarius DSM 446	2009-09-09	9	2014-12-17	14	Bacteria	Firmicutes	Bacilli	Bacillales	Alicyclobacillaceae	Alicyclobacillus	Alicyclobacillus acidocaldarius
NC_012522.1	Rhodococcus opacus B4	2009-04-02	9	2015-02-24	15	Bacteria	Actinobacteria	Actinobacteria	Corynebacteriales	Nocardiaceae	Rhodococcus	Rhodococcus opacus
NC_012791.1	Variovorax paradoxus S110	2009-06-11	9	2014-12-17	14	Bacteria	Proteobacteria	Betaproteobacteria	Burkholderiales	Comamonadaceae	Variovorax	Variovorax paradoxus
AEEL01	Streptococcus equinus ATCC 700338	2010-08-24	10	2015-03-01	15	Bacteria	Firmicutes	Bacilli	Lactobacillales	Streptococcaceae	Streptococcus	Streptococcus equinus
NC_011312.1	Aliivibrio salmonicida LFI1238	2008-10-01	8	2015-03-04	15	Bacteria	Proteobacteria	Gammaproteobacteria	Vibrionales	Vibrionaceae	Aliivibrio	Aliivibrio salmonicida
ABXQ01	marine gamma proteobacterium HTCC2148	2008-10-01	8	2015-01-23	15	Bacteria	Proteobacteria	Gammaproteobacteria
NC_011295.1	Coprothermobacter proteolyticus DSM 5265	2008-09-26	8	2014-12-16	14	Bacteria	Firmicutes	Clostridia	Thermoanaerobacterales	Thermodesulfobiaceae	Coprothermobacter	Coprothermobacter proteolyticus
NC_011297.1	Dictyoglomus thermophilum H-6-12	2008-09-26	8	2014-12-16	14	Bacteria	Dictyoglomi	Dictyoglomia	Dictyoglomales	Dictyoglomaceae	Dictyoglomus	Dictyoglomus thermophilum
NC_011296.1	Thermodesulfovibrio yellowstonii DSM 11347	2008-09-26	8	2015-02-26	15	Bacteria	Nitrospirae	Nitrospira	Nitrospirales	Nitrospiraceae	Thermodesulfovibrio	Thermodesulfovibrio yellowstonii
ACIS01	Pseudogulbenkiania ferrooxidans 2002	2009-03-06	9	2015-01-24	15	Bacteria	Proteobacteria	Betaproteobacteria	Neisseriales	Chromobacteriaceae	Pseudogulbenkiania	Pseudogulbenkiania ferrooxidans
NZ_CP009787.1	Yersinia rohdei	2015-02-09	15	2015-02-10	15	Bacteria	Proteobacteria	Gammaproteobacteria	Enterobacteriales	Enterobacteriaceae	Yersinia
NC_012962.1	Photorhabdus asymbiotica	2009-07-14	9	2015-02-27	15	Bacteria	Proteobacteria	Gammaproteobacteria	Enterobacteriales	Enterobacteriaceae	Photorhabdus
NC_014541.1	Ferrimonas balearica DSM 9799	2010-09-24	10	2015-02-04	15	Bacteria	Proteobacteria	Gammaproteobacteria	Alteromonadales	Ferrimonadaceae	Ferrimonas	Ferrimonas balearica
NC_014248.1	'Nostoc azollae' 0708	2010-06-14	10	2014-12-17	14	Bacteria	Cyanobacteria		Nostocales	Nostocaceae	Trichormus	Trichormus azollae
NC_012559.1	Laribacter hongkongensis HLHK9	2009-04-14	9	2015-02-06	15	Bacteria	Proteobacteria	Betaproteobacteria	Neisseriales	Chromobacteriaceae	Laribacter	Laribacter hongkongensis
NC_014377.1	Thermosediminibacter oceani DSM 16646	2010-08-05	10	2015-02-04	15	Bacteria	Firmicutes	Clostridia	Thermoanaerobacterales	Thermoanaerobacterales Family III. Incertae Sedis	Thermosediminibacter	Thermosediminibacter oceani
ACJM01	Dethiobacter alkaliphilus AHT 1	2009-03-17	9	2015-01-23	15	Bacteria	Firmicutes	Clostridia	Clostridiales	Syntrophomonadaceae	Dethiobacter	Dethiobacter alkaliphilus
NC_013422.1	Halothiobacillus neapolitanus c2	2009-10-21	9	2014-12-17	14	Bacteria	Proteobacteria	Gammaproteobacteria	Chromatiales	Halothiobacillaceae	Halothiobacillus	Halothiobacillus neapolitanus
ACJN02	Desulfonatronospira thiodismutans ASO3-1	2009-03-17	9	2015-01-23	15	Bacteria	Proteobacteria	Deltaproteobacteria	Desulfovibrionales	Desulfohalobiaceae	Desulfonatronospira	Desulfonatronospira thiodismutans
NC_012917.1	Pectobacterium carotovorum subsp. carotovorum PC1	2009-07-07	9	2015-03-01	15	Bacteria	Proteobacteria	Gammaproteobacteria	Enterobacteriales	Enterobacteriaceae	Pectobacterium	Pectobacterium carotovorum
NC_012997.1	Teredinibacter turnerae T7901	2009-05-18	9	2014-12-17	14	Bacteria	Proteobacteria	Gammaproteobacteria	Alteromonadales		Teredinibacter	Teredinibacter turnerae
NC_022663.1	Mycobacterium kansasii ATCC 12478	2013-11-01	13	2014-12-18	14	Bacteria	Actinobacteria	Actinobacteria	Corynebacteriales	Mycobacteriaceae	Mycobacterium	Mycobacterium kansasii
NC_015714.1	Treponema paraluiscuniculi Cuniculi A	2011-06-09	11	2014-12-18	14	Bacteria	Spirochaetes	Spirochaetia	Spirochaetales	Spirochaetaceae	Treponema	Treponema paraluiscuniculi
NC_012751.1	Candidatus Hamiltonella defensa 5AT (Acyrthosiphon pisum)	2009-05-05	9	2015-03-04	15	Bacteria	Proteobacteria	Gammaproteobacteria	Enterobacteriales	Enterobacteriaceae	Candidatus Hamiltonella	Candidatus Hamiltonella defensa
NC_013421.1	Pectobacterium wasabiae WPP163	2009-10-20	9	2015-03-01	15	Bacteria	Proteobacteria	Gammaproteobacteria	Enterobacteriales	Enterobacteriaceae	Pectobacterium	Pectobacterium wasabiae
NC_012912.1	Dickeya zeae Ech1591	2009-07-02	9	2015-03-10	15	Bacteria	Proteobacteria	Gammaproteobacteria	Enterobacteriales	Enterobacteriaceae	Dickeya	Dickeya zeae
AFSH01	Bacillus vallismortis DV1-F-3	2012-01-25	12	2015-02-08	15	Bacteria	Firmicutes	Bacilli	Bacillales	Bacillaceae	Bacillus	Bacillus vallismortis
CP001227.1	Rickettsia peacockii str. Rustic	2009-05-29	9	2014-12-18	14	Bacteria	Proteobacteria	Alphaproteobacteria	Rickettsiales	Rickettsiaceae	Rickettsia	Rickettsia peacockii
NC_014098.1	Kyrpidia tusciae DSM 2912	2010-04-29	10	2015-02-04	15	Bacteria	Firmicutes	Bacilli	Bacillales	Alicyclobacillaceae	Kyrpidia	Kyrpidia tusciae
NC_014506.1	Sulfurimonas autotrophica DSM 16294	2010-09-15	10	2015-02-05	15	Bacteria	Proteobacteria	Epsilonproteobacteria	Campylobacterales	Helicobacteraceae	Sulfurimonas	Sulfurimonas autotrophica
ACCW01	Rhodobacteraceae bacterium KLH11	2008-12-22	8	2015-01-17	15	Bacteria	Proteobacteria	Alphaproteobacteria	Rhodobacterales	Rhodobacteraceae
ACCX01	gamma proteobacterium NOR5-3	2008-12-22	8	2015-01-24	15	Bacteria	Proteobacteria	Gammaproteobacteria
ACCY01	Luminiphilus syltensis NOR5-1B	2008-12-22	8	2015-01-23	15	Bacteria	Proteobacteria	Gammaproteobacteria			Luminiphilus	Luminiphilus syltensis
NC_013715.1	Rothia mucilaginosa DY-18	2010-01-06	10	2015-03-01	15	Bacteria	Actinobacteria	Actinobacteria	Micrococcales	Micrococcaceae	Rothia	Rothia mucilaginosa
NC_014106.1	Lactobacillus crispatus ST1	2010-04-21	10	2015-02-27	15	Bacteria	Firmicutes	Bacilli	Lactobacillales	Lactobacillaceae	Lactobacillus	Lactobacillus crispatus
CP001226.1	Candidatus Hodgkinia cicadicola Dsem	2009-07-13	9	2014-12-17	14	Bacteria	Proteobacteria	Alphaproteobacteria	Rhizobiales		Candidatus Hodgkinia	Candidatus Hodgkinia cicadicola
NC_012225.1	Brachyspira hyodysenteriae WA1	2009-03-18	9	2015-03-04	15	Bacteria	Spirochaetes	Spirochaetia	Brachyspirales	Brachyspiraceae	Brachyspira	Brachyspira hyodysenteriae
ABYA01	Streptomyces ghanaensis ATCC 14672	2008-12-12	8	2015-02-23	15	Bacteria	Actinobacteria	Actinobacteria	Streptomycetales	Streptomycetaceae	Streptomyces	Streptomyces ghanaensis
ABYX02	Streptomyces roseosporus NRRL 11379	2008-12-12	8	2014-02-21	14	Bacteria	Actinobacteria	Actinobacteria	Streptomycetales	Streptomycetaceae	Streptomyces	Streptomyces filamentosus
NC_020990.1	Streptomyces albus J1074	2013-04-09	13	2015-02-06	15	Bacteria	Actinobacteria	Actinobacteria	Streptomycetales	Streptomycetaceae	Streptomyces	Streptomyces albus
CP001733.1	Aggregatibacter actinomycetemcomitans D11S-1	2009-10-16	9	2014-02-04	14	Bacteria	Proteobacteria	Gammaproteobacteria	Pasteurellales	Pasteurellaceae	Aggregatibacter	Aggregatibacter actinomycetemcomitans
NC_013851.1	Allochromatium vinosum DSM 180	2010-02-16	10	2015-02-24	15	Bacteria	Proteobacteria	Gammaproteobacteria	Chromatiales	Chromatiaceae	Allochromatium	Allochromatium vinosum
NC_014632.1	Ilyobacter polytropus DSM 2926	2010-10-22	10	2014-12-17	14	Bacteria	Fusobacteria	Fusobacteriia	Fusobacteriales	Fusobacteriaceae	Ilyobacter	Ilyobacter polytropus
NC_014964.1	Thermoanaerobacter brockii subsp. finnii Ako-1	2011-01-24	11	2014-12-17	14	Bacteria	Firmicutes	Clostridia	Thermoanaerobacterales	Thermoanaerobacteraceae	Thermoanaerobacter	Thermoanaerobacter brockii
NC_014011.1	Aminobacterium colombiense DSM 12261	2010-04-05	10	2015-02-04	15	Bacteria	Synergistetes	Synergistia	Synergistales	Synergistaceae	Aminobacterium	Aminobacterium colombiense
NC_017455.1	Halanaerobium praevalens DSM 2228	2010-10-21	10	2014-12-17	14	Bacteria	Firmicutes	Clostridia	Halanaerobiales	Halanaerobiaceae	Halanaerobium	Halanaerobium praevalens
NC_014166.1	Arcobacter nitrofigilis DSM 7299	2010-05-17	10	2014-12-17	14	Bacteria	Proteobacteria	Epsilonproteobacteria	Campylobacterales	Campylobacteraceae	Arcobacter	Arcobacter nitrofigilis
NC_014816.1	Asticcacaulis excentricus CB 48	2010-12-22	10	2014-12-17	14	Bacteria	Proteobacteria	Alphaproteobacteria	Caulobacterales	Caulobacteraceae	Asticcacaulis	Asticcacaulis excentricus
ACQT01	Acidovorax delafieldii 2AN	2009-06-22	9	2015-01-23	15	Bacteria	Proteobacteria	Betaproteobacteria	Burkholderiales	Comamonadaceae	Acidovorax	Acidovorax delafieldii
NC_014393.1	Clostridium cellulovorans 743B	2010-08-11	10	2014-12-17	14	Bacteria	Firmicutes	Clostridia	Clostridiales	Clostridiaceae	Clostridium	Clostridium cellulovorans
NC_014364.1	Spirochaeta smaragdinae DSM 11293	2010-07-29	10	2015-02-07	15	Bacteria	Spirochaetes	Spirochaetia	Spirochaetales	Spirochaetaceae	Spirochaeta	Spirochaeta smaragdinae
NC_013532.1	Anaplasma centrale str. Israel	2009-11-24	9	2015-02-07	15	Bacteria	Proteobacteria	Alphaproteobacteria	Rickettsiales	Anaplasmataceae	Anaplasma	Anaplasma centrale
NC_014378.1	Acetohalobium arabaticum DSM 5501	2010-08-05	10	2014-12-17	14	Bacteria	Firmicutes	Clostridia	Halanaerobiales	Halobacteroidaceae	Acetohalobium	Acetohalobium arabaticum
NC_014962.1	Isosphaera pallida ATCC 43644	2011-01-20	11	2015-03-02	15	Bacteria	Planctomycetes	Planctomycetia	Planctomycetales	Planctomycetaceae	Isosphaera	Isosphaera pallida
NC_014394.1	Gallionella capsiferriformans ES-2	2010-08-11	10	2014-12-17	14	Bacteria	Proteobacteria	Betaproteobacteria	Gallionellales	Gallionellaceae	Gallionella	Gallionella capsiferriformans
NC_014972.1	Desulfobulbus propionicus DSM 2032	2011-01-27	11	2015-02-24	15	Bacteria	Proteobacteria	Deltaproteobacteria	Desulfobacterales	Desulfobulbaceae	Desulfobulbus	Desulfobulbus propionicus
NZ_CM001376.1	Jonquetella anthropi DSM 22815	2011-12-12	11	2014-12-24	14	Bacteria	Synergistetes	Synergistia	Synergistales	Synergistaceae	Jonquetella	Jonquetella anthropi
CP002295.1	Serratia symbiotica str. 'Cinara cedri'	2011-12-20	11	2014-12-17	14	Bacteria	Proteobacteria	Gammaproteobacteria	Enterobacteriales	Enterobacteriaceae	Serratia	Serratia symbiotica
NC_013119.1	Brucella microti CCM 4915	2009-08-18	9	2014-12-17	14	Bacteria	Proteobacteria	Alphaproteobacteria	Rhizobiales	Brucellaceae	Brucella	Brucella microti
ACFT01	Actinobacillus minor 202	2009-02-09	9	2015-01-17	15	Bacteria	Proteobacteria	Gammaproteobacteria	Pasteurellales	Pasteurellaceae	Actinobacillus	Actinobacillus minor
NC_013921.1	Thermoanaerobacter italicus Ab9	2010-02-24	10	2015-03-01	15	Bacteria	Firmicutes	Clostridia	Thermoanaerobacterales	Thermoanaerobacteraceae	Thermoanaerobacter	Thermoanaerobacter italicus
NC_013959.1	Sideroxydans lithotrophicus ES-1	2010-03-26	10	2015-02-04	15	Bacteria	Proteobacteria	Betaproteobacteria	Gallionellales	Gallionellaceae	Sideroxydans	Sideroxydans lithotrophicus
NC_014410.1	Thermoanaerobacterium thermosaccharolyticum DSM 571	2010-08-13	10	2014-12-17	14	Bacteria	Firmicutes	Clostridia	Thermoanaerobacterales	Thermoanaerobacterales Family III. Incertae Sedis	Thermoanaerobacterium	Thermoanaerobacterium thermosaccharolyticum
NC_012982.1	Hirschia baltica ATCC 49814	2009-07-17	9	2015-02-04	15	Bacteria	Proteobacteria	Alphaproteobacteria	Rhodobacterales	Hyphomonadaceae	Hirschia	Hirschia baltica
NC_012969.1	Methylovorus glucosetrophus SIP3-4	2009-07-15	9	2015-02-04	15	Bacteria	Proteobacteria	Betaproteobacteria	Methylophilales	Methylophilaceae	Methylovorus	Methylovorus glucosotrophus
NC_021172.1	Hyphomicrobium denitrificans 1NES1	2013-04-30	13	2015-02-04	15	Bacteria	Proteobacteria	Alphaproteobacteria	Rhizobiales	Hyphomicrobiaceae	Hyphomicrobium	Hyphomicrobium denitrificans
ACFP01	Wolbachia endosymbiont of Muscidifurax uniraptor	2009-03-24	9	2014-01-08	14	Bacteria	Proteobacteria	Alphaproteobacteria	Rickettsiales	Anaplasmataceae	Wolbachia
NC_014209.1	Thermoanaerobacter mathranii subsp. mathranii str. A3	2010-05-26	10	2014-12-17	14	Bacteria	Firmicutes	Clostridia	Thermoanaerobacterales	Thermoanaerobacteraceae	Thermoanaerobacter	Thermoanaerobacter mathranii
NC_014008.1	Coraliomargarita akajimensis DSM 45221	2010-04-05	10	2015-01-08	15	Bacteria	Verrucomicrobia	Opitutae	Puniceicoccales	Puniceicoccaceae	Coraliomargarita	Coraliomargarita akajimensis
CU928158.2	Escherichia fergusonii ATCC 35469	2008-12-16	8	2015-02-27	15	Bacteria	Proteobacteria	Gammaproteobacteria	Enterobacteriales	Enterobacteriaceae	Escherichia	Escherichia fergusonii
NC_022246.1	Streptococcus intermedius B196	2013-09-03	13	2015-03-01	15	Bacteria	Firmicutes	Bacilli	Lactobacillales	Streptococcaceae	Streptococcus	Streptococcus intermedius
ACON01	Eubacterium saphenum ATCC 49989	2009-06-04	9	2015-01-23	15	Bacteria	Firmicutes	Clostridia	Clostridiales	Eubacteriaceae	Eubacterium	Eubacterium saphenum
ACVB02	Leptotrichia hofstadii F0254	2009-08-11	9	2015-01-17	15	Bacteria	Fusobacteria	Fusobacteriia	Fusobacteriales	Leptotrichiaceae	Leptotrichia	Leptotrichia hofstadii
ACXX02	[Clostridium] papyrosolvens DSM 2782	2009-08-27	9	2015-01-24	15	Bacteria	Firmicutes	Clostridia	Clostridiales	Ruminococcaceae	Ruminiclostridium	[Clostridium] papyrosolvens
NZ_CP009124.1	Streptomyces lividans TK24	2014-08-12	14	2015-03-18	15	Bacteria	Actinobacteria	Actinobacteria	Streptomycetales	Streptomycetaceae	Streptomyces	Streptomyces lividans
ACFA01	Streptomyces griseoflavus Tu4000	2009-02-26	9	2015-01-24	15	Bacteria	Actinobacteria	Actinobacteria	Streptomycetales	Streptomycetaceae	Streptomyces	Streptomyces griseoflavus
NC_014216.1	Desulfurivibrio alkaliphilus AHT2	2010-05-27	10	2014-12-17	14	Bacteria	Proteobacteria	Deltaproteobacteria	Desulfobacterales	Desulfobulbaceae	Desulfurivibrio	Desulfurivibrio alkaliphilus
NC_014153.1	Thiomonas intermedia K12	2010-05-05	10	2014-12-17	14	Bacteria	Proteobacteria	Betaproteobacteria	Burkholderiales		Thiomonas	Thiomonas intermedia
NC_013642.1	Thermotoga naphthophila RKU-10	2009-12-18	9	2015-02-04	15	Bacteria	Thermotogae	Thermotogae	Thermotogales	Thermotogaceae	Thermotoga	Thermotoga naphthophila
NC_013740.1	Acidaminococcus fermentans DSM 20731	2010-01-15	10	2014-12-17	14	Bacteria	Firmicutes	Negativicutes	Selenomonadales	Acidaminococcaceae	Acidaminococcus	Acidaminococcus fermentans
NC_015514.1	Cellulomonas fimi ATCC 484	2011-05-09	11	2014-12-17	14	Bacteria	Actinobacteria	Actinobacteria	Micrococcales	Cellulomonadaceae	Cellulomonas	Cellulomonas fimi
NC_015671.1	[Cellvibrio] gilvus ATCC 13127	2011-06-15	11	2014-12-18	14	Bacteria	Actinobacteria	Actinobacteria	Micrococcales	Cellulomonadaceae	Cellulomonas	[Cellvibrio] gilvus
NC_015675.1	Mesorhizobium opportunistum WSM2075	2011-06-14	11	2015-02-03	15	Bacteria	Proteobacteria	Alphaproteobacteria	Rhizobiales	Phyllobacteriaceae	Mesorhizobium	Mesorhizobium opportunistum
NC_012691.1	Tolumonas auensis DSM 9187	2009-05-13	9	2014-12-17	14	Bacteria	Proteobacteria	Gammaproteobacteria	Aeromonadales	Aeromonadaceae	Tolumonas	Tolumonas auensis
NZ_CM000770.1	Rickettsia endosymbiont of Ixodes scapularis	2009-06-03	9	2015-03-15	15	Bacteria	Proteobacteria	Alphaproteobacteria	Rickettsiales	Rickettsiaceae	Rickettsia
NC_017765.1	Streptomyces hygroscopicus subsp. jinggangensis 5008	2012-01-27	12	2014-12-17	14	Bacteria	Actinobacteria	Actinobacteria	Streptomycetales	Streptomycetaceae	Streptomyces	Streptomyces hygroscopicus
ACEZ01	Streptomyces viridochromogenes DSM 40736	2009-02-26	9	2015-01-17	15	Bacteria	Actinobacteria	Actinobacteria	Streptomycetales	Streptomycetaceae	Streptomyces	Streptomyces viridochromogenes
ACDC03	Fusobacterium periodonticum 2_1_31	2009-03-02	9	2014-12-23	14	Bacteria	Fusobacteria	Fusobacteriia	Fusobacteriales	Fusobacteriaceae	Fusobacterium	Fusobacterium periodonticum
NC_012214.1	Erwinia pyrifoliae Ep1/96	2009-03-12	9	2015-02-27	15	Bacteria	Proteobacteria	Gammaproteobacteria	Enterobacteriales	Enterobacteriaceae	Erwinia	Erwinia pyrifoliae
NC_014306.1	Erwinia billingiae Eb661	2010-06-22	10	2015-02-27	15	Bacteria	Proteobacteria	Gammaproteobacteria	Enterobacteriales	Enterobacteriaceae	Erwinia	Erwinia billingiae
NC_012121.1	Staphylococcus carnosus subsp. carnosus TM300	2009-02-02	9	2015-02-27	15	Bacteria	Firmicutes	Bacilli	Bacillales	Staphylococcaceae	Staphylococcus	Staphylococcus carnosus
NC_012846.1	Bartonella grahamii as4aup	2009-06-19	9	2014-12-17	14	Bacteria	Proteobacteria	Alphaproteobacteria	Rhizobiales	Bartonellaceae	Bartonella	Bartonella grahamii
NC_019552.1	Mycoplasma hyorhinis SK76	2012-11-20	12	2015-02-04	15	Bacteria	Tenericutes	Mollicutes	Mycoplasmatales	Mycoplasmataceae	Mycoplasma	Mycoplasma hyorhinis
NC_012913.1	Aggregatibacter aphrophilus NJ8700	2009-07-02	9	2015-03-01	15	Bacteria	Proteobacteria	Gammaproteobacteria	Pasteurellales	Pasteurellaceae	Aggregatibacter	Aggregatibacter aphrophilus
NC_015850.1	Acidithiobacillus caldus SM-1	2011-07-20	11	2014-12-17	14	Bacteria	Proteobacteria	Gammaproteobacteria	Acidithiobacillales	Acidithiobacillaceae	Acidithiobacillus	Acidithiobacillus caldus
NC_013960.1	Nitrosococcus halophilus Nc 4	2010-03-26	10	2015-02-04	15	Bacteria	Proteobacteria	Gammaproteobacteria	Chromatiales	Chromatiaceae	Nitrosococcus	Nitrosococcus halophilus
NC_014363.1	Olsenella uli DSM 7084	2010-07-26	10	2014-12-17	14	Bacteria	Actinobacteria	Coriobacteriia	Coriobacteriales	Atopobiaceae	Olsenella	Olsenella uli
NC_014375.1	Brevundimonas subvibrioides ATCC 15264	2010-08-05	10	2014-12-17	14	Bacteria	Proteobacteria	Alphaproteobacteria	Caulobacterales	Caulobacteraceae	Brevundimonas	Brevundimonas subvibrioides
NC_013894.1	Thermocrinis albus DSM 14484	2010-02-19	10	2015-02-04	15	Bacteria	Aquificae	Aquificae	Aquificales	Aquificaceae	Thermocrinis	Thermocrinis albus
NC_014100.1	Caulobacter segnis ATCC 21756	2010-04-30	10	2014-12-17	14	Bacteria	Proteobacteria	Alphaproteobacteria	Caulobacterales	Caulobacteraceae	Caulobacter	Caulobacter segnis
ABWL02	Citrobacter youngae ATCC 29220	2008-10-01	8	2015-01-17	15	Bacteria	Proteobacteria	Gammaproteobacteria	Enterobacteriales	Enterobacteriaceae	Citrobacter	Citrobacter youngae
ABXI02	Bacteroides finegoldii DSM 17565	2008-10-02	8	2015-01-17	15	Bacteria	Bacteroidetes	Bacteroidia	Bacteroidales	Bacteroidaceae	Bacteroides	Bacteroides finegoldii
ABQC02	Bacteroides plebeius DSM 17135	2008-06-05	8	2015-01-23	15	Bacteria	Bacteroidetes	Bacteroidia	Bacteroidales	Bacteroidaceae	Bacteroides	Bacteroides plebeius
NZ_CP007619.1	Bacteroides dorei	2014-08-06	14	2015-03-19	15	Bacteria	Bacteroidetes	Bacteroidia	Bacteroidales	Bacteroidaceae	Bacteroides
ACIL03	Catonella morbi ATCC 51271	2009-03-17	9	2014-12-23	14	Bacteria	Firmicutes	Clostridia	Clostridiales	Lachnospiraceae	Catonella	Catonella morbi
ACJX02	Anaerobaculum hydrogeniformans ATCC BAA-1850	2009-04-02	9	2015-01-23	15	Bacteria	Synergistetes	Synergistia	Synergistales	Synergistaceae	Anaerobaculum	Anaerobaculum hydrogeniformans
ACIM02	Dialister invisus DSM 15470	2009-03-17	9	2015-01-23	15	Bacteria	Firmicutes	Negativicutes	Selenomonadales	Veillonellaceae	Dialister	Dialister invisus
ACJW02	Kingella oralis ATCC 51147	2009-04-02	9	2015-01-23	15	Bacteria	Proteobacteria	Betaproteobacteria	Neisseriales	Neisseriaceae	Kingella	Kingella oralis
ACIJ02	Prevotella tannerae ATCC 51259	2009-03-17	9	2015-01-24	15	Bacteria	Bacteroidetes	Bacteroidia	Bacteroidales	Prevotellaceae	Alloprevotella	Alloprevotella tannerae
ACIP02	Shuttleworthia satelles DSM 14600	2009-03-17	9	2015-03-16	15	Bacteria	Firmicutes	Clostridia	Clostridiales	Lachnospiraceae	Shuttleworthia	Shuttleworthia satelles
NZ_CM000953.1	Lactobacillus jensenii JV-V16	2009-02-19	9	2014-12-23	14	Bacteria	Firmicutes	Bacilli	Lactobacillales	Lactobacillaceae	Lactobacillus	Lactobacillus jensenii
NC_014644.1	Gardnerella vaginalis ATCC 14019	2010-11-03	10	2014-12-17	14	Bacteria	Actinobacteria	Actinobacteria	Bifidobacteriales	Bifidobacteriaceae	Gardnerella	Gardnerella vaginalis
ABVQ01	[Bacteroides] pectinophilus ATCC 43243	2008-11-14	8	2015-01-24	15	Bacteria	Firmicutes	Clostridia	Clostridiales			[Bacteroides] pectinophilus
ABVO01	Bacteroides eggerthii DSM 20697	2008-10-02	8	2015-01-17	15	Bacteria	Bacteroidetes	Bacteroidia	Bacteroidales	Bacteroidaceae	Bacteroides	Bacteroides eggerthii
ACGU01	Lactobacillus ultunensis DSM 16047	2009-02-19	9	2015-01-23	15	Bacteria	Firmicutes	Bacilli	Lactobacillales	Lactobacillaceae	Lactobacillus	Lactobacillus ultunensis
NC_015975.1	Lactobacillus ruminis ATCC 27782	2011-09-01	11	2015-02-07	15	Bacteria	Firmicutes	Bacilli	Lactobacillales	Lactobacillaceae	Lactobacillus	Lactobacillus ruminis
ACKW01	Mobiluncus mulieris ATCC 35243	2009-04-27	9	2014-12-24	14	Bacteria	Actinobacteria	Actinobacteria	Actinomycetales	Actinomycetaceae	Mobiluncus	Mobiluncus mulieris
AXVC01	Porphyromonas uenonis DSM 23387 = JCM 13868	2013-10-25	13	2015-03-01	15	Bacteria	Bacteroidetes	Bacteroidia	Bacteroidales	Porphyromonadaceae	Porphyromonas	Porphyromonas uenonis
ARMA01	Peptostreptococcus anaerobius VPI 4330 = DSM 2949	2013-04-23	13	2014-12-24	14	Bacteria	Firmicutes	Clostridia	Clostridiales	Peptostreptococcaceae	Peptostreptococcus	Peptostreptococcus anaerobius
ACIN03	Abiotrophia defectiva ATCC 49176	2009-03-17	9	2014-12-23	14	Bacteria	Firmicutes	Bacilli	Lactobacillales	Aerococcaceae	Abiotrophia	Abiotrophia defectiva
AJVZ01	Prevotella bivia DSM 20514	2012-05-08	12	2014-12-24	14	Bacteria	Bacteroidetes	Bacteroidia	Bacteroidales	Prevotellaceae	Prevotella	Prevotella bivia
ARKX01	Peptoniphilus lacrimalis DSM 7455	2013-04-22	13	2014-12-24	14	Bacteria	Firmicutes	Clostridia	Clostridiales	Peptoniphilaceae	Peptoniphilus	Peptoniphilus lacrimalis
NC_014370.1	Prevotella melaninogenica ATCC 25845	2010-08-04	10	2015-03-01	15	Bacteria	Bacteroidetes	Bacteroidia	Bacteroidales	Prevotellaceae	Prevotella	Prevotella melaninogenica
ACNN01	Porphyromonas endodontalis ATCC 35406	2009-05-01	9	2015-01-24	15	Bacteria	Bacteroidetes	Bacteroidia	Bacteroidales	Porphyromonadaceae	Porphyromonas	Porphyromonas endodontalis
ACLQ01	Capnocytophaga gingivalis ATCC 33624	2009-04-29	9	2015-01-23	15	Bacteria	Bacteroidetes	Flavobacteriia	Flavobacteriales	Flavobacteriaceae	Capnocytophaga	Capnocytophaga gingivalis
NC_014643.1	Rothia dentocariosa ATCC 17931	2010-11-03	10	2015-02-07	15	Bacteria	Actinobacteria	Actinobacteria	Micrococcales	Micrococcaceae	Rothia	Rothia dentocariosa
ACCJ01	[Clostridium asparagiforme] DSM 15981	2009-02-23	9	2015-01-23	15	Bacteria	Firmicutes	Clostridia	Clostridiales	Lachnospiraceae	Lachnoclostridium	[Clostridium] asparagiforme
ABYT01	Holdemanella biformis DSM 3989	2008-10-30	8	2015-01-23	15	Bacteria	Firmicutes	Erysipelotrichia	Erysipelotrichales	Erysipelotrichaceae	Holdemanella	Holdemanella biformis
AKKM01	Providencia alcalifaciens Dmel2	2012-11-13	12	2014-12-24	14	Bacteria	Proteobacteria	Gammaproteobacteria	Enterobacteriales	Enterobacteriaceae	Providencia	Providencia alcalifaciens
ABQR01	Clostridiales bacterium 1_7_47FAA	2008-08-26	8	2015-01-23	15	Bacteria	Firmicutes	Clostridia	Clostridiales
ACYI01	Enhydrobacter aerosaccus SK60	2009-09-08	9	2015-01-23	15	Bacteria	Proteobacteria	Gammaproteobacteria	Pseudomonadales	Moraxellaceae	Enhydrobacter	Enhydrobacter aerosaccus
JGYL01	Bifidobacterium angulatum	2014-08-18	14	2014-12-23	14	Bacteria	Actinobacteria	Actinobacteria	Bifidobacteriales	Bifidobacteriaceae	Bifidobacterium
ACJB01	Staphylococcus caprae M23864:W1	2009-03-16	9	2014-12-24	14	Bacteria	Firmicutes	Bacilli	Bacillales	Staphylococcaceae	Staphylococcus	Staphylococcus caprae
NZ_CM001774.1	Providencia rettgeri Dmel1	2012-11-13	12	2015-02-17	15	Bacteria	Proteobacteria	Gammaproteobacteria	Enterobacteriales	Enterobacteriaceae	Providencia	Providencia rettgeri
ABXH02	Collinsella intestinalis DSM 13280	2008-10-02	8	2015-01-17	15	Bacteria	Actinobacteria	Coriobacteriia	Coriobacteriales	Coriobacteriaceae	Collinsella	Collinsella intestinalis
ABYI02	[Clostridium] hylemonae DSM 15053	2008-10-23	8	2015-01-23	15	Bacteria	Firmicutes	Clostridia	Clostridiales	Lachnospiraceae	Lachnoclostridium	[Clostridium] hylemonae
ACBW01	Bacteroides coprophilus DSM 18228 = JCM 13818	2009-01-22	9	2015-01-23	15	Bacteria	Bacteroidetes	Bacteroidia	Bacteroidales	Bacteroidaceae	Bacteroides	Bacteroides coprophilus
ADFP01	Pyramidobacter piscolens W5455	2009-12-30	9	2015-01-23	15	Bacteria	Synergistetes	Synergistia	Synergistales	Synergistaceae	Pyramidobacter	Pyramidobacter piscolens
ACEN01	Neisseria flavescens NRL30031/H210	2009-02-03	9	2015-01-17	15	Bacteria	Proteobacteria	Betaproteobacteria	Neisseriales	Neisseriaceae	Neisseria	Neisseria flavescens
ACRG01	Neisseria mucosa C102	2011-01-11	11	2014-12-24	14	Bacteria	Proteobacteria	Betaproteobacteria	Neisseriales	Neisseriaceae	Neisseria	Neisseria mucosa
ADBE01	Neisseria polysaccharea ATCC 43768	2009-11-09	9	2015-02-17	15	Bacteria	Proteobacteria	Betaproteobacteria	Neisseriales	Neisseriaceae	Neisseria	Neisseria polysaccharea
ABZU01	Corynebacterium amycolatum SK46	2008-11-21	8	2015-01-23	15	Bacteria	Actinobacteria	Actinobacteria	Corynebacteriales	Corynebacteriaceae	Corynebacterium	Corynebacterium amycolatum
ACVP01	Corynebacterium tuberculostearicum SK141	2009-08-05	9	2014-12-23	14	Bacteria	Actinobacteria	Actinobacteria	Corynebacteriales	Corynebacteriaceae	Corynebacterium	Corynebacterium tuberculostearicum
ACLL01	Lactobacillus antri DSM 16041	2009-04-27	9	2015-01-23	15	Bacteria	Firmicutes	Bacilli	Lactobacillales	Lactobacillaceae	Lactobacillus	Lactobacillus antri
ACGP01	Lactobacillus hilgardii DSM 20176 = ATCC 8290	2009-02-19	9	2015-01-23	15	Bacteria	Firmicutes	Bacilli	Lactobacillales	Lactobacillaceae	Lactobacillus	Lactobacillus hilgardii
NC_022112.1	Lactobacillus paracasei subsp. paracasei 8700:2	2013-08-21	13	2015-02-03	15	Bacteria	Firmicutes	Bacilli	Lactobacillales	Lactobacillaceae	Lactobacillus	Lactobacillus paracasei
ACKO02	Neisseria sicca ATCC 29256	2009-04-24	9	2015-01-24	15	Bacteria	Proteobacteria	Betaproteobacteria	Neisseriales	Neisseriaceae	Neisseria	Neisseria sicca
ACEO02	Neisseria subflava NJ9703	2009-02-03	9	2015-01-17	15	Bacteria	Proteobacteria	Betaproteobacteria	Neisseriales	Neisseriaceae	Neisseria	Neisseria subflava
NC_016630.1	Filifactor alocis ATCC 35896	2011-01-27	11	2015-02-04	15	Bacteria	Firmicutes	Clostridia	Clostridiales	Peptostreptococcaceae	Filifactor	Filifactor alocis
ACKU01	Weissella paramesenteroides ATCC 33313	2009-04-20	9	2015-01-24	15	Bacteria	Firmicutes	Bacilli	Lactobacillales	Leuconostocaceae	Weissella	Weissella paramesenteroides
ACRM01	Staphylococcus hominis subsp. hominis C80	2010-11-30	10	2014-12-24	14	Bacteria	Firmicutes	Bacilli	Bacillales	Staphylococcaceae	Staphylococcus	Staphylococcus hominis
AZXW01	Leptotrichia goodfellowii DSM 19756	2014-01-03	14	2014-12-24	14	Bacteria	Fusobacteria	Fusobacteriia	Fusobacteriales	Leptotrichiaceae	Leptotrichia	Leptotrichia goodfellowii
ATFC01	Treponema vincentii F0403	2013-06-19	13	2014-12-25	14	Bacteria	Spirochaetes	Spirochaetia	Spirochaetales	Spirochaetaceae	Treponema	Treponema vincentii
ACFE01	Atopobium rimae ATCC 49626	2009-01-22	9	2015-01-23	15	Bacteria	Actinobacteria	Coriobacteriia	Coriobacteriales	Atopobiaceae	Atopobium	Atopobium rimae
ABZV01	Capnocytophaga sputigena ATCC 33612	2008-11-21	8	2015-01-23	15	Bacteria	Bacteroidetes	Flavobacteriia	Flavobacteriales	Flavobacteriaceae	Capnocytophaga	Capnocytophaga sputigena
AUFR01	Propionibacterium acidifaciens DSM 21887	2013-07-10	13	2015-02-23	15	Bacteria	Actinobacteria	Actinobacteria	Propionibacteriales	Propionibacteriaceae	Propionibacterium	Propionibacterium acidifaciens
NC_014246.1	Mobiluncus curtisii ATCC 43063	2010-06-14	10	2014-12-17	14	Bacteria	Actinobacteria	Actinobacteria	Actinomycetales	Actinomycetaceae	Mobiluncus	Mobiluncus curtisii
ACSH02	Corynebacterium matruchotii ATCC 14266	2009-07-08	9	2015-01-23	15	Bacteria	Actinobacteria	Actinobacteria	Corynebacteriales	Corynebacteriaceae	Corynebacterium	Corynebacterium matruchotii
ADNV01	Mycobacterium parascrofulaceum ATCC BAA-614	2010-05-10	10	2015-01-24	15	Bacteria	Actinobacteria	Actinobacteria	Corynebacteriales	Mycobacteriaceae	Mycobacterium	Mycobacterium parascrofulaceum
ABYP01	Corynebacterium glucuronolyticum ATCC 51867	2008-10-23	8	2015-01-23	15	Bacteria	Actinobacteria	Actinobacteria	Corynebacteriales	Corynebacteriaceae	Corynebacterium	Corynebacterium glucuronolyticum
ACCF01	Holdemania filiformis DSM 12042	2009-02-23	9	2015-01-17	15	Bacteria	Firmicutes	Erysipelotrichia	Erysipelotrichales	Erysipelotrichaceae	Holdemania	Holdemania filiformis
ACFG01	Actinomyces coleocanis DSM 15436	2009-01-23	9	2015-01-23	15	Bacteria	Actinobacteria	Actinobacteria	Actinomycetales	Actinomycetaceae	Actinomyces	Actinomyces coleocanis
ACFH01	Actinomyces urogenitalis DSM 15434	2009-01-23	9	2015-01-23	15	Bacteria	Actinobacteria	Actinobacteria	Actinomycetales	Actinomycetaceae	Actinomyces	Actinomyces urogenitalis
ABXV02	Providencia rustigianii DSM 4541	2008-10-23	8	2015-01-17	15	Bacteria	Proteobacteria	Gammaproteobacteria	Enterobacteriales	Enterobacteriaceae	Providencia	Providencia rustigianii
ABWM02	Enterobacter cancerogenus ATCC 35316	2008-10-01	8	2015-02-08	15	Bacteria	Proteobacteria	Gammaproteobacteria	Enterobacteriales	Enterobacteriaceae	Enterobacter	Enterobacter cancerogenus
ABWK02	Mitsuokella multacida DSM 20544	2008-10-01	8	2015-01-24	15	Bacteria	Firmicutes	Negativicutes	Selenomonadales	Veillonellaceae	Mitsuokella	Mitsuokella multacida
ABWP01	[Clostridium] hiranonis DSM 13275	2008-10-01	8	2015-01-23	15	Bacteria	Firmicutes	Clostridia	Clostridiales	Peptostreptococcaceae	Peptoclostridium	[Clostridium] hiranonis
ABWO01	Tyzzerella nexilis DSM 1787	2008-10-01	8	2015-03-16	15	Bacteria	Firmicutes	Clostridia	Clostridiales	Lachnospiraceae	Tyzzerella	Tyzzerella nexilis
FP929050.1	Roseburia intestinalis XB6B4	2010-03-25	10	2015-02-27	15	Bacteria	Firmicutes	Clostridia	Clostridiales	Lachnospiraceae	Roseburia	Roseburia intestinalis
ACGC01	Anaerococcus tetradius ATCC 35098	2009-02-12	9	2015-01-23	15	Bacteria	Firmicutes	Clostridia	Clostridiales	Peptoniphilaceae	Anaerococcus	Anaerococcus tetradius
JNJO01	Gemella sanguinis ATCC 700632	2014-06-11	14	2014-12-23	14	Bacteria	Firmicutes	Bacilli	Bacillales		Gemella	Gemella sanguinis
AGZP01	Parabacteroides johnsonii CL02T12C29	2012-10-19	12	2014-12-24	14	Bacteria	Bacteroidetes	Bacteroidia	Bacteroidales	Porphyromonadaceae	Parabacteroides	Parabacteroides johnsonii
ABYU02	Blautia hansenii DSM 20583	2008-10-30	8	2015-01-23	15	Bacteria	Firmicutes	Clostridia	Clostridiales	Lachnospiraceae	Blautia	Blautia hansenii
ACBX02	Prevotella copri DSM 18205	2009-01-22	9	2015-01-23	15	Bacteria	Bacteroidetes	Bacteroidia	Bacteroidales	Prevotellaceae	Prevotella	Prevotella copri
ACCH01	Bacteroides cellulosilyticus DSM 14838	2009-01-22	9	2015-03-01	15	Bacteria	Bacteroidetes	Bacteroidia	Bacteroidales	Bacteroidaceae	Bacteroides	Bacteroides cellulosilyticus
ACEC01	[Clostridium] methylpentosum DSM 5476	2009-02-04	9	2015-01-23	15	Bacteria	Firmicutes	Clostridia	Clostridiales	Ruminococcaceae	Ruminiclostridium	[Clostridium] methylpentosum
NC_020555.1	Helicobacter cinaedi ATCC BAA-847	2012-07-19	12	2015-02-04	15	Bacteria	Proteobacteria	Epsilonproteobacteria	Campylobacterales	Helicobacteraceae	Helicobacter	Helicobacter cinaedi
CBUB01	Staphylococcus capitis CR01	2013-10-30	13	2015-03-18	15	Bacteria	Firmicutes	Bacilli	Bacillales	Staphylococcaceae	Staphylococcus	Staphylococcus capitis
ACFU01	Campylobacter rectus RM3267	2009-02-06	9	2015-01-17	15	Bacteria	Proteobacteria	Epsilonproteobacteria	Campylobacterales	Campylobacteraceae	Campylobacter	Campylobacter rectus
AMZQ01	Campylobacter showae CSUNSWCD	2012-11-19	12	2014-12-23	14	Bacteria	Proteobacteria	Epsilonproteobacteria	Campylobacterales	Campylobacteraceae	Campylobacter	Campylobacter showae
ACRO01	Gemella haemolysans M341	2011-04-13	11	2014-12-23	14	Bacteria	Firmicutes	Bacilli	Bacillales		Gemella	Gemella haemolysans
ACYG01	Campylobacter gracilis RM3268	2009-09-08	9	2015-01-23	15	Bacteria	Proteobacteria	Epsilonproteobacteria	Campylobacterales	Campylobacteraceae	Campylobacter	Campylobacter gracilis
JRMW01	Anaerococcus lactolyticus S7-1-13	2014-09-26	14	2014-12-24	14	Bacteria	Firmicutes	Clostridia	Clostridiales	Peptoniphilaceae	Anaerococcus	Anaerococcus lactolyticus
ACKQ02	Chryseobacterium gleum ATCC 35910	2009-04-20	9	2015-02-04	15	Bacteria	Bacteroidetes	Flavobacteriia	Flavobacteriales	Flavobacteriaceae	Chryseobacterium	Chryseobacterium gleum
ABYQ02	Corynebacterium pseudogenitalium ATCC 33035	2008-10-23	8	2015-01-23	15	Bacteria	Actinobacteria	Actinobacteria	Corynebacteriales	Corynebacteriaceae	Corynebacterium	Corynebacterium pseudogenitalium
ACDY02	Neisseria cinerea ATCC 14685	2009-02-04	9	2015-01-17	15	Bacteria	Proteobacteria	Betaproteobacteria	Neisseriales	Neisseriaceae	Neisseria	Neisseria cinerea
AAXA02	Dorea formicigenerans ATCC 27755	2007-10-03	7	2015-01-17	15	Bacteria	Firmicutes	Clostridia	Clostridiales	Lachnospiraceae	Dorea	Dorea formicigenerans
ADGQ01	Peptostreptococcus stomatis DSM 17678	2010-09-09	10	2015-01-23	15	Bacteria	Firmicutes	Clostridia	Clostridiales	Peptostreptococcaceae	Peptostreptococcus	Peptostreptococcus stomatis
APQF01	Acinetobacter radioresistens DSM 6976 = NBRC 102413 = CIP 103788	2013-04-16	13	2014-12-23	14	Bacteria	Proteobacteria	Gammaproteobacteria	Pseudomonadales	Moraxellaceae	Acinetobacter	Acinetobacter radioresistens
NC_015437.1	Selenomonas sputigena ATCC 35185	2011-04-21	11	2015-02-04	15	Bacteria	Firmicutes	Negativicutes	Selenomonadales	Veillonellaceae	Selenomonas	Selenomonas sputigena
ACIK02	Veillonella dispar ATCC 17748	2009-03-17	9	2015-01-17	15	Bacteria	Firmicutes	Negativicutes	Selenomonadales	Veillonellaceae	Veillonella	Veillonella dispar
NC_020164.1	Staphylococcus warneri SG1	2013-01-23	13	2015-03-01	15	Bacteria	Firmicutes	Bacilli	Bacillales	Staphylococcaceae	Staphylococcus	Staphylococcus warneri
ACEA01	Eikenella corrodens ATCC 23834	2009-02-04	9	2014-12-23	14	Bacteria	Proteobacteria	Betaproteobacteria	Neisseriales	Neisseriaceae	Eikenella	Eikenella corrodens
ACGD01	Corynebacterium accolens ATCC 49725	2009-02-12	9	2014-12-23	14	Bacteria	Actinobacteria	Actinobacteria	Corynebacteriales	Corynebacteriaceae	Corynebacterium	Corynebacterium accolens
ACHJ01	Corynebacterium lipophiloflavum DSM 44291	2009-03-10	9	2015-01-23	15	Bacteria	Actinobacteria	Actinobacteria	Corynebacteriales	Corynebacteriaceae	Corynebacterium	Corynebacterium lipophiloflavum
ACGE01	Corynebacterium striatum ATCC 6940	2009-02-12	9	2014-12-23	14	Bacteria	Actinobacteria	Actinobacteria	Corynebacteriales	Corynebacteriaceae	Corynebacterium	Corynebacterium striatum
NC_012590.1	Corynebacterium aurimucosum ATCC 700975	2009-04-24	9	2014-12-17	14	Bacteria	Actinobacteria	Actinobacteria	Corynebacteriales	Corynebacteriaceae	Corynebacterium	Corynebacterium aurimucosum
ADLN01	[Clostridium] hathewayi WAL-18680	2011-11-10	11	2014-12-23	14	Bacteria	Firmicutes	Clostridia	Clostridiales	Lachnospiraceae	Lachnoclostridium	[Clostridium] hathewayi
ACFY01	Roseburia inulinivorans DSM 16841	2009-03-12	9	2015-03-16	15	Bacteria	Firmicutes	Clostridia	Clostridiales	Lachnospiraceae	Roseburia	Roseburia inulinivorans
ABXA01	Anaerococcus hydrogenalis DSM 7454	2008-10-01	8	2015-01-17	15	Bacteria	Firmicutes	Clostridia	Clostridiales	Peptoniphilaceae	Anaerococcus	Anaerococcus hydrogenalis
ABWN01	Butyrivibrio crossotus DSM 2876	2009-04-02	9	2015-01-23	15	Bacteria	Firmicutes	Clostridia	Clostridiales	Lachnospiraceae	Butyrivibrio	Butyrivibrio crossotus
ACDP02	Oxalobacter formigenes HOxBLS	2009-03-02	9	2015-01-24	15	Bacteria	Proteobacteria	Betaproteobacteria	Burkholderiales	Oxalobacteraceae	Oxalobacter	Oxalobacter formigenes
ACDH02	Fusobacterium ulcerans ATCC 49185	2009-03-02	9	2015-01-23	15	Bacteria	Fusobacteria	Fusobacteriia	Fusobacteriales	Fusobacteriaceae	Fusobacterium	Fusobacterium ulcerans
ACDO01	Helicobacter winghamensis ATCC BAA-430	2009-03-09	9	2015-01-23	15	Bacteria	Proteobacteria	Epsilonproteobacteria	Campylobacterales	Helicobacteraceae	Helicobacter	Helicobacter winghamensis
ACDD01	Fusobacterium gonidiaformans 3-1-5R	2009-03-02	9	2014-12-23	14	Bacteria	Fusobacteria	Fusobacteriia	Fusobacteriales	Fusobacteriaceae	Fusobacterium	Fusobacterium gonidiaformans
ACDB02	Fusobacterium mortiferum ATCC 9817	2009-03-02	9	2015-01-23	15	Bacteria	Fusobacteria	Fusobacteriia	Fusobacteriales	Fusobacteriaceae	Fusobacterium	Fusobacterium mortiferum
ACIE02	Fusobacterium varium ATCC 27725	2009-04-02	9	2015-01-17	15	Bacteria	Fusobacteria	Fusobacteriia	Fusobacteriales	Fusobacteriaceae	Fusobacterium	Fusobacterium varium
NZ_CM001149.1	Rhodococcus equi ATCC 33707	2010-05-05	10	2014-12-24	14	Bacteria	Actinobacteria	Actinobacteria	Corynebacteriales	Nocardiaceae	Rhodococcus	Rhodococcus equi
ADNU01	Brevibacterium mcbrellneri ATCC 49030	2010-04-20	10	2015-01-23	15	Bacteria	Actinobacteria	Actinobacteria	Micrococcales	Brevibacteriaceae	Brevibacterium	Brevibacterium mcbrellneri
NZ_CM000961.1	Corynebacterium genitalium ATCC 33030	2009-04-27	9	2015-01-23	15	Bacteria	Actinobacteria	Actinobacteria	Corynebacteriales	Corynebacteriaceae	Corynebacterium	Corynebacterium genitalium
ADNY01	Lactobacillus amylolyticus DSM 11664	2010-04-23	10	2015-01-23	15	Bacteria	Firmicutes	Bacilli	Lactobacillales	Lactobacillaceae	Lactobacillus	Lactobacillus amylolyticus
ACLN01	Lactobacillus iners DSM 13335	2009-04-27	9	2014-12-23	14	Bacteria	Firmicutes	Bacilli	Lactobacillales	Lactobacillaceae	Lactobacillus	Lactobacillus iners
NC_014217.1	Starkeya novella DSM 506	2010-05-27	10	2014-12-17	14	Bacteria	Proteobacteria	Alphaproteobacteria	Rhizobiales	Xanthobacteraceae	Starkeya	Starkeya novella
ACKY01	Cardiobacterium hominis ATCC 15826	2009-04-20	9	2015-01-23	15	Bacteria	Proteobacteria	Gammaproteobacteria	Cardiobacteriales	Cardiobacteriaceae	Cardiobacterium	Cardiobacterium hominis
ACKZ01	Granulicatella adiacens ATCC 49175	2009-04-20	9	2015-01-17	15	Bacteria	Firmicutes	Bacilli	Lactobacillales	Carnobacteriaceae	Granulicatella	Granulicatella adiacens
ACLA01	Selenomonas flueggei ATCC 43531	2009-04-20	9	2015-01-23	15	Bacteria	Firmicutes	Negativicutes	Selenomonadales	Veillonellaceae	Selenomonas	Selenomonas flueggei
NZ_CP007640.1	Bacillus atrophaeus subsp. globigii	2014-08-21	14	2015-02-06	15	Bacteria	Firmicutes	Bacilli	Bacillales	Bacillaceae	Bacillus	Bacillus atrophaeus
ACGV01	Lactobacillus vaginalis DSM 5837 = ATCC 49540	2009-02-19	9	2015-01-23	15	Bacteria	Firmicutes	Bacilli	Lactobacillales	Lactobacillaceae	Lactobacillus	Lactobacillus vaginalis
NZ_CM001024.1	Aeromicrobium marinum DSM 15272	2009-04-27	9	2015-01-23	15	Bacteria	Actinobacteria	Actinobacteria	Propionibacteriales	Nocardioidaceae	Aeromicrobium	Aeromicrobium marinum
NC_015601.1	Erysipelothrix rhusiopathiae str. Fujisawa	2011-05-31	11	2015-02-07	15	Bacteria	Firmicutes	Erysipelotrichia	Erysipelotrichales	Erysipelotrichaceae	Erysipelothrix	Erysipelothrix rhusiopathiae
ADVL01	Roseomonas cervicalis ATCC 49957	2010-05-18	10	2015-01-24	15	Bacteria	Proteobacteria	Alphaproteobacteria	Rhodospirillales	Acetobacteraceae	Roseomonas	Roseomonas cervicalis
ACHA02	Sphingobacterium spiritivorum ATCC 33861	2009-02-20	9	2014-12-24	14	Bacteria	Bacteroidetes	Sphingobacteriia	Sphingobacteriales	Sphingobacteriaceae	Sphingobacterium	Sphingobacterium spiritivorum
ACKS01	Prevotella bergensis DSM 17361	2009-04-20	9	2015-03-01	15	Bacteria	Bacteroidetes	Bacteroidia	Bacteroidales	Prevotellaceae	Prevotella	Prevotella bergensis
ACKT01	Selenomonas noxia ATCC 43541	2009-04-20	9	2015-01-23	15	Bacteria	Firmicutes	Negativicutes	Selenomonadales	Veillonellaceae	Selenomonas	Selenomonas noxia
ACOA01	Thalassobium sp. R2A62	2009-05-12	9	2015-01-24	15	Bacteria	Proteobacteria	Alphaproteobacteria	Rhodobacterales	Rhodobacteraceae	Thalassobium
NC_013850.1	Klebsiella variicola At-22	2010-02-16	10	2015-02-03	15	Bacteria	Proteobacteria	Gammaproteobacteria	Enterobacteriales	Enterobacteriaceae	Klebsiella	Klebsiella variicola
NC_014168.1	Segniliparus rotundus DSM 44985	2010-05-18	10	2015-02-07	15	Bacteria	Actinobacteria	Actinobacteria	Corynebacteriales	Segniliparaceae	Segniliparus	Segniliparus rotundus
NC_016803.1	Desulfovibrio desulfuricans ND132	2011-12-29	11	2014-12-17	14	Bacteria	Proteobacteria	Deltaproteobacteria	Desulfovibrionales	Desulfovibrionaceae	Desulfovibrio	Desulfovibrio desulfuricans
NC_014220.1	Syntrophothermus lipocalidus DSM 12680	2010-05-28	10	2015-02-04	15	Bacteria	Firmicutes	Clostridia	Clostridiales	Syntrophomonadaceae	Syntrophothermus	Syntrophothermus lipocalidus
NC_014759.1	Marivirga tractuosa DSM 4126	2010-11-30	10	2015-02-07	15	Bacteria	Bacteroidetes	Cytophagia	Cytophagales	Flammeovirgaceae	Marivirga	Marivirga tractuosa
ACNZ01	Silicibacter sp. TrichCH4B	2009-05-12	9	2015-01-17	15	Bacteria	Proteobacteria	Alphaproteobacteria	Rhodobacterales	Rhodobacteraceae	Ruegeria
NC_014218.1	Arcanobacterium haemolyticum DSM 20595	2010-05-27	10	2015-02-07	15	Bacteria	Actinobacteria	Actinobacteria	Actinomycetales	Actinomycetaceae	Arcanobacterium	Arcanobacterium haemolyticum
NC_014365.1	Desulfarculus baarsii DSM 2075	2010-07-29	10	2015-02-24	15	Bacteria	Proteobacteria	Deltaproteobacteria	Desulfarculales	Desulfarculaceae	Desulfarculus	Desulfarculus baarsii
NC_014391.1	Micromonospora aurantiaca ATCC 27029	2010-08-11	10	2014-12-17	14	Bacteria	Actinobacteria	Actinobacteria	Micromonosporales	Micromonosporaceae	Micromonospora	Micromonospora aurantiaca
ACNX01	Silicibacter lacuscaerulensis ITI-1157	2009-05-12	9	2015-01-24	15	Bacteria	Proteobacteria	Alphaproteobacteria	Rhodobacterales	Rhodobacteraceae	Ruegeria	Ruegeria lacuscaerulensis
JNKE01	Ruminococcus flavefaciens MC2020	2014-06-11	14	2014-12-24	14	Bacteria	Firmicutes	Clostridia	Clostridiales	Ruminococcaceae	Ruminococcus	Ruminococcus flavefaciens
NC_012704.1	Corynebacterium kroppenstedtii DSM 44385	2009-05-19	9	2015-01-08	15	Bacteria	Actinobacteria	Actinobacteria	Corynebacteriales	Corynebacteriaceae	Corynebacterium	Corynebacterium kroppenstedtii
NC_013062.1	Flavobacteriaceae bacterium 3519-10	2009-08-05	9	2015-02-04	15	Bacteria	Bacteroidetes	Flavobacteriia	Flavobacteriales	Flavobacteriaceae
NC_014844.1	Desulfovibrio aespoeensis Aspo-2	2011-01-04	11	2015-02-04	15	Bacteria	Proteobacteria	Deltaproteobacteria	Desulfovibrionales	Desulfovibrionaceae	Desulfovibrio	Desulfovibrio aespoeensis
NC_014831.1	Thermaerobacter marianensis DSM 12885	2010-12-29	10	2015-02-09	15	Bacteria	Firmicutes	Clostridia	Clostridiales	Clostridiales Family XVII. Incertae Sedis	Thermaerobacter	Thermaerobacter marianensis
NC_015172.1	Syntrophobotulus glycolicus DSM 8271	2011-03-01	11	2015-02-04	15	Bacteria	Firmicutes	Clostridia	Clostridiales	Peptococcaceae	Syntrophobotulus	Syntrophobotulus glycolicus
NC_014655.1	Leadbetterella byssophila DSM 17132	2010-11-12	10	2015-02-06	15	Bacteria	Bacteroidetes	Cytophagia	Cytophagales	Cytophagaceae	Leadbetterella	Leadbetterella byssophila
NC_015702.1	Parachlamydia acanthamoebae UV-7	2011-06-21	11	2015-02-27	15	Bacteria	Chlamydiae	Chlamydiia	Chlamydiales	Parachlamydiaceae	Parachlamydia	Parachlamydia acanthamoebae
NC_014221.1	Truepera radiovictrix DSM 17093	2010-05-28	10	2014-12-17	14	Bacteria	Deinococcus-Thermus	Deinococci	Deinococcales	Trueperaceae	Truepera	Truepera radiovictrix
NC_014829.1	Bacillus cellulosilyticus DSM 2522	2010-12-27	10	2015-02-07	15	Bacteria	Firmicutes	Bacilli	Bacillales	Bacillaceae	Bacillus	Bacillus cellulosilyticus
ACQA01	Ochrobactrum intermedium LMG 3301	2009-06-11	9	2015-01-17	15	Bacteria	Proteobacteria	Alphaproteobacteria	Rhizobiales	Brucellaceae	Ochrobactrum	Ochrobactrum intermedium
AKAR01	Acinetobacter nosocomialis Ab22222	2012-10-01	12	2015-03-19	15	Bacteria	Proteobacteria	Gammaproteobacteria	Pseudomonadales	Moraxellaceae	Acinetobacter	Acinetobacter nosocomialis
NC_010572.1	Streptomyces griseus subsp. griseus NBRC 13350	2008-04-09	8	2015-02-09	15	Bacteria	Actinobacteria	Actinobacteria	Streptomycetales	Streptomycetaceae	Streptomyces	Streptomyces griseus
NC_012806.1	Mycoplasma conjunctivae	2009-06-17	9	2014-12-17	14	Bacteria	Tenericutes	Mollicutes	Mycoplasmatales	Mycoplasmataceae	Mycoplasma
NC_014836.1	Desulfurispirillum indicum S5	2011-01-04	11	2014-12-17	14	Bacteria	Chrysiogenetes	Chrysiogenetes	Chrysiogenales	Chrysiogenaceae	Desulfurispirillum	Desulfurispirillum indicum
ACOH01	Lactobacillus coleohominis 101-4-CHN	2009-08-24	9	2015-01-23	15	Bacteria	Firmicutes	Bacilli	Lactobacillales	Lactobacillaceae	Lactobacillus	Lactobacillus coleohominis
NC_014664.1	Rhodomicrobium vannielii ATCC 17100	2010-11-05	10	2014-12-18	14	Bacteria	Proteobacteria	Alphaproteobacteria	Rhizobiales	Hyphomicrobiaceae	Rhodomicrobium	Rhodomicrobium vannielii
NC_015291.1	Streptococcus oralis Uo5	2011-03-23	11	2015-02-27	15	Bacteria	Firmicutes	Bacilli	Lactobacillales	Streptococcaceae	Streptococcus	Streptococcus oralis
ACXU01	Anaerococcus vaginalis ATCC 51170	2009-08-21	9	2015-01-17	15	Bacteria	Firmicutes	Clostridia	Clostridiales	Peptoniphilaceae	Anaerococcus	Anaerococcus vaginalis
ADNT01	Aerococcus viridans ATCC 11563	2010-04-20	10	2015-01-17	15	Bacteria	Firmicutes	Bacilli	Lactobacillales	Aerococcaceae	Aerococcus	Aerococcus viridans
AEPD01	Prevotella buccae ATCC 33574	2010-12-20	10	2015-03-01	15	Bacteria	Bacteroidetes	Bacteroidia	Bacteroidales	Prevotellaceae	Prevotella	Prevotella buccae
NC_014640.1	Achromobacter xylosoxidans A8	2010-10-29	10	2014-12-17	14	Bacteria	Proteobacteria	Betaproteobacteria	Burkholderiales	Alcaligenaceae	Achromobacter	Achromobacter xylosoxidans
ACRX01	Gemella morbillorum M424	2011-01-04	11	2015-01-23	15	Bacteria	Firmicutes	Bacilli	Bacillales		Gemella	Gemella morbillorum
AECS01	Megasphaera micronuciformis F0359	2010-10-26	10	2015-01-24	15	Bacteria	Firmicutes	Negativicutes	Selenomonadales	Veillonellaceae	Megasphaera	Megasphaera micronuciformis
NC_015656.1	Frankia symbiont of Datisca glomerata	2011-06-06	11	2015-02-24	15	Bacteria	Actinobacteria	Actinobacteria	Frankiales	Frankiaceae	Frankia
FP929036.1	Butyrivibrio fibrisolvens 16/4	2010-03-25	10	2015-02-27	15	Bacteria	Firmicutes	Clostridia	Clostridiales	Lachnospiraceae	Butyrivibrio	Butyrivibrio fibrisolvens
ACRE02	Actinomyces viscosus C505	2010-02-26	10	2015-01-23	15	Bacteria	Actinobacteria	Actinobacteria	Actinomycetales	Actinomycetaceae	Actinomyces	Actinomyces viscosus
ACRF02	Granulicatella elegans ATCC 700633	2009-09-29	9	2015-01-23	15	Bacteria	Firmicutes	Bacilli	Lactobacillales	Carnobacteriaceae	Granulicatella	Granulicatella elegans
ACRN01	Actinomyces graevenitzii C83	2011-12-22	11	2015-01-23	15	Bacteria	Actinobacteria	Actinobacteria	Actinomycetales	Actinomycetaceae	Actinomyces	Actinomyces graevenitzii
NC_013203.1	Atopobium parvulum DSM 20469	2009-09-09	9	2014-12-17	14	Bacteria	Actinobacteria	Coriobacteriia	Coriobacteriales	Atopobiaceae	Atopobium	Atopobium parvulum
FP929051.1	Ruminococcus bromii L2-63	2010-03-25	10	2015-02-27	15	Bacteria	Firmicutes	Clostridia	Clostridiales	Ruminococcaceae	Ruminococcus	Ruminococcus bromii
FP929048.1	Megamonas hypermegale ART12/1	2010-03-25	10	2015-02-27	15	Bacteria	Firmicutes	Negativicutes	Selenomonadales	Veillonellaceae	Megamonas	Megamonas hypermegale
NC_014041.1	Zunongwangia profunda SM-A87	2010-04-21	10	2014-12-17	14	Bacteria	Bacteroidetes	Flavobacteriia	Flavobacteriales	Flavobacteriaceae	Zunongwangia	Zunongwangia profunda
NC_021021.1	Gordonibacter pamelaeae 7-10-1-b	2010-03-25	10	2015-02-27	15	Bacteria	Actinobacteria	Coriobacteriia	Eggerthellales	Eggerthellaceae	Gordonibacter	Gordonibacter pamelaeae
FP929033.1	Bacteroides xylanisolvens XB1A	2010-03-25	10	2015-02-27	15	Bacteria	Bacteroidetes	Bacteroidia	Bacteroidales	Bacteroidaceae	Bacteroides	Bacteroides xylanisolvens
NC_021039.1	Ruminococcus champanellensis 18P13 = JCM 17042	2010-03-25	10	2015-02-27	15	Bacteria	Firmicutes	Clostridia	Clostridiales	Ruminococcaceae	Ruminococcus	Ruminococcus champanellensis
NC_021019.1	Faecalitalea cylindroides T2-87	2010-03-25	10	2015-03-16	15	Bacteria	Firmicutes	Erysipelotrichia	Erysipelotrichales	Erysipelotrichaceae	Faecalitalea	Faecalitalea cylindroides
ACUL02	Legionella drancourtii LLAP12	2009-07-20	9	2015-01-23	15	Bacteria	Proteobacteria	Gammaproteobacteria	Legionellales	Legionellaceae	Legionella	Legionella drancourtii
NC_010321.1	Thermoanaerobacter pseudethanolicus ATCC 33223	2008-02-05	8	2014-12-17	14	Bacteria	Firmicutes	Clostridia	Thermoanaerobacterales	Thermoanaerobacteraceae	Thermoanaerobacter	Thermoanaerobacter pseudethanolicus
NC_008752.1	Acidovorax citrulli AAC00-1	2007-01-04	7	2015-02-06	15	Bacteria	Proteobacteria	Betaproteobacteria	Burkholderiales	Comamonadaceae	Acidovorax	Acidovorax citrulli
NC_004578.1	Pseudomonas syringae pv. tomato str. DC3000	2003-03-05	3	2015-03-03	15	Bacteria	Proteobacteria	Gammaproteobacteria	Pseudomonadales	Pseudomonadaceae	Pseudomonas	Pseudomonas syringae group genomosp. 3
NC_007626.1	Magnetospirillum magneticum AMB-1	2005-11-30	5	2015-02-24	15	Bacteria	Proteobacteria	Alphaproteobacteria	Rhodospirillales	Rhodospirillaceae	Magnetospirillum	Magnetospirillum magneticum
ACPX01	Xanthomonas fuscans subsp. aurantifolii str. ICPB 11122	2010-03-30	10	2015-02-16	15	Bacteria	Proteobacteria	Gammaproteobacteria	Xanthomonadales	Xanthomonadaceae	Xanthomonas	Xanthomonas fuscans
NC_014774.1	Candidatus Liberibacter solanacearum CLso-ZC1	2010-12-03	10	2015-03-01	15	Bacteria	Proteobacteria	Alphaproteobacteria	Rhizobiales	Rhizobiaceae	Candidatus Liberibacter	Candidatus Liberibacter solanacearum
ABZR01	Pseudomonas coronafaciens pv. oryzae str. 1_6	2008-11-18	8	2015-02-17	15	Bacteria	Proteobacteria	Gammaproteobacteria	Pseudomonadales	Pseudomonadaceae	Pseudomonas	Pseudomonas coronafaciens
NC_005773.3	Pseudomonas savastanoi pv. phaseolicola 1448A	2004-03-04	4	2014-12-16	14	Bacteria	Proteobacteria	Gammaproteobacteria	Pseudomonadales	Pseudomonadaceae	Pseudomonas	Pseudomonas savastanoi
ACUX02	Slackia exigua ATCC 700122	2009-08-11	9	2015-01-24	15	Bacteria	Actinobacteria	Coriobacteriia	Eggerthellales	Eggerthellaceae	Slackia	Slackia exigua
NC_016603.1	Acinetobacter calcoaceticus PHEA-2	2011-03-03	11	2014-12-17	14	Bacteria	Proteobacteria	Gammaproteobacteria	Pseudomonadales	Moraxellaceae	Acinetobacter	Acinetobacter calcoaceticus
ADNS01	Corynebacterium ammoniagenes DSM 20306	2010-05-11	10	2015-01-23	15	Bacteria	Actinobacteria	Actinobacteria	Corynebacteriales	Corynebacteriaceae	Corynebacterium	Corynebacterium ammoniagenes
ACUZ02	Prevotella oris F0302	2009-08-11	9	2014-12-24	14	Bacteria	Bacteroidetes	Bacteroidia	Bacteroidales	Prevotellaceae	Prevotella	Prevotella oris
APON01	Acinetobacter johnsonii CIP 64.6	2013-04-16	13	2014-12-23	14	Bacteria	Proteobacteria	Gammaproteobacteria	Pseudomonadales	Moraxellaceae	Acinetobacter	Acinetobacter johnsonii
APPX01	Acinetobacter junii CIP 64.5	2013-04-16	13	2014-12-23	14	Bacteria	Proteobacteria	Gammaproteobacteria	Pseudomonadales	Moraxellaceae	Acinetobacter	Acinetobacter junii
FP929062.1	butyrate-producing bacterium SS3/4	2010-03-25	10	2015-02-27	15	Bacteria	Firmicutes	Clostridia	Clostridiales
NC_014803.1	Pseudoalteromonas sp. SM9913	2010-12-14	10	2015-02-05	15	Bacteria	Proteobacteria	Gammaproteobacteria	Alteromonadales	Pseudoalteromonadaceae	Pseudoalteromonas
APQS01	Acinetobacter lwoffii NCTC 5866 = CIP 64.10	2013-04-16	13	2014-12-23	14	Bacteria	Proteobacteria	Gammaproteobacteria	Pseudomonadales	Moraxellaceae	Acinetobacter	Acinetobacter lwoffii
ACVA01	Prevotella veroralis F0319	2009-08-11	9	2015-01-17	15	Bacteria	Bacteroidetes	Bacteroidia	Bacteroidales	Prevotellaceae	Prevotella	Prevotella veroralis
NC_012968.1	Methylotenera mobilis JLW8	2009-07-15	9	2014-12-17	14	Bacteria	Proteobacteria	Betaproteobacteria	Methylophilales	Methylophilaceae	Methylotenera	Methylotenera mobilis
NC_015673.1	Corynebacterium resistens DSM 45100	2011-06-15	11	2015-02-08	15	Bacteria	Actinobacteria	Actinobacteria	Corynebacteriales	Corynebacteriaceae	Corynebacterium	Corynebacterium resistens
ACYF01	Candidatus Regiella insecticola LSR1	2010-07-09	10	2015-03-15	15	Bacteria	Proteobacteria	Gammaproteobacteria	Enterobacteriales	Enterobacteriaceae	Candidatus Regiella	Candidatus Regiella insecticola
NC_014828.1	Ethanoligenens harbinense YUAN-3	2010-12-27	10	2015-02-05	15	Bacteria	Firmicutes	Clostridia	Clostridiales	Ruminococcaceae	Ethanoligenens	Ethanoligenens harbinense
ASXS01	Vibrio fluvialis PG41	2013-07-02	13	2014-12-25	14	Bacteria	Proteobacteria	Gammaproteobacteria	Vibrionales	Vibrionaceae	Vibrio	Vibrio fluvialis
JPKO01	Pantoea stewartii subsp. indologenes	2014-09-23	14	2014-11-26	14	Bacteria	Proteobacteria	Gammaproteobacteria	Enterobacteriales	Enterobacteriaceae	Pantoea	Pantoea stewartii
AGYV01	[Clostridium] innocuum 2959	2013-04-19	13	2014-12-25	14	Bacteria	Firmicutes	Erysipelotrichia	Erysipelotrichales	Erysipelotrichaceae	Erysipelatoclostridium	[Clostridium] innocuum
NC_013282.2	Cronobacter turicensis z3032	2009-10-02	9	2015-02-27	15	Bacteria	Proteobacteria	Gammaproteobacteria	Enterobacteriales	Enterobacteriaceae	Cronobacter	Cronobacter turicensis
ACWF01	Bacillus smithii 7_3_47FAA	2011-12-16	11	2015-01-23	15	Bacteria	Firmicutes	Bacilli	Bacillales	Bacillaceae	Bacillus	Bacillus smithii
NC_015164.1	Bacteroides salanitronis DSM 18170	2011-02-28	11	2015-02-07	15	Bacteria	Bacteroidetes	Bacteroidia	Bacteroidales	Bacteroidaceae	Bacteroides	Bacteroides salanitronis
NC_015681.1	Thermodesulfatator indicus DSM 15286	2011-06-10	11	2015-02-04	15	Bacteria	Thermodesulfobacteria	Thermodesulfobacteria	Thermodesulfobacteriales	Thermodesulfobacteriaceae	Thermodesulfatator	Thermodesulfatator indicus
ACZR01	Pasteurella dagmatis ATCC 43325	2009-10-06	9	2015-01-17	15	Bacteria	Proteobacteria	Gammaproteobacteria	Pasteurellales	Pasteurellaceae	Pasteurella	Pasteurella dagmatis
ADBY01	Serratia odorifera DSM 4582	2010-03-23	10	2015-01-17	15	Bacteria	Proteobacteria	Gammaproteobacteria	Enterobacteriales	Enterobacteriaceae	Serratia	Serratia odorifera
ACYA01	Cylindrospermopsis raciborskii CS-505	2009-12-15	9	2015-01-17	15	Bacteria	Cyanobacteria		Nostocales	Nostocaceae	Cylindrospermopsis	Cylindrospermopsis raciborskii
ACYB01	Raphidiopsis brookii D9	2009-12-15	9	2015-01-23	15	Bacteria	Cyanobacteria		Nostocales	Nostocaceae	Raphidiopsis	Raphidiopsis brookii
NC_015949.1	Caldicellulosiruptor lactoaceticus 6A	2011-08-22	11	2014-12-17	14	Bacteria	Firmicutes	Clostridia	Thermoanaerobacterales	Thermoanaerobacterales Family III. Incertae Sedis	Caldicellulosiruptor	Caldicellulosiruptor lactoaceticus
NC_014314.1	Dehalogenimonas lykanthroporepellens BL-DC-9	2010-06-25	10	2015-02-04	15	Bacteria	Chloroflexi	Dehalococcoidia			Dehalogenimonas	Dehalogenimonas lykanthroporepellens
NC_014761.1	Oceanithermus profundus DSM 14977	2010-12-02	10	2014-12-17	14	Bacteria	Deinococcus-Thermus	Deinococci	Thermales	Thermaceae	Oceanithermus	Oceanithermus profundus
ADOO01	Vibrio mimicus SX-4	2011-07-18	11	2015-03-19	15	Bacteria	Proteobacteria	Gammaproteobacteria	Vibrionales	Vibrionaceae	Vibrio	Vibrio mimicus
ACTJ01	Erysipelotrichaceae bacterium 3_1_53	2010-10-18	10	2015-01-17	15	Bacteria	Firmicutes	Erysipelotrichia	Erysipelotrichales	Erysipelotrichaceae
ACTK01	Erysipelotrichaceae bacterium 6_1_45	2012-01-10	12	2015-03-16	15	Bacteria	Firmicutes	Erysipelotrichia	Erysipelotrichales	Erysipelotrichaceae
ACTM01	Lachnospiraceae bacterium 1_1_57FAA	2011-06-13	11	2015-03-16	15	Bacteria	Firmicutes	Clostridia	Clostridiales	Lachnospiraceae
ACTN01	Lachnospiraceae bacterium 1_4_56FAA	2011-06-13	11	2015-03-16	15	Bacteria	Firmicutes	Clostridia	Clostridiales	Lachnospiraceae
ACTO01	Lachnospiraceae bacterium 2_1_58FAA	2011-06-13	11	2015-03-16	15	Bacteria	Firmicutes	Clostridia	Clostridiales	Lachnospiraceae
ACTP02	Lachnospiraceae bacterium 3_1_57FAA_CT1	2011-06-13	11	2015-03-16	15	Bacteria	Firmicutes	Clostridia	Clostridiales	Lachnospiraceae
ACTR01	Lachnospiraceae bacterium 5_1_57FAA	2011-06-13	11	2015-03-16	15	Bacteria	Firmicutes	Clostridia	Clostridiales	Lachnospiraceae
[truncated: 30,962 more rows]
