# Supplementary material for: VirFinder: a novel k-mer based tool for identifying viral sequences from assembled metagenomic data
Source: Microbiome. 2017 Jul 6;5:69. doi: 10.1186/s40168-017-0283-5 (PMC5501583; doi:10.1186/s40168-017-0283-5)
Supplement: Supplementary file 3 — The virus and prokaryotic species abundance profile used for the simulation of metagenomic samples.(XLSX 164 kb) [file 40168_2017_283_MOESM3_ESM.xlsx]

## Sheet: Sheet1
the abundance profile used in metagenomic simulation. The profile is estimated from a human gut metagenomic sample, accession number SRR061166. 10% of the reads were from viral genomes.
	total read percentage for virus					total read percentage for hosts
	0.102247					0.897753
virus references	percentage of reads from the species				host references	percentage of reads from the species
Enterobacteria phage K1-5	2.63168e-05				Sphingopyxis alaskensis RB2256	0.000101264
Mannheimia phage phiMHaA1	1.70667e-05				Lactobacillus delbrueckii subsp. bulgaricus ATCC 11842 complete genome	4.88199e-05
Aeromonas phage 25	5.75696e-05				Pseudomonas entomophila str. L48 chromosome	0.000144228
Mycobacterium phage 244	9.73693e-07				Burkholderia cenocepacia AU 1054 chromosome 1	2.48968e-05
Pasteurella phage F108	1.22793e-05				Burkholderia cenocepacia AU 1054 chromosome 2	2.39772e-05
Mycobacterium phage Orion	1.08188e-06				Burkholderia cenocepacia AU 1054 chromosome 3	8.77676e-06
Mycobacterium phage Llij	3.81363e-06				Helicobacter pylori HPAG1	2.71146e-05
Mycobacterium phage Cooper	1.02779e-05				Myxococcus xanthus DK 1622	0.00018845
Mycobacterium phage Che12	4.86846e-06				Mycobacterium sp. MCS	4.87117e-05
Mycobacterium phage Catera	3.86772e-06				Rubrobacter xylanophilus DSM 9941	7.23237e-05
Mycobacterium phage Qyrzula	7.14041e-06				Yersinia pestis Antiqua	2.86428e-05
Mycobacterium phage Pipefish	2.97517e-06				Yersinia pestis Nepal516	2.93054e-05
Mycobacterium phage PMC	1.35235e-06				Mycoplasma genitalium G37	2.40718e-05
Mycobacterium phage PLot	2.59651e-06				Pseudoalteromonas atlantica T6c	0.000346202
Mycobacterium phage PBI1	2.51537e-06				Helicobacter acinonychis str. Sheeba complete genome	0.000106187
Clostridium phage phiSM101	5.33638e-05				Chelativorans sp. BNC1	0.000177712
Bacillus phage SPP1	2.36932e-05				Cytophaga hutchinsonii ATCC 33406	0.000934515
Lactococcus phage P008	8.628e-06				Escherichia coli 536	4.98341e-05
Lactococcus phage Q54	1.39022e-05				Pseudomonas aeruginosa PAO1 chromosome	2.89944e-05
Phormidium phage Pf-WMP4	1.68503e-05				Francisella tularensis subsp. tularensis strain FSC 198 complete genome	3.44714e-05
Lactococcus phage 712	1.20089e-05				Roseobacter denitrificans OCh 114	0.000187206
Lactococcus phage jj50	5.59873e-06				Clostridium perfringens ATCC 13124	0.000344701
Stx2-converting phage 86	1.41185e-05				Clostridium perfringens SM101	0.000293149
Bacteriophage RB32	3.3349e-05				Shigella flexneri 5 str. 8401	2.25437e-05
Microcystis phage Ma-LMM01	6.732e-05				Alcanivorax borkumensis SK2	0.00021378
Burkholderia prophage phi52237	3.05631e-06				Rhodococcus jostii RHA1	0.000167894
Thermus phage phiYS40	0.000104834				Borrelia afzelii PKo	5.52165e-05
Ralstonia phage RSS1	2.7047e-08				Frankia alni str. ACN14A chromosome	9.88298e-05
Staphylococcus phage phiNM1	3.84068e-06				Haemophilus somnus 129PT	0.0001536
Staphylococcus phage phiNM3	8.11411e-06				Trichodesmium erythraeum IMS101	0.000891592
Staphylococcus phage phiPVL108	6.24786e-06				Ralstonia eutropha H16 chromosome 1	9.50568e-05
Yersinia phage Berlin	2.67766e-06				Synechococcus sp. CC9311	0.000130421
Archaeal BJ1 virus	5.62578e-06				Shewanella sp. MR-4	0.000159145
Enterobacteria phage N4	4.24097e-05				Shewanella sp. MR-7	0.000219541
Pseudomonas phage DMS3	4.81437e-06				Alkalilimnicola ehrlichii MLHE-1	8.03026e-05
Staphylococcus phage CNPH82	2.29088e-05				Granulibacter bethesdensis CGDNIH1	0.000157914
Staphylococcus phage PH15	2.60598e-05				Nitrosomonas eutropha C91	0.00022752
Bdellovibrio phage phiMH2K	6.49129e-07				Shewanella frigidimarina NCIMB 400	0.000467034
Bacillus phage GA-1	1.57955e-05				Syntrophomonas wolfei subsp. wolfei str. Goettingen G311	0.000263763
Staphylococcus phage phiETA2	7.41088e-06				Maricaulis maris MCS10	0.000128068
Staphylococcus phage phiETA3	8.30344e-06				Hyphomonas neptunium ATCC 15444	0.000166393
Geobacillus phage GBSV1	1.33612e-05				Francisella tularensis subsp. holarctica OSU18	3.31191e-05
Erwinia amylovora phage Era103	1.04942e-05				Burkholderia ambifaria AMMD chromosome 1	4.1409e-05
Vibrio phage VP882	1.16843e-05				Burkholderia ambifaria AMMD chromosome 2	3.46067e-05
Burkholderia ambifaria phage BcepF1	1.48218e-05				Burkholderia ambifaria AMMD chromosome 3	2.01771e-05
Streptococcus phage phi3396	1.91763e-05				Rhodopseudomonas palustris BisA53	0.000132828
Mycobacterium phage Bxb1	1.54168e-06				Pseudomonas aeruginosa UCBPP-PA14	3.83527e-05
Lactococcus prophage bIL311	1.64311e-05				Rhizobium leguminosarum bv. viciae chromosome complete genome	0.000148204
Lactococcus prophage bIL285	2.11508e-05				Leptospira borgpetersenii serovar Hardjo-bovis L550 chromosome 1	0.000229832
Lactococcus prophage bIL286	2.53972e-05				Leptospira borgpetersenii serovar Hardjo-bovis L550 chromosome 2	1.92034e-05
Lactococcus prophage bIL309	1.55791e-05				Leptospira borgpetersenii serovar Hardjo-bovis JB197 chromosome 1	0.000226465
Lactococcus prophage bIL310	1.06836e-05				Leptospira borgpetersenii serovar Hardjo-bovis JB197 chromosome 2	1.61471e-05
Lactococcus prophage bIL312	1.3253e-05				Lactobacillus brevis ATCC 367	0.000112083
Clostridium phage phiC2	2.63708e-05				Candidatus Carsonella ruddii PV DNA	3.14151e-05
Burkholderia phage phiE12-2 chromosome	4.48981e-06				Oenococcus oeni PSU-1	0.00020027
Burkholderia phage phiE202 chromosome	5.47702e-06				Pediococcus pentosaceus ATCC 25745	0.000145621
Burkholderia phage phiE255 chromosome	7.60021e-06				Lactobacillus casei ATCC 334 chromosome	5.52841e-05
Lactococcus phage Tuc2009	1.81215e-05				Lactococcus lactis subsp. cremoris SK11	8.89441e-05
Enterobacteria phage HK620	1.21441e-05				Lactobacillus delbrueckii subsp. bulgaricus ATCC BAA-365	5.13488e-05
Lactococcus phage TP901-1	3.15098e-05				Buchnera aphidicola BCc	8.17361e-05
Lactococcus phage BK5-T	1.896e-05				Streptococcus pneumoniae D39	2.96571e-05
Ralstonia phage phiRSA1	4.43571e-06				Leuconostoc mesenteroides subsp. mesenteroides ATCC 8293	0.000158185
Burkholderia phage BcepGomr	8.57391e-06				Solibacter usitatus Ellin6076	0.000367664
Acidianus bottle-shaped virus	1.12245e-05				Streptococcus thermophilus LMD-9	5.02128e-05
Phage cdtI	1.40374e-05				Lactobacillus gasseri ATCC 33323	0.000197741
Staphylococcus phage 80alpha	4.89551e-06				Arthrobacter sp. FB24	0.000120386
Cyanophage Syn5	6.62652e-06				Burkholderia cenocepacia HI2424 chromosome 3	1.0954e-05
Propionibacterium phage PA6	1.43349e-06				Burkholderia cenocepacia HI2424 chromosome 1	2.47751e-05
Xanthomonas phage Xop411	1.22793e-05				Burkholderia cenocepacia HI2424 chromosome 2	2.63844e-05
Enterobacteria phage TLS	3.11582e-05				Ralstonia eutropha H16 chromosome 2	5.75561e-05
Burkholderia phage phi644-2 chromosome	7.38384e-06				Syntrophobacter fumaroxidans MPOB	0.000250996
Phormidium phage Pf-WMP3	5.27417e-06				Listeria welshimeri serovar 6b str. SLCC5334 complete genome	0.000275487
Lactobacillus phage LL-H	1.46865e-05				Aeromonas hydrophila subsp. hydrophila ATCC 7966 chromosome	0.000176225
Pyrococcus abyssi virus 1	4.21934e-06				Escherichia coli APEC O1	3.48907e-05
Microbacterium phage Min1	8.38458e-06				Shewanella sp. ANA-3 chromosome 1	0.00023155
Burkholderia phage BcepNY3	4.62504e-06				Magnetococcus marinus MC-1	0.000267116
Actinomyces phage Av-1	3.2186e-06				Acidothermus cellulolyticus 11B	6.068e-05
Myxococcus phage Mx8	9.73693e-06				Thiomicrospira crunogena XCL-2	0.00020856
Escherichia phage phiV10	1.17384e-05				Clostridium novyi NT	0.000502858
Ralstonia phage p12J	1.00074e-06				Mycobacterium avium 104	5.04292e-05
Bacillus phage 0305phi8-36	0.000101994				Mycobacterium smegmatis str. MC2 155 chromosome	8.02891e-05
Thermus phage P23-45	1.08729e-05				Campylobacter fetus subsp. fetus 82-40	0.000171965
Thermus phage P74-26	8.49276e-06				Bacillus thuringiensis str. Al Hakam	0.000119507
Corynebacterium phage P1201	2.09073e-05				Francisella tularensis subsp. novicida U112	7.06198e-05
Lactococcus phage KSY1	8.29803e-05				Pelobacter propionicus DSM 2379	0.000202677
Streptococcus phage P9	2.05557e-05				Candidatus Ruthia magnifica str. Cm (Calyptogena magnifica)	0.000133355
Mycobacterium phage Tweety	2.299e-06				Mycobacterium ulcerans Agy99 chromosome	5.76778e-05
Enterobacteria phage Phi1	5.14434e-05				Bifidobacterium adolescentis ATCC 15703 DNA	0.00012589
Listeria phage A500	3.99214e-05				Chlorobium phaeobacteroides DSM 266	0.000259773
Listeria phage B025	2.7588e-05				Paracoccus denitrificans PD1222 chromosome 1	7.82741e-05
Listeria phage B054	5.73126e-05				Paracoccus denitrificans PD1222 chromosome 2	4.30994e-05
Listeria phage P35	2.07451e-05				Nocardioides sp. JS614	6.60894e-05
Listeria phage A006	5.02804e-05				Shewanella amazonensis SB2B	0.000266062
Staphylococcus phage SAP-2	1.39022e-05				Mycobacterium sp. KMS	4.93743e-05
Mycobacterium phage U2	4.05705e-07				Azoarcus sp. BH72	0.000109513
Mycobacterium phage Bethlehem	4.59799e-07				Psychromonas ingrahamii 37	0.00040388
Pseudomonas phage MP22	2.21786e-06				Borrelia turicatae 91E135	0.000137088
Acidianus filamentous virus 2	2.02312e-05				Arthrobacter aurescens TC1	0.00010098
Enterococcus phage phiEF24C	0.000119845				Mycobacterium vanbaalenii PYR-1	0.00011142
Sulfolobus islandicus filamentous virus	6.67521e-05				Gramella forsetii KT0803 complete circular genome	0.000623366
Pseudomonas phage LKD16	7.08632e-06				Marinobacter aquaeolei VT8	0.000176008
Pseudomonas phage LKA1	4.30048e-06				Shewanella sp. W3-18-1	0.000151112
Geobacillus virus E2	2.70741e-05				Desulfovibrio vulgaris DP4	7.64755e-05
Aeromonas phage phiO18P	1.04402e-05				Acidovorax citrulli AAC00-1	0.00011829
Enterobacteria phage PRD1	7.51907e-06				Acidovorax sp. JS42	8.03432e-05
Acidianus rod-shaped virus 1	9.98035e-06				Burkholderia mallei SAVP1 chromosome II	5.0037e-06
Spiroplasma kunkelii virus SkV1_CR2-3x	9.19599e-06				Burkholderia mallei SAVP1 chromosome I	8.65505e-06
Sulfolobus spindle-shaped virus 4	2.38014e-06				Bartonella bacilliformis KC583	0.000154236
Thalassomonas phage BA3	1.62012e-05				Polaromonas naphthalenivorans CJ2	0.000184799
Enterobacteria phage phiEcoM-GJ1	1.79051e-05				Verminephrobacter eiseniae EF01-2	0.000149719
Enterobacteria phage JS98	5.44592e-05				Campylobacter jejuni subsp. jejuni 81-176	5.32015e-05
Pseudomonas phage YuA	7.87068e-06				Neisseria meningitidis serogroup C FAM18 complete genome	3.28216e-05
Staphylococcus phage phiMR11	8.27639e-06				Mycobacterium bovis BCG Pasteur 1173P2	4.78732e-06
Synechococcus phage syn9	9.84782e-05				Halorhodospira halophila SL1	5.68528e-05
Acidianus filamentous virus 3	2.29359e-05				Yersinia enterocolitica subsp. enterocolitica 8081 chromosome	0.000260057
Acidianus filamentous virus 6	2.31523e-05				Prochlorococcus marinus str. MIT 9515	0.000209182
Acidianus filamentous virus 7	1.97714e-05				Prochlorococcus marinus str. AS9601	0.000163229
Acidianus filamentous virus 8	2.0691e-05				Prochlorococcus marinus str. MIT 9303	0.000111136
Enterobacteria phage phiEco32	2.50996e-05				Prochlorococcus marinus str. NATL1A	0.00016972
Pseudomonas phage LUZ24	7.51907e-06				Methylibium petroleiphilum PM1	6.61029e-05
Pseudomonas phage LUZ19	2.08262e-06				Burkholderia mallei NCTC 10229 chromosome II	5.72045e-06
Halomonas phage phiHAP-1	8.87142e-06				Burkholderia mallei NCTC 10229 chromosome I	1.65663e-05
Listeria phage A118	1.57143e-05				Lactococcus lactis subsp. cremoris MG1363	8.59419e-05
Streptococcus phage 858	9.84512e-06				Streptococcus sanguinis SK36 chromosome	0.00028678
Azospirillum phage Cd	9.00666e-06				Clostridium thermocellum ATCC 27405	0.000340333
Lactococcus phage asccphi28	1.00885e-05				Shewanella baltica OS155	0.000112448
Salmonella phage Fels-1	2.3558e-05				Actinobacillus pleuropneumoniae L20 serotype 5b complete genome	9.85053e-05
Phage Gifsy-1	7.7084e-06				Mycobacterium sp. JLS	6.45477e-05
Phage Gifsy-2	1.51734e-05				Burkholderia pseudomallei 668 chromosome I	2.20704e-05
Lactobacillus johnsonii prophage Lj771	2.65872e-05				Burkholderia pseudomallei 668 chromosome II	1.22523e-05
Enterobacteria phage Fels-2	7.19451e-06				Burkholderia mallei NCTC 10247 chromosome II	5.8692e-06
Salmonella phage E1	1.69585e-05				Burkholderia mallei NCTC 10247 chromosome I	2.37067e-05
Enterobacteria phage Min27	4.80085e-06				Burkholderia pseudomallei 1106a chromosome I	1.3794e-05
Acidianus filamentous virus 9	2.78314e-05				Burkholderia pseudomallei 1106a chromosome II	9.10132e-06
Pseudomonas phage phiCTX	5.67987e-06				Rhodobacter sphaeroides ATCC 17029 chromosome 1	3.48907e-05
Staphylococcus phage phiETA	9.30418e-06				Rhodobacter sphaeroides ATCC 17029 chromosome 2	1.64716e-05
Enterobacteria phage T3	5.16598e-06				Acinetobacter baumannii ATCC 17978 chromosome	0.000146622
Enterobacterio phage MS2	1.08188e-07				Prochlorococcus marinus str. MIT 9301	0.000191642
Enterobacteria phage G4	1.27121e-06				Peptoclostridium difficile 630	0.000452321
Pseudomonas phage phi8 segment L	1.27121e-06				Shewanella loihica PV-4	0.000229156
Pseudomonas phage phi-8 segment M	1.81215e-06				Mycoplasma mycoides subsp. mycoides SC str. PG1 chromosome	7.75303e-05
Pseudomonas phage phi8 segment S	7.03223e-07				Ureaplasma parvum serovar 3 str. ATCC 700970	5.8976e-05
Vibrio phage K139	5.03075e-06				Herminiimonas arsenicoxydans chromosome	0.000210615
Burkholderia phage phiE125	3.24564e-06				Saccharopolyspora erythraea NRRL2338 complete genome	0.00012777
Haemophilus phage HP2	1.59307e-05				Burkholderia vietnamiensis G4 chromosome 3	2.14618e-05
Sinorhizobium phage PBC5	1.49841e-05				Burkholderia vietnamiensis G4 chromosome 2	3.32273e-05
Halorubrum phage HF2	4.59799e-06				Burkholderia vietnamiensis G4 chromosome 1	4.65344e-05
Enterobacteria phage phiP27	2.56135e-05				Desulfotomaculum reducens MI-1	0.000362755
Lactococcus phage 1706	3.54586e-05				Francisella tularensis subsp. tularensis WY96-3418	3.67163e-05
Enterobacteria phage EPS7	9.4881e-05				Mycoplasma pneumoniae M129 chromosome	4.5128e-05
Mycobacterium phage TM4	7.97887e-06				Geobacillus thermodenitrificans NG80-2	0.000264817
Staphylococcus phage phiMR25	1.92304e-05				Streptococcus pyogenes Manfredo complete genome	4.2004e-05
Salmonella phage phiSG-JL2	6.89699e-06				Chlorobium phaeovibrioides DSM 265	0.000176644
Pseudomonas phage 201phi2-1	0.000104807				Mycobacterium gilvum PYR-GCK	6.68197e-05
Streptococcus phage PH15	1.51193e-05				Corynebacterium glutamicum R DNA	5.01587e-05
Mycobacterium phage DD5	4.86846e-07				Aeromonas salmonicida subsp. salmonicida A449	0.000218878
Mycobacterium phage Jasper	1.64987e-06				Polynucleobacter necessarius subsp. asymbioticus QLW-P1DMWA-1	0.000139265
Mycobacterium phage KBG	2.97517e-06				Salinispora tropica CNB-440	9.26361e-05
Mycobacterium phage Lockley	6.49129e-07				Yersinia pestis Pestoides F	2.95489e-05
Mycobacterium phage Pukovnik	6.46424e-06				Rhodobacter sphaeroides ATCC 17025	6.21541e-05
Bacillus virus 1	1.57414e-05				Pseudomonas stutzeri A1501	7.19586e-05
Spiroplasma phage 4	1.01426e-05				Shewanella putrefaciens CN-32	0.000169652
Lactococcus phage bIBB29	1.60118e-05				Caldicellulosiruptor saccharolyticus DSM 8903	0.00036696
Enterobacteria phage BA14	4.78732e-06				Flavobacterium johnsoniae UW101	0.00115089
Enterobacteria phage EcoDS1	4.65209e-06				Pseudomonas mendocina ymp	0.000134708
Enterobacteria phage 13a	5.4094e-06				Enterobacter sp. 638	0.000237824
Klebsiella phage K11	1.44972e-05				Streptococcus suis 05ZYH33 chromosome	3.11717e-05
Yersinia phage Yepe2	1.26445e-05				Streptococcus suis 98HAH33	3.14692e-05
Mycobacterium phage Nigel	6.329e-06				Dichelobacter nodosus VCS1703A	0.000140293
Mycobacterium phage Predator	1.86624e-05				Bradyrhizobium sp. ORS278	0.000173101
Escherichia coli bacteriophage rv5	4.3735e-05				Dehalococcoides sp. BAV1	4.80355e-05
Bacillus phage phi29	5.43645e-06				Vibrio cholerae O395 chromosome 1	1.34965e-05
Mycobacterium phage Boomer	2.43423e-06				Vibrio cholerae O395 chromosome 2	5.77319e-05
Mycobacterium phage Kostya	3.6784e-06				Pelotomaculum thermopropionicum SI DNA	0.000223882
Mycobacterium phage Phaedrus	2.89403e-06				Synechococcus WH7803 complete genome sequence	8.26151e-05
Mycobacterium phage Porky	1.89329e-06				Synechococcus sp. RCC307 genomic DNA sequence	7.08497e-05
Enterobacteria phage SfV	7.27565e-06				Candidatus Vesicomyosocius okutanii HA DNA	0.00010382
Rhizobium phage 16-3	1.74453e-05				Bradyrhizobium sp. BTAi1	0.000229075
Pseudomonas phage PT2	1.94739e-06				Acidiphilium cryptum JF-5	4.74946e-05
Lactobacillus phage Lrm1	1.52816e-05				Geobacter uraniireducens Rf4	0.000377928
Iodobacteriophage phiPLPE	2.01636e-05				Staphylococcus aureus subsp. aureus JH9	1.4362e-05
Propionibacterium phage B5	4.32752e-07				Thermotoga petrophila RKU-1	9.50297e-05
Pseudomonas phage LBL3	3.81363e-06				Clavibacter michiganensis subsp. michiganensis NCPPB 382 complete genome	3.1361e-05
Pseudomonas phage LMA2	4.05705e-06				Orientia tsutsugamushi Boryong complete genome	0.000145067
Bacillus phage IEBH	3.08877e-05				Mycoplasma agalactiae PG2 chromosome	9.92896e-05
Listeria phage A511	3.40792e-05				Clostridium botulinum A str. ATCC 3502 chromosome	0.000174886
Ralstonia phage RSB1	3.70544e-06				Lactobacillus reuteri DSM 20016	7.51231e-05
Sulfolobus spindle-shaped virus 5	1.70396e-06				Pseudomonas putida F1	8.35618e-05
Burkholderia phage KS10	1.00885e-05				Sphingomonas wittichii RW1	0.000110893
Bacteroides phage B40-8	3.43497e-05				Brucella ovis ATCC 25840 chromosome II	7.65431e-06
Clostridium phage phi3626	0.000100453				Brucella ovis ATCC 25840 chromosome I	1.09405e-05
Pseudomonas phage phi-6 segment S	9.46646e-07				Psychrobacter sp. PRwf-1	0.000226681
Pseudomonas phage phi-6 segment L	3.78658e-07				Roseiflexus sp. RS-1	0.000225937
Pseudomonas phage phi-6 segment M	2.7047e-07				Mycobacterium tuberculosis H37Ra	5.31474e-06
Mycobacterium phage Myrna	4.39379e-05				Mycobacterium tuberculosis F11	5.88273e-06
Mycobacterium phage Rizal	2.12319e-06				Haemophilus influenzae PittEE	6.732e-05
Mycobacterium phage ScottMcG	4.94961e-06				Haemophilus influenzae PittGG	6.31548e-05
Mycobacterium phage Spud	2.7588e-06				Bacteroides vulgatus ATCC 8482	0.21029
Mycobacterium phage Solon	1.02779e-06				Parabacteroides distasonis ATCC 8503	0.0125186
Mycobacterium phage Cali	3.92182e-06				Clostridium beijerinckii NCIMB 8052	0.00107801
Spiroplasma phage 1-C74	7.19451e-06				Thermosipho melanesiensis BI429	0.000355885
Mycobacterium phage Brujita	2.54242e-06				Alkaliphilus metalliredigens QYMF	0.000577589
Mycobacterium phage Gumball	5.32826e-06				Staphylococcus aureus subsp. aureus JH1	1.41591e-05
Mycobacterium phage Troll4	4.00296e-06				Sinorhizobium medicae WSM419 chromosome	0.000131083
Mycobacterium phage Fruitloop	2.81289e-06				Staphylococcus aureus subsp. aureus str. Newman DNA	1.61876e-05
Mycobacterium phage Konstantine	7.95182e-06				Aquifex aeolicus VF5 chromosome	0.000177293
Mycobacterium phage Pacc40	2.10967e-06				Klebsiella pneumoniae subsp. pneumoniae MGH 78578	7.74762e-05
Mycobacterium phage Ramsey	1.46054e-06				Bacillus cytotoxicus NVH 391-98	0.000486725
Listeria phage P40	2.28006e-05				Actinobacillus succinogenes 130Z	0.000241138
Clostridium phage 39-O	1.51463e-05				Janthinobacterium sp. Marseille	0.000249063
Staphylococcus phage phi2958PVL	7.92478e-06				Pseudomonas aeruginosa PA7	0.000114612
Enterobacteria phage YYZ-2008	9.41236e-06				Nitratiruptor sp. SB155-2 genomic DNA	0.000226546
Stx2-converting phage 1717	8.56038e-06				Sulfurovum sp. NBC37-1 genomic DNA	0.00031925
Pseudomonas phage PAJU2	1.12516e-05				Marinomonas sp. MWYL1	0.000405949
Clostridium phage phiCD27	5.0064e-05				Shewanella baltica OS185	0.000133031
Ralstonia phage RSM3	2.16376e-07				Anaeromyxobacter sp. Fw109-5	6.3547e-05
Bacillus phage SPO1	0.000593966				Ochrobactrum anthropi ATCC 49188 chromosome 1	0.000153857
Bacillus phage AP50	9.89921e-06				Ochrobactrum anthropi ATCC 49188 chromosome 2	9.64091e-05
Bacteriophage APSE-2	1.12651e-05				Clostridium botulinum A str. ATCC 19397	0.000172817
Kluyvera phage Kvp1	3.19155e-06				Clostridium botulinum A str. Hall chromosome	0.000160889
Stenotrophomonas phage S1	2.40718e-05				Clostridium botulinum F str. Langeland	0.000192994
Staphylococcus phage phiSauS-IPLA35	1.43079e-05				Yersinia pseudotuberculosis IP 31758	7.06603e-05
Staphylococcus phage phiSauS-IPLA88	2.05828e-05				Campylobacter jejuni subsp. doylei 269.97	0.000148082
Pseudomonas phage MP38	1.40645e-06				Clostridium kluyveri DSM 555	0.000400391
Pseudomonas phage MP29	1.24416e-06				Campylobacter hominis ATCC BAA-381	0.000275677
Bacillus phage TP21-L	1.41456e-05				Campylobacter curvus 525.92	0.000169233
Lactococcus phage ul36	2.53431e-05				Xanthobacter autotrophicus Py2	0.000172722
Pseudomonas phage 14-1	5.32826e-06				Fervidobacterium nodosum Rt17-B1	0.00031192
Pseudomonas phage SN	2.86698e-06				Parvibaculum lavamentivorans DS-1	0.000149394
Pseudomonas phage PB1	5.51759e-06				Bacillus amyloliquefaciens subsp. plantarum str. FZB42	7.22967e-05
Lactobacillus phage Lv-1	2.90755e-05				Coxiella burnetii Dugway 5J108-111	9.0567e-05
Salmonella enterica bacteriophage SE1	4.94961e-06				Borrelia burgdorferi B31 chromosome	3.85826e-05
Erwinia phage phiEa21-4	1.65528e-05				Vibrio cholerae O1 biovar El Tor str. N16961 chromosome II	9.70988e-06
Natrialba phage PhiCh1	6.3831e-06				Pasteurella multocida subsp. multocida str. Pm70	9.78426e-05
Sulfolobus islandicus rod-shaped virus 1	3.69733e-05				Rickettsia prowazekii str. Madrid E chromosome	2.05287e-05
Sulfolobus islandicus rod-shaped virus 2	7.81929e-05				Chlamydia trachomatis D/UW-3/CX chromosome	3.15098e-06
Salmonella phage epsilon34	6.64004e-06				Helicobacter pylori J99	3.98808e-05
Mycobacterium phage Phlyer	3.00222e-06				Buchnera aphidicola str. APS (Acyrthosiphon pisum) chromosome	2.96976e-05
Lactobacillus phage A2	1.18466e-05				Chlamydophila pneumoniae CWL029 chromosome	3.32137e-05
Pseudomonas phage phi2954 segment M	3.51611e-07				Treponema pallidum subsp. pallidum str. Nichols complete genome	8.1682e-06
Pseudomonas phage phi2954 segment S	4.59799e-07				Vibrio cholerae O1 biovar El Tor str. N16961 chromosome I	4.85359e-05
Pseudomonas phage phikF77	3.19155e-06				Thermotoga maritima MSB8 chromosome	5.38506e-05
Enterococcus phage EFAP-1	5.38236e-06				Helicobacter pylori 26695 chromosome	1.62688e-05
Lactobacillus phage Lb338-1	6.98354e-05				Francisella tularensis subsp. holarctica FTNF002-00	3.31191e-05
Halorubrum pleomorphic virus 1	2.16376e-07				Lactococcus lactis subsp. lactis Il1403 chromosome	7.88421e-05
Bacillus phage phi105	2.08533e-05				Roseiflexus castenholzii DSM 13941	0.000201933
Bacillus phage B103	1.30367e-05				Cronobacter sakazakii ATCC BAA-894	0.000103915
Pseudomonas phage phi-13 segment S	1.97443e-06				Vibrio harveyi ATCC BAA-1116 chromosome I	0.000108729
Pseudomonas phage phi-13 segment M	6.22082e-07				Vibrio harveyi ATCC BAA-1116 chromosome II	6.6982e-05
Pseudomonas phage phi13 segment L	1.89329e-07				Staphylococcus aureus subsp. aureus Mu3 DNA	1.68773e-05
Pseudomonas phage phi-12 segment L	3.11041e-06				Citrobacter koseri ATCC BAA-895	0.000240002
Pseudomonas phage phi-12 segment S	1.46054e-06				Streptococcus gordonii str. Challis substr. CH1	0.000248481
Pseudomonas phage phi-12 segment M	1.35235e-06				Escherichia coli E24377A	3.62701e-05
Enterobacteria phage RB51	3.9137e-05				Escherichia coli HS	2.52349e-05
Enterobacteria phage RB14	3.37547e-05				Campylobacter concisus 13826	0.00018937
Vibrio phage VP93	7.08632e-06				Thermotoga lettingae TMO	0.0001678
Lactococcus phage P087	3.74736e-05				Serratia proteamaculans 568	0.000300614
Enterobacteria phage FI	5.13893e-07				Shewanella sediminis HAW-EB3	0.000389626
Lactococcus phage r1t	1.34965e-05				Prochlorococcus marinus str. MIT 9215	0.000208438
Lactobacillus phage phig1e	2.84129e-05				Campylobacter jejuni subsp. jejuni 81116	5.91113e-05
Vibrio phage fs1	1.48759e-06				Arcobacter butzleri RM4018	0.000257366
Streptococcus phage O1205	2.52484e-05				Rickettsia canadensis str. McKiel	7.95318e-05
Salmonella phage ST64B	1.98255e-05				Rickettsia akari str. Hartford	8.8606e-05
Roseophage EE36P1	2.43694e-05				Rickettsia bellii OSU 85-389	0.000117087
Roseophage DSS3P2	2.88862e-05				Rickettsia rickettsii str. 'Sheila Smith'	1.45783e-05
Enterobacteria phage JSE	5.06591e-05				Campylobacter jejuni subsp. jejuni NCTC 11168 = ATCC 700819 chromosome	4.63586e-05
Enterobacteria phage JS10	5.97739e-05				Neisseria meningitidis serogroup A strain Z2491 complete genome	3.72167e-05
Xanthomonas phage phiL7	7.35679e-06				Shewanella pealeana ATCC 700345	0.000308593
Enterobacteria phage WV8	3.62701e-05				Rickettsia massiliae MTU5	3.73519e-05
Streptococcus phage 5093	1.7229e-05				Deinococcus radiodurans R1 chromosome 1	6.7861e-05
Streptococcus phage PH10	1.35776e-05				Deinococcus radiodurans R1 chromosome 2	9.61522e-06
Vibrio phage VEJphi	1.47947e-05				Mycobacterium leprae TN chromosome	7.54747e-05
Staphylococcus phage phiPVL-CN125	5.16598e-06				Mycoplasma pulmonis UAB CTIP	0.000187395
Mycobacterium phage Angel	1.73101e-06				Escherichia coli O157:H7 str. Sakai chromosome	2.63979e-05
Streptococcus phage M102	1.96632e-05				Frankia sp. EAN1pec	0.000147528
Enterobacteria phage St-1	2.7047e-08				Alkaliphilus oremlandii OhILAs	0.000429331
Enterobacteria phage ST64T	3.73249e-06				Acaryochloris marina MBIC11017	0.000427113
Cyanophage PSS2	1.68232e-05				Chlamydophila pneumoniae J138 genomic DNA	3.35383e-05
Burkholderia phage KS9	5.62578e-06				Azorhizobium caulinodans ORS 571 DNA	0.000136155
Salmonella phage c341	4.92256e-06				Desulfococcus oleovorans Hxd3	0.000227411
Synechococcus phage S-RSM4	0.000114801				Rickettsia conorii str. Malish 7	2.00689e-05
Lactococcus phage CB13	1.5241e-05				Clostridium acetobutylicum ATCC 824 chromosome	0.000270944
Lactococcus phage CB14	2.19351e-05				Streptococcus pneumoniae R6 chromosome	2.52213e-05
Staphylococcus phage P954	8.41162e-06				Salinispora arenicola CNS-205	9.99387e-05
Vibrio phage VSK	1.37128e-05				Dinoroseobacter shibae DFL 12	0.00010927
Streptococcus prophage MM1	2.50455e-05				Lactobacillus acidophilus NCFM chromosome	0.000155804
Ralstonia phage RSL1	5.9828e-05				Agrobacterium fabrum str. C58 chromosome circular	0.000119954
Pseudomonas phage phi2954 segment L	2.16376e-07				Agrobacterium fabrum str. C58 chromosome linear	8.74025e-05
Acidianus spindle-shaped virus 1	2.02041e-05				Sinorhizobium meliloti 1021 chromosome	2.55865e-05
Sulfolobus spindle-shaped virus 6	1.2063e-05				Herpetosiphon aurantiacus DSM 785	0.000366474
Sulfolobus spindle-shaped virus 7	4.35457e-06				Prochlorococcus marinus str. MIT 9211	0.000208249
Vibrio phage VpV262	1.47677e-05				Shewanella baltica OS195	0.000110135
Vibrio phage VHML	5.70692e-06				Clostridium phytofermentans ISDg	0.000875634
Streptococcus phage ALQ13.2	1.36317e-05				Delftia acidovorans SPH-1	0.000133166
Xylella phage Xfas53	8.57391e-06				Petrotoga mobilis SJ95	0.000321562
Sodalis phage SO-1	7.65431e-06				Yersinia pestis CO92 chromosome	3.07389e-05
Escherichia phage D108	1.13327e-05				Caulobacter crescentus CB15 chromosome	4.39649e-05
Pseudomonas phage phi-2	3.97591e-06				Salmonella enterica subsp. arizonae serovar 62:z4	0.000213049
Mycobacterium phage ET08	3.94887e-06				Lactobacillus helveticus DPC 4571	9.32311e-05
Vibrio phage N4	8.08706e-06				Staphylococcus aureus subsp. aureus USA300_TCH1516	2.01095e-05
Enterococcus phage phiFL3A	2.03394e-05				Burkholderia multivorans ATCC 17616 chromosome 2	2.25031e-05
Klebsiella phage KP32	5.97739e-06				Burkholderia multivorans ATCC 17616 chromosome 3	1.64987e-05
Enterococcus phage phiFL1A	2.9062e-05				Burkholderia multivorans ATCC 17616 chromosome 1	3.58103e-05
Streptococcus phage Abc2	1.59036e-05				Salmonella enterica subsp. enterica serovar Paratyphi B str. SPB7	2.96841e-05
Enterococcus phage phiFL4A	5.96387e-05				Brucella canis ATCC 23365 chromosome I	9.23656e-06
Enterococcus phage phiFL2A	2.5032e-05				Brucella canis ATCC 23365 chromosome II	7.27565e-06
Acinetobacter phage AP205	4.05705e-07				Coxiella burnetii RSA 331	4.96583e-05
Mycobacterium phage Peaches	1.35235e-06				Candidatus Sulcia muelleri GWSS	2.35985e-05
Enterococcus phage phiEf11	5.35937e-05				Neisseria meningitidis 053442	3.19155e-05
Clavibacter phage CMP1	1.13327e-05				Gluconacetobacter diazotrophicus PAl 5 complete genome	7.81118e-05
Pseudomonas phage LIT1	1.13868e-05				Yersinia pestis Angola	2.93325e-05
Deftia phage phiW-14	3.68921e-05				Acholeplasma laidlawii PG-8A	0.000392723
Shigella phage phiSboM-AG3	2.68306e-05				Sorangium cellulosum 'So ce 56' complete genome	0.000213847
Pseudomonas phage LUZ7	1.92845e-05				Haemophilus influenzae Rd KW20 chromosome	6.74417e-05
Haloarcula hispanica pleomorphic virus 1	7.03223e-07				Prochlorococcus marinus str. NATL2A	0.000191655
Streptococcus prophage 315.1	1.209e-05				Streptomyces avermitilis MA-4680 = NBRC 14893	0.000153722
Streptococcus prophage 315.2	2.12049e-05				Haemophilus influenzae 86-028NP	6.96867e-05
Streptococcus pyogenes phage 315.3	1.70937e-05				Bacillus licheniformis ATCC 14580	0.000236864
Streptococcus prophage 315.4	9.16894e-06				Synechocystis sp. PCC 6803 DNA	5.70557e-05
Streptococcus prophage 315.5	1.79863e-05				Renibacterium salmoninarum ATCC 33209	0.000139441
Streptococcus prophage 315.6	1.66069e-05				Brucella suis ATCC 23445 chromosome I	9.60169e-06
Staphylococcus phage 11	7.00518e-06				Brucella suis ATCC 23445 chromosome II	8.14115e-06
Staphylococcus prophage phi 12	5.05779e-06				Chloroflexus aurantiacus J-10-fl chromosome	0.000177767
Staphylococcus prophage phi 13	7.43793e-06				Methylobacterium extorquens PA1	6.60759e-05
Mycobacterium phage Ardmore	9.46646e-07				Bordetella petrii strain DSM 12804	0.000158171
Pseudomonas phage phiKZ	0.000239123				Bartonella tribocorum CIP 105476 complete genome	0.000278409
Streptococcus phage DT1	1.69314e-05				Bacillus weihenstephanensis KBAB4	0.000496299
Enterobacteria phage T4	4.03812e-05				Escherichia coli O157:H7 EDL933	2.71282e-05
Pseudomonas phage gh-1	3.11041e-06				Actinobacillus pleuropneumoniae serovar 3 str. JL03	8.90117e-05
Klebsiella phage KP34	5.30122e-06				Chlamydia trachomatis 434/Bu chromosome	3.04279e-06
Klebsiella phage KP15	7.06468e-05				Microcystis aeruginosa NIES-843 DNA	0.000408735
Sulfolobus turreted icosahedral virus 2	1.13057e-05				Pseudomonas putida GB-1	0.000153843
Staphylococcus phage 44AHJD	7.84364e-06				Thermoanaerobacter pseudethanolicus ATCC 33223	0.000116099
Staphylococcus phage phiP68	8.54686e-06				Thermoanaerobacter sp. X514	0.000127432
Mycobacterium phage Che8	2.54242e-06				Salmonella enterica subsp. enterica serovar Typhi str. CT18	2.92919e-05
Mycobacterium phage Cjw1	1.16302e-06				Shewanella halifaxensis HAW-EB4	0.000338669
Mycobacterium phage Bxz2	6.57243e-06				Francisella philomiragia subsp. philomiragia ATCC 25017	0.00020718
Mycobacterium phage Che9c	6.05853e-06				Salmonella enterica subsp. enterica serovar Typhimurium str. LT2 chromosome	1.40104e-05
Mycobacterium phage Rosebush	6.68061e-06				Caulobacter sp. K31	0.000133193
Mycobacterium phage Corndog	5.38236e-06				Listeria innocua Clip11262 complete genome	0.00025289
Mycobacterium phage Che9d	5.32826e-06				Listeria monocytogenes EGD-e chromosome	3.08877e-05
Mycobacterium phage Bxz1	3.27269e-06				Mycobacterium abscessus chromosome	8.60907e-05
Mycobacterium phage Omega	1.23334e-05				Acinetobacter baumannii SDF chromosome	8.21148e-05
Mycobacterium phage Barnyard	1.45243e-05				Acinetobacter baumannii str. AYE	7.62861e-05
Bacteriophage PSA	2.27465e-05				Finegoldia magna ATCC 29328 DNA	0.000318736
Streptomyces phage phiSASD1	2.13671e-06				Lysinibacillus sphaericus C3-41	0.000494649
Enterobacteria phage IME08	5.13352e-05				Candidatus Desulforudis audaxviator MP104C	0.000102048
Hyperthermophilic Archaeal Virus 2	5.89625e-06				Streptococcus pneumoniae Hungary19A-6	4.46411e-05
Hyperthermophilic Archaeal Virus 1	1.85813e-05				Leuconostoc citreum KM20	0.000144039
Rhodothermus phage RM378	7.81388e-05				Escherichia coli ATCC 8739	2.81019e-05
Vibrio phage VGJphi	3.40792e-06				Yersinia pseudotuberculosis YPIII	5.72721e-05
Staphylococcus prophage phiN315	1.81756e-05				Synechococcus sp. PCC 7002	0.000173128
Yersinia phage L-413C	3.81363e-06				Escherichia coli str. K12 substr. DH10B	1.73236e-05
Lactococcus phage 4268	1.96361e-05				Thermotoga sp. RQ2	9.28524e-05
Enterobacteria phage epsilon15	1.31449e-05				Escherichia coli SMS-3-5	5.38236e-05
Yersinia pestis phage phiA1122	1.07241e-05				Haemophilus somnus 2336	0.000184244
Clostridium phage phiCTP1	5.32285e-05				Pseudomonas putida W619	0.000183392
Mycobacterium phage Angelica	2.94813e-06				Shewanella woodyi ATCC 51908	0.000455161
Mycobacterium phage CrimD	5.73397e-06				Xylella fastidiosa M12	6.72795e-05
Mycobacterium phage LeBron	1.42808e-05				Burkholderia cenocepacia MC0-3 chromosome 1	3.1361e-05
Enterobacteria phage RB16	7.05657e-05				Burkholderia cenocepacia MC0-3 chromosome 3	2.06504e-05
Staphylococcus phage SAP-26	5.47702e-06				Burkholderia cenocepacia MC0-3 chromosome 2	3.96509e-05
Shigella phage SP18	6.89699e-05				Methylobacterium sp. 4-46	0.000146865
Enterobacteria phage BP-4795	8.76324e-06				Methylobacterium radiotolerans JCM 2831	0.000104956
Streptococcus phage C1	7.97887e-06				Clostridium botulinum B1 str. Okra	0.000288497
Aeromonas phage phiAS4	3.02115e-05				Clostridium botulinum A3 str. Loch Maree	0.000339291
Aeromonas phage phiAS5	0.000115288				Ureaplasma parvum serovar 3 str. ATCC 27815	5.665e-05
Acinetobacter phage Ac42	9.76803e-05				Clavibacter michiganensis subsp. sepedonicus complete genome	2.33551e-05
Acinetobacter phage Acj61	0.000105105				Leptothrix cholodnii SP-6	0.0001019
Enterobacteria phage CC31	8.12222e-05				Polynucleobacter necessarius subsp. necessarius STIR1	0.000101737
Acinetobacter phage Acj9	8.44138e-05				Cyanothece sp. ATCC 51142 circular chromosome	0.000507903
Prochlorococcus phage P-SSM2	0.000187314				Corynebacterium urealyticum DSM 7109 complete genome	5.09025e-05
Prochlorococcus phage P-SSM4	0.000134883				Cyanothece sp. ATCC 51142 linear chromosome	7.50961e-05
Enterobacteria phage vB_EcoM-VR7	0.000105916				Exiguobacterium sibiricum 255-15	0.000246682
Bacillus prophage phBC6A51	3.66487e-05				Burkholderia ambifaria MC40-6 chromosome 1	3.95563e-05
Bacillus prophage phBC6A52	6.62652e-05				Burkholderia ambifaria MC40-6 chromosome 2	4.46005e-05
Bacteriophage Aaphi23	1.56873e-05				Burkholderia ambifaria MC40-6 chromosome 3	2.08668e-05
Mycobacterium phage Wee	1.43349e-06				Vibrio fischeri ES114 chromosome I	0.000194198
Salmonella phage ST160	3.40792e-06				Vibrio fischeri ES114 chromosome II	0.000175265
Enterobacteria phage SP6	1.9555e-05				Nostoc sp. PCC 7120 DNA	0.000538844
Xanthomonas phage Xp10	7.03223e-06				Ralstonia solanacearum GMI1000 chromosome complete sequence	5.51489e-05
Enterobacteria phage RB69	4.12467e-05				Brucella melitensis bv. 1 str. 16M chromosome I	7.55964e-06
Halovirus HF1	5.8692e-06				Brucella melitensis 16M chromosome II	5.93682e-06
Streptococcus phage SM1	2.72364e-05				Opitutus terrae PB90-1	0.000195712
Vibrio phage ICP1	7.61644e-05				Streptomyces griseus subsp. griseus NBRC 13350	0.000116464
Vibrio phage ICP2	1.39833e-05				Beijerinckia indica subsp. indica ATCC 9039	0.00025101
Vibrio phage ICP3	1.00344e-05				Xylella fastidiosa M23	4.20581e-05
Pseudomonas phage phi15	5.57169e-06				Streptococcus pneumoniae CGSP14	4.5439e-05
Tsukamurella phage TPA2	4.59799e-06				Clostridium perfringens str. 13 DNA	0.000298288
Enterobacteria phage 285P	6.05853e-06				Leptospira biflexa serovar Patoc strain 'Patoc 1 (Paris)' chromosome I	0.000242314
Acinetobacter phage 133	7.77061e-05				Mycobacterium marinum M	8.31831e-05
Aeromonas phage 65	0.000173263				Lactobacillus reuteri JCM 1112 DNA	7.78549e-05
Clostridium phage phiCD6356	4.51144e-05				Lactobacillus fermentum IFO 3956 DNA	4.86441e-05
Pseudomonas phage phiIBB-PF7A	6.95108e-06				Acinetobacter baumannii ACICU	5.27958e-05
Enterobacteria phage SPC35	4.49522e-05				Kocuria rhizophila DC2201 DNA	4.03271e-05
Salmonella phage Vi06	1.60389e-05				Burkholderia phymatum STM815 chromosome 2	7.67189e-05
Synechococcus phage S-SM2	0.000221961				Burkholderia phymatum STM815 chromosome 1	0.000108148
Prochlorococcus phage P-HM1	0.00010332				Nostoc punctiforme PCC 73102	0.000726375
Synechococcus phage S-ShM2	8.35212e-05				Yersinia pseudotuberculosis PB1/+	5.76507e-05
Synechococcus phage S-SM1	0.000134978				Elusimicrobium minutum Pei191	0.000200391
Prochlorococcus phage P-RSM4	0.000109757				Bordetella avium 197N complete genome	0.000137372
Prochlorococcus phage P-HM2	0.000118845				Shigella boydii CDC 3083-94	2.44235e-05
Prochlorococcus phage Syn33	6.43719e-05				Akkermansia muciniphila ATCC BAA-835	0.00185524
Synechococcus phage Syn19	9.46646e-05				Borrelia hermsii DAH	0.000117803
Synechococcus phage S-SSM7	0.000114842				Burkholderia phytofirmans PsJN chromosome 2	0.00011261
Prochlorococcus phage Syn1	0.000117695				Burkholderia phytofirmans PsJN chromosome 1	0.000115991
Synechococcus phage S-SSM5	8.71861e-05				Ralstonia pickettii 12J chromosome 2	2.05152e-05
Prochlorococcus phage P-SSM7	9.22303e-05				Ralstonia pickettii 12J chromosome 1	8.95392e-05
Salmonella phage Vi01	2.15835e-05				Francisella tularensis subsp. mediasiatica FSC147	3.88125e-05
Brochothrix phage NF5	2.13131e-05				Clostridium botulinum B str. Eklund 17B	0.00065278
Brochothrix phage A9	6.07206e-05				Erwinia tasmaniensis strain ET1/99 complete chromosome	0.000238582
Lactococcus phage 949	0.000145351				Methylobacterium populi BJ001	0.000107214
Burkholderia phage KS5	1.51734e-05				Natranaerobius thermophilus JW/NM-WN-LF	0.000411953
Burkholderia phage KL3	5.43645e-06				Clostridium botulinum E3 str. Alaska E43	0.000645126
Enterococcus phage EFRM31	6.54538e-06				Cupriavidus taiwanensis str. LMG19424 chromosome 1	6.48588e-05
Burkholderia phage KS14	6.22082e-06				Cupriavidus taiwanensis str. LMG19424 chromosome 2	4.93743e-05
Streptococcus phage Dp-1	3.29162e-05				Xanthomonas campestris pv. campestris complete genome	6.14779e-05
Erwinia phage phiEa104	1.70667e-05				Porphyromonas gingivalis ATCC 33277 DNA	0.000396347
Pseudoalteromonas phage H105/1	6.7888e-06				Sulfurihydrogenibium sp. YO3AOP1	0.000352612
Erwinia phage phiEt88	2.23679e-05				Brucella abortus S19 chromosome 2	6.12615e-06
Ralstonia phage PE226	1.92034e-06				Brucella abortus S19 chromosome 1	9.38532e-06
Brochothrix phage BL3	3.45661e-05				Treponema pallidum subsp. pallidum SS14	8.88495e-06
Propionibacterium phage PAS50 endogenous virus	3.63512e-05				Orientia tsutsugamushi str. Ikeda DNA	0.000153559
Propionibacterium phage PAD20 endogenous virus	1.29826e-06				Methylacidiphilum infernorum V4	0.000198998
Shigella phage Shfl1	9.25008e-06				Chlorobium limicola DSM 245	0.000255757
Shigella phage Shfl2	2.5911e-05				Burkholderia multivorans ATCC 17616 genomic DNA	1.63499e-05
Synechococcus phage S-CBS2	1.50381e-05				Burkholderia multivorans ATCC 17616 DNA	3.42956e-05
Synechococcus phage S-CBS3	5.81511e-06				Burkholderia multivorans ATCC 17616 genomic DNA	2.0123e-05
Roseobacter phage RDJL Phi 1	1.54709e-05				Geobacter lovleyi SZ	0.000283209
Vibrio phage CTX chromosome I	1.67692e-06				Bifidobacterium longum DJO10A	3.38899e-05
Campylobacter phage NCTC12673	0.000114544				Chlorobium phaeobacteroides BS1	0.00024364
Pseudomonas phage phiKMV	1.73101e-06				Candidatus Amoebophilus asiaticus 5a2	0.000215524
Clostridium phage phiCD38-2	2.13942e-05				Leptospira biflexa serovar Patoc strain 'Patoc 1 (Ames)' chromosome I	0.000240894
Synechococcus phage S-CRM01	0.000117803				Leptospira biflexa serovar Patoc strain 'Patoc 1 (Ames)' chromosome II	2.03529e-05
Bacteriophage WPhi	4.84142e-06				Leptospira biflexa serovar Patoc strain 'Patoc 1 (Paris)' chromosome II	2.05152e-05
Enterobacteria phage RB49	4.30318e-05				Actinobacillus pleuropneumoniae serovar 7 str. AP76	0.000103996
Yersinia phage PY54	2.34498e-05				Wolbachia endosymbiont of Culex quinquefasciatus Pel strain wPip complete genome	0.000109256
Enterobacteria phage K30	8.81733e-06				Stenotrophomonas maltophilia K279a complete genome	0.000104699
Gordonia phage GTE2	2.51537e-05				Rhizobium etli CIAT 652	0.000442787
Bdellovibrio phage phi1402	6.22082e-06				Lactobacillus casei BL23 complete genome	5.05509e-05
Mycobacterium phage Faith1	6.46424e-06				Burkholderia cenocepacia J2315 chromosome 3	1.57278e-05
Pantoea phage LIMEzero	1.14138e-05				Rhodopseudomonas palustris TIE-1	9.34745e-05
Thermus phage TMA	9.36774e-05				Cellvibrio japonicus Ueda107	0.000311839
Salmonella phage 7-11	3.39711e-05				Mycoplasma arthritidis 158L3-1	0.000118182
Escherichia phage vB_EcoP_G7C	2.09614e-05				Chlorobaculum parvum NCIB 8327	0.000150395
Burkholderia phage BcepIL02	1.209e-05				Chloroherpeton thalassium ATCC 35110	0.000325768
Salmonella phage SFP10	2.49374e-05				Neisseria gonorrhoeae NCCP11945	4.48845e-05
Escherichia phage HK639	1.30908e-05				Streptococcus pneumoniae TIGR4	3.39305e-05
Escherichia phage HK75	2.21786e-06				Candidatus Phytoplasma mali strain AT complete chromosome	9.78291e-05
Pediococcus phage clP1	2.23679e-05				Prosthecochloris aestuarii DSM 271	0.000249306
Synechococcus phage S-CBS1	5.89625e-06				Pelodictyon phaeoclathratiforme BU-1	0.00027991
Rhodobacter phage RcapMu	9.35827e-06				Stenotrophomonas maltophilia R551-3	9.62063e-05
Mycobacterium phage Giles	6.73471e-06				Streptococcus pneumoniae G54	4.03406e-05
Vibrio phage VCY-phi	4.78732e-06				Salmonella enterica subsp. enterica serovar Newport str. SL254	2.10155e-05
Yersinia phage phiR1-37	0.000320575				Salmonella enterica subsp. enterica serovar Heidelberg str. SL476	2.33822e-05
Gordonia phage GTE7	6.49129e-06				Salmonella enterica subsp. enterica serovar Schwarzengrund str. CVM19633	4.93338e-05
Gordonia phage GTE5	9.16894e-06				Hydrogenobaculum sp. Y04AAS1	0.000142565
Gordonia phage GRU1	7.3027e-06				Streptococcus equi subsp. zooepidemicus MGCS10565	7.75303e-05
Salmonella phage PVP-SE1	6.18295e-05				Fusobacterium nucleatum subsp. nucleatum ATCC 25586 chromosome	0.000379794
Stenotrophomonas phage phiSHP2	8.92552e-07				Phenylobacterium zucineum HLK1	6.18971e-05
Planktothrix phage PaV-LD	3.90289e-05				Geobacter bemidjiensis Bem	0.000179957
Shigella phage EP23	6.86994e-06				Anaeromyxobacter sp. K	4.84412e-05
Vibrio phage SIO-2	4.30859e-05				Salmonella enterica subsp. enterica serovar Agona str. SL483	2.95083e-05
Campylobacter phage CPX	0.000107742				Proteus mirabilis strain HI4320	0.000292081
Bacillus phage W.Ph.	0.000129095				Candidatus Phytoplasma australiense complete genome	7.43252e-05
Staphylococcus phage S24-1	1.17384e-05				Vibrio fischeri MJ11 chromosome I	0.000204435
Helicobacter phage phiHP33	7.19451e-06				Vibrio fischeri MJ11 chromosome II	0.000111677
Pseudomonas phage OBP	0.000138454				Salmonella enterica subsp. enterica serovar Paratyphi A str. AKU_12601 complete genome	2.53295e-05
Escherichia phage vB_EcoM_CBA120	1.65798e-05				Streptococcus pyogenes MGAS8232	2.7304e-05
Nocardia phage NBR1	9.22303e-06				Salmonella enterica subsp. enterica serovar Dublin str. CT_02021853	2.65467e-05
Cyanophage P-SSP2	2.00689e-05				Acidithiobacillus ferrooxidans ATCC 53993	8.64964e-05
Cyanophage 9515-10a	1.25228e-05				Borrelia duttonii Ly	6.92133e-05
Cyanophage NATL1A-7	2.12319e-05				Borrelia recurrentis A1	7.88421e-05
Cyanophage NATL2A-133	1.02779e-05				Salmonella enterica subsp. enterica serovar Gallinarum str. 287/91 complete genome	2.32063e-05
Rhodococcus phage RGL3	1.02238e-05				Burkholderia cenocepacia J2315 chromosome 1	5.11459e-05
Rhodococcus phage RRH1	2.35309e-06				Burkholderia cenocepacia J2315 chromosome 2	4.64668e-05
Rhodococcus phage REQ2	9.33122e-06				Klebsiella pneumoniae 342	0.000136371
Rhodococcus phage RER2	7.11337e-06				Thermodesulfovibrio yellowstonii DSM 11347 chromosome	0.000305469
Rhodococcus phage REQ3	3.73249e-06				Coprothermobacter proteolyticus DSM 5265	0.000131083
Rhodococcus phage REQ1	6.92404e-06				Dictyoglomus thermophilum H-6-12	0.000365973
Salmonella phage SS3e	8.24934e-06				Salmonella enterica subsp. enterica serovar Enteritidis str. P125109 complete genome	2.39637e-05
Salmonella phage SPN1S	1.04537e-05				Thermoanaerobacter tengcongensis MB4	0.000392966
Pseudomonas phage phi297	3.48095e-05				Helicobacter pylori G27	2.44505e-05
Pseudomonas phage Bf7	7.84364e-06				Escherichia coli O157:H7 str. EC4115	2.47751e-05
Pseudomonas phage vB_PaeS_PMG1	1.05483e-05				Helicobacter pylori Shi470	1.76617e-05
Synechococcus phage S-CBS4	2.02582e-05				Gluconacetobacter diazotrophicus PAl 5	7.34327e-05
Erwinia phage PEp14	1.4957e-05				Rhizobium leguminosarum bv. trifolii WSM2304	0.000146135
Bacteroides phage B124-14	7.30134e-05				Ureaplasma urealyticum serovar 10 str. ATCC 33699	0.000150909
Salmonella phage SE2	5.05779e-06				Streptococcus pyogenes NZ131	2.46534e-05
Aeromonas phage 44RR2.8t	6.24651e-05				Aliivibrio salmonicida LFI1238 chromosome 1 complete genome	0.000319331
Thermococcus prieurii virus 1	5.32826e-06				Aliivibrio salmonicida LFI1238 chromosome 2 complete genome	9.80995e-05
Pseudomonas phage D3112	1.19007e-06				Oligotropha carboxidovorans OM5 strain OM5	5.5771e-05
Lactococcus Phage ASCC191	2.49238e-05				Escherichia coli SE11 DNA	3.20102e-05
Enterococcus phage EF62phi	3.86772e-05				Helicobacter pylori P12	3.15639e-05
Sulfolobus virus 2	6.41014e-06				Coxiella burnetii CbuG_Q212	6.38715e-05
Aeromonas phage Aeh1	0.000114869				Coxiella burnetii CbuK_Q154	5.02939e-05
Bacillus phage Bam35c	1.30637e-05				Xanthomonas campestris pv. campestris str. ATCC 33913 chromosome	5.19709e-05
Enterobacteria phage Felix 01	3.70544e-05				Xanthomonas axonopodis pv. citri str. 306	4.12873e-05
Burkholderia phage phi1026b	6.81585e-06				Candidatus Azobacteroides pseudotrichonymphae genomovar. CFP2 DNA	0.000220974
Pseudomonas phage vB_Pae-TbilisiM32	1.70396e-06				Shewanella piezotolerans WP3	0.000383743
Prochlorococcus phage P-SSP7	2.56947e-05				Anoxybacillus flavithermus WK1	0.000290783
Pseudomonas phage vB_Pae-Kakheti25	3.48907e-06				Staphylococcus aureus subsp. aureus MW2 DNA	2.60463e-05
Staphylococcus phage TEM123	1.63094e-05				Acinetobacter baumannii AB0057	7.63673e-05
Escherichia phage bV_EcoS_AKFV33	4.33564e-05				Bifidobacterium longum subsp. infantis ATCC 15697	5.19979e-05
Mycobacterium phage SWU1	5.4635e-06				Acinetobacter baumannii AB307-0294	6.71037e-05
Clostridium phage PhiS63	3.71626e-05				Escherichia coli 0127:H6 E2348/69 complete genome	6.19647e-05
Salisaeta icosahedral phage 1	1.63364e-05				Buchnera aphidicola str. Sg (Schizaphis graminum)	0.000122996
Acinetobacter bacteriophage AP22	4.90768e-05				Chlorobium tepidum TLS chromosome	0.000120143
Pseudomonas phage Lu11	0.000108134				Thermosipho africanus TCF52B	0.000317789
Cronobacter phage CR3	2.94542e-05				Bacillus cereus AH187	0.000119169
Halocynthia phage JM-2012	0.000133558				Listeria monocytogenes HCC23	5.81646e-05
Bacillus phage PBC1	1.63905e-05				Dictyoglomus turgidum DSM 6724 chromosome	0.000274554
Clostridium phage phiCP7R	1.10622e-05				Shewanella baltica OS223	0.000137061
Xanthomonas phage vB_XveM_DIBBI	1.80133e-05				Methylocella silvestris BL2	0.00012443
Salmonella phage SPN9CC	2.40718e-06				Bacillus cereus B4264	0.000208992
Clostridium phage phiCPV4	1.3794e-05				Cyanothece sp. PCC 8801	0.000265845
Clostridium phage phiZP2	1.34694e-05				Borrelia burgdorferi ZS7	4.00837e-05
Bacillus phage BtCS33	1.11163e-05				Cyanothece sp. PCC 7424	0.000591911
Enterococcus phage BC-611	1.64175e-05				Methylobacterium extorquens CM4	8.44949e-05
Colwellia phage 9A	6.53321e-05				Escherichia fergusonii ATCC 35469 chromosome	0.000207572
Streptococcus phage SMP	2.23949e-05				Escherichia coli IAI1 chromosome	6.41961e-05
Microvirus CA82	7.95182e-06				Escherichia coli S88 chromosome	2.72364e-05
Halorubrum pleomorphic virus 2	1.8392e-06				Acidithiobacillus ferrooxidans ATCC 23270	9.32717e-05
Halorubrum pleomorphic virus 3	1.56873e-06				Escherichia coli ED1a chromosome	5.30663e-05
Halorubrum pleomorphic virus 6	5.13893e-07				Escherichia coli 55989 chromosome	3.03873e-05
Halogeometricum pleomorphic virus 1	8.38458e-07				Escherichia coli IAI39 chromosome	4.6291e-05
Streptococcus prophage EJ-1	2.67495e-05				Escherichia coli UMN026 chromosome	6.07882e-05
Thermoanaerobacterium phage THSA-485A	3.83527e-05				Desulfatibacillum alkenivorans AK-01	0.000447601
Streptococcus phage YMC-2011	2.36391e-05				Desulfovibrio vulgaris str. 'Miyazaki F'	0.000158604
Salmonella phage vB_SemP_Emek	7.42441e-06				Pseudomonas aeruginosa LESB58 complete genome sequence	3.11446e-05
Staphylococcus phage SpaA1	2.10967e-05				Bacillus cereus G9842	0.000161552
Marinomonas phage P12026	9.92626e-06				Bacillus cereus AH820	0.000112205
Weissella phage phiYS61	1.209e-05				Streptococcus pyogenes MGAS315	1.93657e-05
Persicivirga phage P12024S	1.63905e-05				Desulfitobacterium hafniense DCB-2	0.000343957
Persicivirga phage P12024L	1.65528e-05				Buchnera aphidicola str. 5A (Acyrthosiphon pisum)	3.03603e-05
Leuconostoc phage Lmd1	4.97665e-06				Buchnera aphidicola str. Tuc7 (Acyrthosiphon pisum)	3.10094e-05
Pseudomonas phage MP42	8.92552e-07				Bifidobacterium animalis subsp. lactis AD011	1.13057e-05
Croceibacter phage P2559S	2.35039e-05				Chloroflexus aggregans DSM 9485	0.000176536
Burkholderia phage KL1	1.70126e-05				Clostridium kluyveri NBRC 12016 DNA	0.000391736
Salmonella phage vB_SosS_Oslo	1.57684e-05				Haemophilus parasuis SH0165	0.00013798
Celeribacter phage P12053L	7.35679e-06				Desulfovibrio desulfuricans subsp. desulfuricans str. ATCC 27774	0.000189491
Staphylococcus phage vB_SepiS-phiIPLA5	2.23949e-05				Cyanothece sp. PCC 7425	0.000278571
Pseudomonas phage MP1412	1.06295e-05				Arthrobacter chlorophenolicus A6	0.000113192
Burkholderia phage AH2	8.49276e-06				Anaeromyxobacter dehalogenans 2CP-1	4.27072e-05
Staphylococcus phage vB_SepiS-phiIPLA7	3.92182e-05				Methylobacterium nodulans ORS 2060	0.000160822
Burkholderia phage DC1	8.24934e-06				Clostridium cellulolyticum H10	0.000675878
Cronobacter phage phiES15	1.30367e-05				Halothermothrix orenii H 168	0.000322576
Pseudomonas phage tf complete genome	1.01967e-05				Thioalkalivibrio sulfidophilus HL-EbGr7	9.83835e-05
Pseudomonas phage PaP3	6.24786e-06				Mycobacterium leprae Br4923	7.27971e-05
Streptomyces phage phiBT1	8.14115e-06				Streptococcus pneumoniae ATCC 700669 complete genome	3.84473e-05
Listeria phage P70	1.69314e-05				Caulobacter crescentus NA1000	4.45329e-05
Providencia phage Redjac	1.56873e-05				Yersinia pestis KIM10+	3.00222e-05
Propionibacterium phage P9.1	1.86624e-06				Rhodobacter sphaeroides KD131 chromosome 2	1.84055e-05
Enterobacteria phage NJ01	2.46939e-05				Thermomicrobium roseum DSM 5159	6.34929e-05
Streptomyces phage phiHau3	6.19377e-06				Rhodobacter sphaeroides KD131 chromosome 1	3.90424e-05
Pectobacterium phage My1	6.42908e-05				Geobacter daltonii FRC-32	0.000322482
Propionibacterium phage P100_A	5.05779e-06				Agrobacterium radiobacter K84 chromosome 2	0.000134856
Propionibacterium phage P14.4	1.02779e-06				Agrobacterium radiobacter K84 chromosome 1	0.000161849
Propionibacterium phage P100_1	3.6784e-06				Bacillus cereus Q1	0.000130718
Propionibacterium phage P101A	1.27121e-06				Thermotoga neapolitana DSM 4359	0.000178023
Propionibacterium phage P1.1	3.57021e-06				Agrobacterium vitis S4 chromosome 2	6.82802e-05
Salmonella phage SSU5	3.10229e-05				Acidovorax ebreus TPSY	8.66992e-05
Propionibacterium phage P104A	1.70396e-06				Agrobacterium vitis S4 chromosome 1	0.000203353
Escherichia phage P13374	5.66635e-06				Macrococcus caseolyticus JCSC5402 DNA	0.000245925
Propionibacterium phage ATCC29399B_T	2.51537e-06				Streptococcus uberis 0140J complete genome	0.000237743
Streptomyces phage SV1	3.92182e-06				Escherichia coli LF82 chromosome	2.5032e-05
Propionibacterium phage P105	1.54168e-06				Anaplasma marginale str. Florida	3.49853e-05
Propionibacterium phage ATCC29399B_C	8.65505e-07				Chloroflexus sp. Y-400-fl	0.00017682
Propionibacterium phage P100D	3.86772e-06				Caldicellulosiruptor bescii DSM 6725	0.000267657
Streptomyce phage TG1	1.94739e-05				Campylobacter lari RM2100	0.000243004
Escherichia phage ECBP1	1.16843e-05				Thermosynechococcus elongatus BP-1 chromosome	0.000122983
Enterobacteria phage HX01	3.38629e-05				Desulfobacterium autotrophicum HRM2	0.00043969
Bacillus phage Bastille	4.00161e-05				Nautilia profundicola AmH	0.000282357
Bacillus phage BPS13	5.61226e-05				Staphylococcus carnosus subsp. carnosus TM300 complete genome	0.000307592
Escherichia phage ECBP2	2.92378e-05				Salmonella enterica subsp. enterica serovar Paratyphi C strain RKS4594	2.89674e-05
Bacillus phage BCP78	9.97088e-05				Mycobacterium bovis BCG str. Tokyo 172 DNA	5.30122e-06
Campylobacter phage CP30A	0.000114111				Streptococcus agalactiae 2603V/R chromosome	6.62111e-05
Bacillus phage B4	7.60021e-05				Brachyspira hyodysenteriae WA1	0.00066656
Enterobacteria phage Sf6	1.23875e-05				Wolbachia sp. wRi	8.18037e-05
Enterobacteria phage PsP3	7.87068e-06				Brucella melitensis ATCC 23457 chromosome II	5.57169e-06
Lactobacillus prophage Lj965	2.24761e-05				Sulfurihydrogenibium azorense Az-Fu1	0.000238947
Lactobacillus prophage Lj928	4.49522e-05				Persephonella marina EX-H1	0.000254999
Bordetella phage BPP-1	1.07647e-05				Brucella melitensis ATCC 23457 chromosome I	8.50629e-06
Staphylococcus phage 77	7.35679e-06				Streptococcus pneumoniae JJA	2.55459e-05
Cronobacter phage vB_CsaM_GAP161	5.85298e-05				Streptococcus pneumoniae P1031	4.36945e-05
Enterobacteria phage vB_EcoM_ACG-C40	4.36539e-05				Streptococcus pneumoniae 70585	3.39034e-05
Cronobacter phage vB_CsaM_GAP31	4.717e-05				Streptococcus pneumoniae Taiwan19F-14	2.66143e-05
Cronobacter phage vB_CsaM_GAP32	0.000255121				Bacillus cereus 03BB102	0.000142768
Cronobacter phage vB_CsaP_GAP52	2.8183e-05				Streptococcus equi subsp. zooepidemicus H70	0.000112475
Enterobacteria phage vB_EcoP_ACG-C91	1.01697e-05				Streptococcus equi subsp. equi 4047	0.000101061
Enterobacteria phage vB_EcoS_ACG-M12	1.14409e-05				Acidobacterium capsulatum ATCC 51196	0.000203421
Caulobacter phage phiCbK	2.05828e-05				Listeria monocytogenes Clip80459 serotype 4b complete genome	2.23273e-05
Caulobacter phage CcrColossus	4.31941e-05				Gemmatimonas aurantiaca T-27 DNA	0.000180377
Caulobacter phage CcrMagneto	1.31449e-05				Rhodococcus erythropolis PR4 DNA	0.000130813
Caulobacter phage CcrRogue	4.1098e-05				Brevibacillus brevis NBRC 100599 DNA	0.00057717
Caulobacter phage CcrKarma	1.57414e-05				Deinococcus deserti VCD115	9.53678e-05
Caulobacter phage CcrSwift	1.44702e-05				Rhodococcus opacus B4	0.0001384
Sulfolobales Mexican rudivirus 1	4.11115e-06				Laribacter hongkongensis HLHK9	0.000141253
Streptomyces phage R4	1.04131e-05				Azotobacter vinelandii DJ	7.06739e-05
Stenotrophomonas phage IME15	9.35827e-06				Clostridium botulinum A2 str. Kyoto	0.000251443
Salmonella phage SPN19	8.57391e-06				Vibrio cholerae M66-2 chromosome I	4.70212e-05
Streptococcus phage phiNJ2	1.90682e-05				Vibrio cholerae O395 chromosome I	5.47432e-05
Edwardsiella phage KF-1 DNA	9.98035e-06				Vibrio cholerae O395 chromosome II	1.44025e-05
Clostridium phage phiMMP02	4.77921e-05				Vibrio cholerae M66-2 chromosome II	1.09946e-05
Clostridium phage phiMMP04	5.62849e-05				Bacillus anthracis str. CDC 684	8.24528e-05
Enterobacter phage IME11	2.16647e-05				Sinorhizobium fredii NGR234 chromosome	9.4908e-05
Pseudomonas phage JG024	2.97517e-06				Corynebacterium aurimucosum ATCC 700975	0.000135668
Escherichia phage TL-2011c	3.94887e-06				Rickettsia africae ESF-5	2.50185e-05
Synechococcus phage metaG-MbCM1	7.85716e-05				Pseudomonas fluorescens SBW25 complete genome	0.000258394
Synechococcus phage S-MbCM6	9.58817e-05				Bacillus anthracis str. A0248	8.01133e-05
Escherichia phage TL-2011b	2.54242e-05				Vibrio cholerae MJ-1236 chromosome 2	1.04672e-05
Brucella phage Tb	5.95034e-06				Vibrio cholerae MJ-1236 chromosome 1	5.38371e-05
Brucella phage Pr	5.0037e-06				Beutenbergia cavernae DSM 12333	4.23151e-05
Staphylococcus phage GH15	4.2829e-05				Exiguobacterium sp. AT1b	0.000234308
Lactobacillus phage c5	9.30418e-06				Oceanobacillus iheyensis HTE831 DNA	0.000487928
Pseudomonas phage JG004	1.0927e-05				Thauera sp. MZ1T	9.21627e-05
Pseudomonas phage NH-4	3.35383e-06				Corynebacterium kroppenstedtii DSM 44385	8.86466e-05
Escherichia phage PhaxI	1.99877e-05				Clostridium botulinum Ba4 str. 657	0.000336424
Caulobacter phage phiCb5	2.97517e-07				Chlamydia trachomatis B/Jali20/OT	4.86846e-06
Pantoea phage LIMElight	1.05213e-05				Chlamydia trachomatis B/TZ1A828/OT	3.6243e-06
Haemophilus phage SuMu	1.7256e-05				Tolumonas auensis DSM 9187	0.000272715
Lactobacillus phage JCL1032	1.28203e-05				Burkholderia pseudomallei MSHR346 chromosome I	2.00148e-05
Vibrio phage CP-T1	1.20359e-05				Rickettsia peacockii str. Rustic	2.71552e-05
Enterobacter phage EcP1	5.09025e-05				Klebsiella pneumoniae subsp. pneumoniae NTUH-K2044 DNA	5.93412e-05
Lactobacillus phage LF1	9.14189e-06				Candidatus Hamiltonella defensa 5AT (Acyrthosiphon pisum) genome	0.000211535
Bacillus phage SP10	8.51981e-05				Escherichia coli BW2952	1.44566e-05
Salmonella phage RE-2010	1.05483e-05				Eubacterium eligens ATCC 27750	0.00118152
Lactobacillus phage Sha1	1.50922e-05				Eubacterium rectale ATCC 33656	0.00389316
Riemerella phage RAP44	6.71578e-05				Kosmotoga olearia TBF 19.5.1	0.000247075
Clostridium phage phiCP26F	1.73101e-05				Variovorax paradoxus S110 chromosome 1	0.000106565
Enterobacteria phage Bp7	7.16476e-05				Variovorax paradoxus S110 chromosome 2	2.80072e-05
Enterobacteria phage IME10	9.79102e-06				Geobacillus sp. WCH70	0.000332611
Bacillus phage phIS3501	3.23212e-05				Desulfovibrio magneticus RS-1 DNA	0.000207383
Enterobacteria phage ime09	4.13819e-05				Micrococcus luteus NCTC 2665	3.14286e-05
Erwinia phage vB_EamM-Y2	3.11852e-05				Mycoplasma conjunctivae HRC/581T complete genome	0.000105024
Escherichia phage wV7	2.59381e-05				Methylobacterium extorquens AM1	6.51022e-05
Clostridium phage phiCP13O	4.30589e-05				Bartonella grahamii as4aup	0.000258921
Campylobacter phage CP21	0.000195523				Bifidobacterium animalis subsp. lactis Bl-04	9.7234e-06
Clostridium phage phiCP34O	1.87165e-05				Bifidobacterium animalis subsp. lactis DSM 10140	1.01156e-05
Cronobacter phage ESP2949-1	2.79396e-05				Rhizobium leguminosarum bv. trifolii WSM1325	0.00013391
Erwinia phage vB_EamP-L1	8.35753e-06				Ralstonia pickettii 12D chromosome 1	8.22635e-05
Staphylococcus phage SA11	8.18443e-05				Ralstonia pickettii 12D chromosome 2	1.88247e-05
Helicobacter phage 1961P	1.98525e-05				Dickeya dadantii Ech703	0.000253809
Staphylococcus phage SMSAP5	6.43719e-06				Desulfovibrio salexigens DSM 2638	0.000489619
Erwinia phage vB_EamP-S6	9.0878e-06				Streptococcus agalactiae NEM316 complete genome	6.82532e-05
Bacillus phage BCD7	6.87535e-05				Corynebacterium efficiens YS-314 DNA	9.78561e-05
Cyanophage S-TIM5	7.32974e-05				Streptococcus dysgalactiae subsp. equisimilis GGS_124 DNA	7.23914e-05
Enterobacteria phage vB_EcoM-FV3	3.07795e-05				Dickeya zeae Ech1591	0.000272445
Vibrio phage vB_VchM-138	1.22253e-05				Aggregatibacter aphrophilus NJ8700	0.000207451
Escherichia phage phiKT	6.70766e-06				Paenibacillus sp. JDR-2	0.000576264
Pectobacterium phage ZF40	1.6688e-05				Pectobacterium carotovorum subsp. carotovorum PC1	0.000248278
Clostridium phage phi24R	2.14483e-05				Geobacter sp. M21	0.000228628
Enterobacter phage Enc34	1.56873e-05				Streptococcus suis SC84 complete genome	2.97923e-05
Bdellovibrio phage phi1422	3.26458e-05				Streptococcus suis P1/7 complete genome	2.01906e-05
Enterobacteria phage vB_KleM-RaK2	0.000372992				Streptococcus suis BM407 chromosome	3.91641e-05
Aeromonas phage vB_AsaM-56	8.92552e-06				Escherichia coli 'BL21-Gold(DE3)pLysS AG'	1.82838e-05
Aeromonas phage phiAS7	1.07647e-05				Candidatus Hodgkinia cicadicola Dsem chromosome	2.10967e-06
Vibrio phage pVp-1	7.17017e-05				Mycobacterium tuberculosis KZN 1435	1.57414e-05
Salmonella phage PhiSH19	2.37202e-05				Photorhabdus asymbiotica ATCC43949 complete genome	0.000476055
Aeromonas phage CC2	0.00013157				Methylotenera mobilis JLW8	0.000171613
Salmonella phage vB_SenS-Ent1 complete genome	3.2186e-06				Methylovorus glucosetrophus SIP3-4	0.000161119
Salinivibrio phage CW02	2.14483e-05				Escherichia coli B str. REL606	1.87842e-05
Acinetobacter phage YMC/09/02/B1251_ABA_BP	2.18269e-05				Hirschia baltica ATCC 49814	0.000273783
Pectobacterium phage PP1	7.7084e-06				Lactobacillus plantarum JDM1	6.94973e-05
Aeromonas phage Aes508	3.95968e-05				Methylobacterium extorquens DM4 str. DM4 chromosome	9.47863e-05
Deep-sea thermophilic phage D6E	1.896e-05				Helicobacter pylori B38 complete genome	4.47358e-05
Salmonella phage SPN3UB	1.09405e-05				Teredinibacter turnerae T7901	0.000312785
Ralstonia phage RSS0	1.89329e-07				Escherichia coli O157:H7 str. TW14359	2.58434e-05
Liberibacter phage SC1	1.3821e-05				Neorickettsia risticii str. Illinois	5.24442e-05
Liberibacter phage SC2	1.25228e-05				Neisseria meningitidis alpha14 complete genome	4.66967e-05
Sulfolobus virus Ragged Hills	3.09959e-05				Dyadobacter fermentans DSM 18053	0.000672849
Sulfolobus virus Kamchatka 1	3.54316e-06				Pedobacter heparinus DSM 2366	0.000790895
Enterobacteria phage mEpX2	2.78584e-06				Flavobacteriaceae bacterium 3519-10	0.000342767
Enterobacteria phage mEp043 c-1	4.03001e-06				Bacillus subtilis subsp. subtilis str. 168 chromosome	8.07895e-05
Enterobacteria phage M	4.59799e-07				Onion yellows phytoplasma OY-M DNA	0.00010432
Enterobacteria phage mEp235	1.17925e-05				Pseudomonas fluorescens Pf0-1	0.000222489
Enterobacteria phage mEpX1	5.43645e-06				Francisella tularensis subsp. tularensis SCHU S4 chromosome	3.34436e-05
Enterobacteria phage HK140	3.08336e-06				Kineococcus radiotolerans SRS30216	4.72782e-05
Enterobacteria phage HK629	5.08484e-06				Heliobacterium modesticaldum Ice1	0.000170829
Vibrio phage vB_VpaS_MAR10	1.97984e-05				Brucella microti CCM 4915 chromosome 2	6.00444e-06
Enterobacteria phage HK446	5.32826e-06				Brucella microti CCM 4915 chromosome 1	8.76324e-06
Enterobacterial phage mEp234	2.54242e-06				Candidatus Sulcia muelleri SMDSEM	6.33576e-05
Enterobacteria phage mEp460	1.23199e-05				Acidimicrobium ferrooxidans DSM 10331	3.6838e-05
Enterobacteria phage HK225	2.21786e-05				Actinosynnema mirum DSM 43827	0.000105727
Enterobacteria phage vB_EcoS_Rogue1	4.94961e-06				Catenulispora acidiphila DSM 44928	0.000170964
Enterobacteria phage HK633	5.67987e-06				Chitinophaga pinensis DSM 2588	0.00122977
Enterobacterial phage mEp213	5.34179e-06				Capnocytophaga ochracea DSM 7271	0.000488713
Enterobacterial phage mEp390	8.33048e-06				Kangiella koreensis DSM 16069	0.000241611
Vibrio phage vB_VpaM_MAR	6.03149e-06				Kytococcus sedentarius DSM 20547	6.54944e-05
Enterobacteria phage HK630	5.8692e-06				Cryptobacterium curtum DSM 15641	0.000120021
Enterobacteria phage HK578	8.76324e-06				Desulfomicrobium baculatum DSM 4028	0.000218594
Escherichia phage ADB-2	1.27391e-05				Jonesia denitrificans DSM 20603	9.53137e-05
Staphylococcus phage JD007	5.90301e-05				Saccharomonospora viridis DSM 43017	9.81536e-05
Enterobacteria phage HK544	3.92182e-06				Cyanothece sp. PCC 8802	0.000264425
Enterobacteria phage HK106	4.71971e-06				Slackia heliotrinireducens DSM 20476	0.000157021
Enterobacteria phage HK542	3.29297e-05				Anaerococcus prevotii DSM 20548	0.000224342
Pseudomonas phage vB_PaeP_p2-10_Or1	7.14041e-06				Brachybacterium faecium DSM 4810 chromosome	4.43571e-05
Yersinia phage phiR1-RT complete genome	0.000130123				Candidatus Accumulibacter phosphatis clade IIA str. UW-1	0.000163296
Salmonella phage SKML-39	4.0273e-05				Leptotrichia buccalis DSM 1135	0.000505049
Yersinia phage phi80-18 complete genome	1.46595e-05				Atopobium parvulum DSM 20469	0.000116803
Bacillus phage BMBtp2	5.17139e-05				Eggerthella lenta DSM 2243	0.000162985
Pseudomonas phage PaP1	1.17655e-05				Desulfohalobium retbaense DSM 5692	0.000197376
Staphylococcus phage StB27	2.89674e-05				Lactobacillus rhamnosus GG whole genome sequence	9.52055e-05
Staphylococcus phage StB20	5.32421e-05				Alicyclobacillus acidocaldarius subsp. acidocaldarius DSM 446	0.000126891
Lactobacillus phage ATCC 8014-B1	1.99607e-05				Desulfotomaculum acetoxidans DSM 771	0.000471889
Burkholderia phage BcepMigl	8.57391e-06				Lactobacillus rhamnosus Lc 705 whole genome sequence	6.05853e-05
Pseudomonas phage vB_PaeM_C2-10_Ab1 complete genome	1.64987e-05				Acetobacter pasteurianus IFO 3283-01 DNA	3.88666e-05
Yersinia phage phiR201 complete genome	4.75757e-05				Nakamurella multipartita DSM 44233	9.53543e-05
Enterobacteria phage C-1 INW-2012	3.24564e-07				Erwinia pyrifoliae strain Ep1/96 complete chromosome	0.000106214
Staphylococcus phage phi5967PVL DNA	6.30196e-06				Robiginitalea biformata HTCC2501	0.000270673
Enterobacteria phage Hgal1	1.35235e-07				Clostridium difficile CD196 complete genome	0.000193548
Pseudomonas phage AF	1.20089e-05				Clostridium difficile R20291 chromosome	0.000414698
Clostridium phage phi8074-B1	2.44235e-05				Zymomonas mobilis subsp. mobilis NCIMB 11163	7.36761e-05
Erwinia amylovora phage phiEa100 complete genome	1.03861e-05				Escherichia coli O103:H2 str. 12009 DNA	3.79334e-05
Cronobacter phage ENT47670	1.21035e-05				Escherichia coli O26:H11 str. 11368 DNA	4.35322e-05
Helicobacter phage KHP30 DNA	1.42267e-05				Escherichia coli O111:H- str. 11128 DNA	4.22069e-05
Erwinia phage phiEaH2	0.000107066				Ammonifex degensii KC4	9.26496e-05
Tetrasphaera phage TJE1	8.57391e-06				Paenibacillus sp. Y412MC10	0.000511419
Helicobacter phage KHP40 DNA	1.31854e-05				Fibrobacter succinogenes subsp. succinogenes S85	0.000231577
Erwinia phage ENT90	5.67987e-06				Geobacillus sp. Y412MC61	8.17902e-05
Cronobacter phage ENT39118	1.01697e-05				Pectobacterium wasabiae WPP163	0.00019321
Pseudomonas phage KPP12 DNA	4.89551e-06				Halothiobacillus neapolitanus c2	0.000170491
Enterobacteria phage mEp237	1.31719e-05				Aggregatibacter actinomycetemcomitans D11S-1	9.28254e-05
Agrobacterium phage 7-7-1	1.63634e-05				Haliangium ochraceum DSM 14365	0.000182432
Sphingomonas phage PAU	0.000196388				Gordonia bronchialis DSM 43247	0.000115112
Serratia phage phiMAM1	4.91985e-05				Blattabacterium sp. (Blattella germanica) str. Bge	0.000144539
Halovirus HVTV-1	2.72634e-05				Vibrio sp. Ex25 chromosome 1	0.000178875
Halovirus HSTV-2	1.12516e-05				Vibrio sp. Ex25 chromosome 2	0.000140306
Streptococcus phage TP-J34 complete genome	3.88125e-05				Escherichia coli CFT073	3.09688e-05
Lactobacillus phage AQ113	2.75609e-05				Mycoplasma penetrans HF-2 DNA	0.000300858
Pseudomonas phage JBD30	2.73175e-06				Rhodothermus marinus DSM 4252	0.000142335
Staphylococcus phage phi7401PVL DNA	2.69929e-05				Lactobacillus johnsonii FI9785	0.000115315
Pseudomonas phage JBD88a	1.94739e-06				Sulfurospirillum deleyianum DSM 6946	0.000256406
Pectobacterium phage phiTE	4.56824e-05				Mycoplasma hominis ATCC 23114 chromosome complete genome	0.000168855
Pseudomonas phage JBD5	1.54168e-06				Sebaldella termitidis ATCC 33386	0.000772409
Pseudomonas phage JBD24	8.38458e-07				Streptobacillus moniliformis DSM 12112	0.000387719
Klebsiella phage JD001	1.44972e-05				Thermomonospora curvata DSM 43183	0.000109405
Xanthomonas citri phage CP2 DNA	1.04131e-05				Edwardsiella tarda EIB202	5.86515e-05
Dickeya phage vB_DsoM_LIMEstone1 complete genome	2.85481e-05				Staphylococcus aureus subsp. aureus ED98	2.22597e-05
Sulfolobus virus STSV2	7.16746e-05				Thermanaerovibrio acidaminovorans DSM 6589 chromosome	6.31683e-05
Cronobacter sakazakii phage vB_CskP_GAP227	9.38532e-06				Sanguibacter keddieii DSM 10542	4.859e-05
Escherichia phage phAPEC8	7.48121e-05				Veillonella parvula DSM 2008	0.000325903
Klebsiella phage KP27	7.65972e-05				Sphaerobacter thermophilus DSM 20745 chromosome 1	5.92735e-05
Edwardsiella phage MSW-3 DNA	4.51685e-06				Thermobaculum terrenum ATCC BAA-798 chromosome 2	4.36268e-05
Spiroplasma phage SVTS2	1.59036e-05				Pseudomonas putida KT2440 chromosome	0.000109081
Lactococcus phage phiLC3	2.05557e-05				Thermobaculum terrenum ATCC BAA-798 chromosome 1	0.000124322
Enterobacteria phage UAB_Phi78	7.95182e-06				Sphaerobacter thermophilus DSM 20745 chromosome 2	3.38764e-05
Salmonella phage S16	8.32778e-05				Xylanimonas cellulosilytica DSM 15894	4.34105e-05
Acidianus filamentous virus 1	3.43768e-05				Anaplasma centrale str. Israel	5.62308e-05
Enterobacteria phage T1	1.10622e-05				Dehalococcoides sp. VS	0.000106457
Bacillus phage Eoghan	1.30096e-05				Dickeya dadantii Ech586	0.000268293
Bacillus phage Andromeda	6.66709e-06				Streptosporangium roseum DSM 43021	0.000193156
Bacillus phage Curly	8.38458e-06				Bradyrhizobium japonicum USDA 110 chromosome	0.000224828
Bacillus phage Finn	3.25917e-05				Staphylococcus epidermidis ATCC 12228 chromosome	0.000214118
Pelagibacter phage HTVC010P	7.96805e-05				Buchnera aphidicola str. Bp (Baizongia pistaciae)	7.89097e-05
Pelagibacter phage HTVC011P	3.22401e-05				Thermotoga naphthophila RKU-10	7.47715e-05
Pelagibacter phage HTVC019P	1.54709e-05				Lactococcus lactis subsp. lactis KF147	0.000175697
Pelagibacter phage HTVC008M	0.000124497				Xylella fastidiosa Temecula1	4.35322e-05
Synechococcus phage S-RIM8 A.HR1	7.964e-05				Clostridium tetani E88	0.000458474
Vibrio phage VvAW1	1.00074e-05				Bifidobacterium dentium Bd1	0.000150976
Rhodobacter phage RcapNL	8.70914e-06				Rothia mucilaginosa DY-18 DNA	9.18246e-05
Enterobacteria phage ST104	4.5439e-06				Pirellula staleyi DSM 6068	0.00023136
Enterobacteria phage P1	2.69929e-05				Gardnerella vaginalis 409-05	0.000145432
Enterobacteria phage T5	7.15123e-05				Citrobacter rodentium ICC168	0.000251524
Klebsiella phage phiKO2	1.56061e-05				Zymomonas mobilis subsp. mobilis ZM4	7.35138e-05
Staphylococcus phage phiSLT	7.49203e-06				Kribbella flavida DSM 17836	0.000117398
Pyrobaculum spherical virus	6.76176e-06				Spirosoma linguale DSM 74	0.000701708
Prochlorococcus phage P-SSP10 genomic sequence	1.21171e-05				Conexibacter woesei DSM 14684	7.5921e-05
Synechococcus phage S-CAM1 genomic sequence	8.41568e-05				Acidaminococcus fermentans DSM 20731	0.000256189
Synechococcus phage S-RIP2 genomic sequence	3.59725e-06				Candidatus Atelocyanobacterium thalassa isolate ALOHA	0.000201906
Rhodobacter phage RC1 genomic sequence	3.27269e-06				Geodermatophilus obscurus DSM 43160	6.6414e-05
Psychrobacter phage pOW20-A genomic sequence	7.32974e-06				Listeria monocytogenes 08-5923	3.7122e-05
Cellulophaga phage phiST genomic sequence	8.63611e-05				Xanthomonas albilineans GPE PC73 complete genome	0.000112691
Vibrio phage 11895-B1 genomic sequence	0.000101399				Tropheryma whipplei TW08/27	3.71085e-05
Salicola phage CGphi29 genomic sequence	9.38532e-06				Pseudomonas syringae pv. tomato str. DC3000 chromosome	0.000236945
Cyanophage MED4-213	0.000105375				Hydrogenobacter thermophilus TK-6 DNA	9.91003e-05
Vibrio phage pYD21-A genomic sequence	2.08533e-05				Streptococcus gallolyticus UCN34 complete genome	0.000106619
Cyanophage MED4-184 genomic sequence	1.34694e-05				Klebsiella variicola At-22	0.000144647
Vibrio phage VBP47 genomic sequence	2.0123e-05				Allochromatium vinosum DSM 180	0.000124484
Pseudoalteromonas phage pYD6-A genomic sequence	3.30244e-05				Streptococcus pyogenes SSI-1 DNA	1.95279e-05
Vibrio phage VBM1 genomic sequence	1.46595e-05				Azospirillum sp. B510 DNA	8.23582e-05
Synechococcus phage S-SKS1 genomic sequence	0.000183541				Vibrio parahaemolyticus RIMD 2210633 chromosome 1	9.79237e-05
Loktanella phage pCB2051-A genomic sequence	1.7851e-05				Vibrio parahaemolyticus RIMD 2210633 chromosome 2	5.50407e-05
Cyanophage KBS-S-2A genomic sequence	1.16573e-05				Legionella longbeachae NSW150	0.000408572
Cyanophage P-RSM6 genomic sequence	0.000113733				Streptococcus mitis B6	0.000196199
Cyanophage MED4-117 genomic sequence	1.2631e-05				Thioalkalivibrio sp. K90mix	6.61435e-05
Synechococcus phage S-RIM2 R1_1999	6.52645e-05				Dehalococcoides sp. GT	4.29101e-05
Cellulophaga phage phiSM genomic sequence	4.3735e-05				Listeria seeligeri serovar 1/2b str. SLCC3954 complete genome	0.00026571
Vibrio phage PWH3a-P1 genomic sequence	8.66316e-05				Rhodospirillum centenum SW	0.000102846
Cyanophage KBS-P-1A genomic sequence	3.1645e-06				Thermocrinis albus DSM 14484	0.000105402
Rhodovulum phage RS1 genomic sequence	3.57021e-06				Staphylococcus lugdunensis HKU09-01	0.000222137
Synechococcus phage S-RIP1 genomic sequence	1.26851e-05				Thermoanaerobacter italicus Ab9	0.000212224
Vibrio phage VBP32 genomic sequence	1.92034e-05				Xenorhabdus bovienii SS-2004 chromosome	0.000393412
Tetraselmis viridis virus S1 genomic sequence	8.06001e-06				Streptococcus mutans NN2025	0.000111096
Cyanophage SS120-1 genomic sequence	1.59036e-05				Streptomyces scabiei 87.22 complete genome	0.000152085
Prochlorococcus phage P-SSP3 genomic sequence	1.86084e-05				Helicobacter mustelae 12198 complete genome	0.000134248
Cyanophage S-SSM4 genomic sequence	8.82544e-05				Deferribacter desulfuricans SSM1 DNA	0.000369719
Prochlorococcus phage P-GSP1 genomic sequence	2.20433e-05				Escherichia coli O55:H7 str. CB9615	2.95353e-05
Leuconostoc phage phiLN04	6.54538e-06				Denitrovibrio acetiphilus DSM 12809	0.000419202
Listeria phage vB_LmoM_AG20	2.15565e-05				Meiothermus ruber DSM 1279	0.00010409
Bacillus cereus bacteriophage vB_BceM_Bc431v3	7.33786e-05				Stackebrandtia nassauensis DSM 44728	0.000139887
Mycobacterium phage First	3.05631e-06				Mycoplasma agalactiae 5632 chromosome	0.000125498
Staphylococcus phage vB_SauM_Romulus	6.03419e-05				Salmonella enterica subsp. enterica serovar Typhi Ty2	2.5884e-05
Aeromonas phage Aes012	6.19106e-05				Sideroxydans lithotrophicus ES-1	0.000157346
Leuconostoc phage P793	1.22523e-05				Staphylococcus aureus subsp. aureus N315 DNA	1.45378e-05
Sulfolobales Mexican fusellovirus 1	6.22082e-07				Erwinia amylovora CFBP1430 complete genome	0.000102143
Bacillus phage PM1 DNA	4.47628e-05				Nitrosococcus halophilus Nc4	0.000202866
Chlamydia phage 3	2.08262e-06				Erwinia amylovora ATCC 49946 chromosomal sequence	0.000101562
Enterobacteria phage JL1	6.05853e-06				Anabaena variabilis ATCC 29413 incision element	2.61004e-06
Burkholderia phage Bcep1	4.51685e-06				Chlamydia muridarum Nigg	8.7159e-05
Burkholderia phage Bcep781	6.08558e-06				Bacteroides thetaiotaomicron VPI-5482 chromosome	0.135247
Burkholderia phage Bcep43	3.43497e-06				Enterococcus faecalis V583 chromosome	0.000220271
Mycobacterium phage Butters	9.11485e-06				Candidatus Sulcia muelleri DMIN	2.17052e-05
Pseudomonas phage Phi-S1	6.49129e-06				Sphingobium japonicum UT26S DNA	0.000108472
Mycobacterium phage vB_MapS_FF47	4.40866e-06				Coraliomargarita akajimensis DSM 45221	0.000228047
Vibrio phage helene 12B3 genomic sequence	9.27442e-05				Candidatus Puniceispirillum marinum IMCC1322	0.000191249
Vibrio phage douglas 12A4 genomic sequence	5.20114e-05				Aminobacterium colombiense DSM 12261	0.00017847
Vibrio phage martha 12B12 genomic sequence	1.36858e-05				Shewanella violacea DSS12 DNA	0.000376616
Cyanophage P-RSM1 genomic sequence	7.28106e-05				Sphingobium japonicum UT26S DNA	2.57893e-05
Cyanophage Syn30 genomic sequence	9.94384e-05				Mycoplasma crocodyli MP145	0.000167516
Vibrio phage henriette 12B8	7.29999e-05				Bacillus megaterium QM B1551	0.000369111
Xanthomonas phage CP1 DNA	4.5439e-06				Yersinia pestis Z176003	3.10635e-05
Vibrio phage VP2	6.00444e-06				Salinibacter ruber M8 chromosome	6.76716e-05
Vibrio phage VP5	1.09811e-05				Vibrio splendidus LGP32 chromosome 2	0.000143823
Burkholderia phage BcepMu	6.19377e-06				Vibrio splendidus LGP32 chromosome 1	0.000226546
Sulfolobus turreted icosahedral virus	2.1881e-05				Leptospira interrogans serovar Lai str. 56601 chromosome II	1.72019e-05
Pseudomonas phage PaP2	5.81511e-06				Mycoplasma gallisepticum str. R(low)	4.01919e-05
Burkholderia phage BcepC6B	8.24934e-06				Prevotella ruminicola 23	0.00110528
Lactobacillus phage phiAT3	1.48488e-05				Rhodobacter capsulatus SB 1003	0.000103712
Actinoplanes phage phiAsp2	7.00518e-06				Leptospira interrogans serovar Lai str. 56601 chromosome I	0.000234687
Vibrio phage Vf33	2.43423e-06				Propionibacterium acnes SK137	1.75265e-05
Pseudomonas phage UFV-P2	1.47947e-05				Zunongwangia profunda SM-A87	0.000776101
Mycobacterium phage PattyP	1.08188e-06				Blattabacterium sp. (Periplaneta americana) str. BPLAN	0.000110406
Streptomyces phage Lika	9.35827e-06				Burkholderia sp. CCGE1002 chromosome 1	7.44334e-05
Mycobacterium phage PegLeg	1.91222e-05				Burkholderia sp. CCGE1002 chromosome 3	3.98944e-05
Pseudoalteromonas phage RIO-1	6.54538e-06				Caulobacter segnis ATCC 21756	9.61116e-05
Mycobacterium phage SiSi	1.64987e-06				Lactobacillus crispatus ST1 complete genome	0.000177374
Mycobacterium phage Fishburne	2.73175e-06				Kyrpidia tusciae DSM 2912	0.000146879
Streptomyces phage Sujidade	3.00222e-06				Candidatus Riesia pediculicola USDA	0.000114585
Mycobacterium phage Murphy	8.92552e-07				Burkholderia sp. CCGE1002 chromosome 2	6.92674e-05
Mycobacterium phage Dumbo	1.64987e-06				Bacillus megaterium DSM319	0.000400566
Mycobacterium phage Severus	4.27343e-06				Legionella pneumophila str. Corby	0.000105226
Mycobacterium phage HINdeR	7.00518e-06				Enterobacter cloacae subsp. cloacae ATCC 13047 chromosome	0.00024368
Mycobacterium phage Phrux	1.05483e-06				Legionella pneumophila 2300/99 Alcoy	0.000107133
Mycobacterium phage Newman	1.3253e-06				Leuconostoc kimchii IMSNU 11154	0.000145351
Mycobacterium phage Phaux	1.62282e-06				Moraxella catarrhalis BBH18	0.000161971
Acinetobacter phage Abp1	1.47947e-05				Planctomyces limnophilus DSM 3776	0.000318641
Salmonella phage L13	1.3253e-06				Brachyspira murdochii DSM 12563	0.000596793
Mycobacterium phage Chy5	8.628e-06				Cellulomonas flavigena DSM 20109	4.12738e-05
Halovirus HCTV-2	6.92404e-06				Thermincola sp. JR	0.00030793
Halovirus HRTV-5	2.31252e-05				Thiomonas intermedia K12	7.85581e-05
Halovirus HRTV-8	1.64987e-05				Tsukamurella paurometabola DSM 20162	7.71787e-05
Halovirus HHTV-1	1.68503e-05				Thermobispora bispora DSM 43833	7.68e-05
Staphylococcus phage StauST398-2	7.51907e-06				Arcobacter nitrofigilis DSM 7299	0.000552314
Mycobacterium phage CASbig	4.46276e-07				Segniliparus rotundus DSM 44985	7.84228e-05
Clostridium phage vB_CpeS-CP51	6.88617e-05				Bifidobacterium longum subsp. longum JDM301	5.84216e-05
Staphylococcus phage StauST398-1	6.95108e-06				Bacillus thuringiensis BMB171	0.00016738
Halovirus HCTV-5	1.6661e-05				Geobacillus sp. C56-T3	0.000108148
Halovirus HGTV-1	6.00985e-05				Methylotenera versatilis 301	0.000214442
Halovirus HRTV-4	1.29826e-06				Thermoanaerobacter mathranii subsp. mathranii str. A3	0.000210507
Halovirus HCTV-1	1.70396e-05				Nocardiopsis dassonvillei subsp. dassonvillei DSM 43111 chromosome 1	8.80245e-05
Shigella phage pSf-1	2.5316e-05				Nocardiopsis dassonvillei subsp. dassonvillei DSM 43111 chromosome 2	1.04131e-05
Staphylococcus phage StauST398-3	5.16598e-06				Meiothermus silvanus DSM 9946	0.00012182
Mycobacterium phage WIVsmall	3.34031e-06				Desulfurivibrio alkaliphilus AHT2	0.000140333
Halovirus HRTV-7	1.04942e-05				Arcanobacterium haemolyticum DSM 20595	0.000104929
Bacillus phage MG-B1	3.75954e-05				Bacillus selenitireducens MLS10	0.00030954
Acinetobacter phage AB3	1.3794e-05				Syntrophothermus lipocalidus DSM 12680	0.000185854
Mycobacterium phage Chy4	8.00592e-06				Waddlia chondrophila WSU 86-1044	0.00020718
Streptomyces phage Zemlya	6.13967e-06				Truepera radiovictrix DSM 17093	5.82322e-05
Halovirus HHTV-2	5.59873e-06				Propionibacterium freudenreichii subsp. shermanii CIRM-BIA1	6.50346e-05
Burkholderia phage ST79	5.27417e-06				Croceibacter atlanticus HTCC2559	0.000414888
Mycobacterium phage Gizmo	3.51611e-06				Starkeya novella DSM 506	0.000118845
Rhodococcus phage E3	2.23408e-05				Mobiluncus curtisii ATCC 43063	0.000128582
Mycobacterium phage ArcherS7	5.20655e-06				Chlamydophila caviae GPIC	0.000108729
Mycobacterium phage Astraea	5.09836e-06				'Nostoc azollae' 0708	0.000479219
Escherichia phage Lw1	5.05238e-05				Streptococcus pneumoniae TCH8431/19A	2.79666e-05
Halovirus HSTV-1	8.00592e-06				Helicobacter pylori B8 complete genome	3.75007e-05
Enterobacteria phage P22 virus	4.38162e-06				Acinetobacter oleivorans DR1	0.000350935
Synechococcus phage S-CAM8 strain S-CAM8 06008BI06	7.419e-05				Hyphomicrobium denitrificans ATCC 51888	0.000108053
Vibrio phage pYD38-A genomic sequence	2.62897e-05				Dehalogenimonas lykanthroporepellens BL-DC-9	0.000130745
Synechococcus phage S-IOM18 genomic sequence	8.21553e-05				Nitrosococcus watsoni C-113	0.000229791
Halorubrum phage CGphi46 genomic sequence	6.43719e-06				Leuconostoc gasicomitatum LMG 18811 complete genome	0.000168381
Cronobacter phage CR5	7.68135e-05				Bacillus cereus ATCC 14579 chromosome	0.000171248
Alteromonas phage vB_AmaP_AD45-P1	4.18958e-05				Herbaspirillum seropedicae SmR1	0.000207491
Mycobacterium phage BTCU-1	2.54242e-06				Shigella flexneri 2a str. 2457T	2.31387e-05
Mycobacterium phage Jobu08	9.60169e-06				Ralstonia solanacearum str. PSI07 chromosome	6.86183e-05
Mycobacterium phage Job42	4.97665e-06				Ralstonia solanacearum CFBP2957 chromosome complete genome	5.53923e-05
Vibrio phage JA-1	7.58128e-05				Erwinia billingiae strain Eb661 complete chromosome	0.000257379
Rhizobium phage RR1-B genomic sequence	1.59848e-05				Xenorhabdus nematophila ATCC 19061 chromosome	0.000423583
Paenibacillus phage PG1 genomic sequence	1.87436e-05				Amycolatopsis mediterranei U32 chromosome	5.45133e-05
Prochlorococcus phage P-SSM3 genomic sequence	8.89577e-05				Clostridium ljungdahlii DSM 13528	0.000534855
Rhizobium phage RR1-A genomic sequence	1.70667e-05				Corynebacterium pseudotuberculosis FRC41	1.16573e-05
Vibrio phage pYD38-B genomic sequence	1.6093e-05				Brachyspira pilosicoli 95/1000	0.000225275
Mycobacterium phage Leo	1.59577e-06				Bacillus cereus biovar anthracis str. CI	0.000118872
Vibrio phage VFJ	7.3027e-07				Candidatus Nitrospira defluvii chromosome	0.000189559
Serratia phage Eta	1.25228e-05				Olsenella uli DSM 7084	7.15529e-05
Stenotrophomonas phage phiSMA7 proviral complete genome	1.97443e-06				Spirochaeta smaragdinae DSM 11293	0.000392358
Sulfolobus virus STSV1	8.16009e-05				Desulfarculus baarsii DSM 2075	0.000133396
Vibrio phage KSF-1phi	1.24416e-06				Prevotella melaninogenica ATCC 25845 chromosome I	0.00124986
Salmonella phage FSL SP-031	1.38481e-05				Prevotella melaninogenica ATCC 25845 chromosome II	0.000604704
Vibrio phage vpms1	8.14115e-06				Brevundimonas subvibrioides ATCC 15264	7.46633e-05
Salmonella phage Jersey	1.39563e-05				Clostridium saccharolyticum WM1	0.00098301
Salmonella phage FSL SP-030	4.89551e-06				Thermosediminibacter oceani DSM 16646	0.00021689
Salmonella phage FSL SP-088	8.628e-06				Acetohalobium arabaticum DSM 5501	0.00035176
Salmonella phage FSL SP-076	2.49103e-05				Nitrosomonas europaea ATCC 19718	0.000212481
Salmonella phage FSL SP-058	2.67225e-05				Bacillus anthracis str. Ames chromosome	7.7084e-05
Salmonella phage FSL SP-004	4.16524e-06				Butyrivibrio proteoclasticus B316 chromosome 2	5.65959e-05
Phage phi OH2 DNA	2.17188e-05				Butyrivibrio proteoclasticus B316 chromosome 1	0.000799902
Bacillus phage phiNIT1 DNA	8.48195e-05				Micromonospora aurantiaca ATCC 27029	6.81585e-05
Ralstonia phage RSS30 DNA	1.08188e-07				Caldicellulosiruptor obsidiansis OB47	0.000280302
Ralstonia phage RSS20 DNA	8.65505e-07				Clostridium cellulovorans 743B	0.000805907
Flavobacterium phage 6H	6.9619e-05				Gallionella capsiferriformans ES-2	0.00021451
Salmonella phage iEPS5	7.54612e-06				gamma proteobacterium HdN1 complete genome	0.000262032
Listeria phage LP-110	1.33612e-05				Thermoanaerobacterium thermosaccharolyticum DSM 571	0.000289701
Cellulophaga phage phi4:1	0.000105389				Parvularcula bermudensis HTCC2503 strain HTCC2503	9.91814e-05
Cellulophaga phage phi19:3	4.88199e-05				Mycoplasma hyorhinis HUB-1	4.61693e-05
Cellulophaga phage phi18:1	1.4957e-05				Maribacter sp. HTCC2170	0.000482059
Cellulophaga phage phi12:1	2.99681e-05				Bacillus subtilis subsp. spizizenii str. W23	0.000230535
Cellulophaga phage phi46:3	3.32408e-05				Streptococcus pneumoniae AP200	3.21048e-05
Cellulophaga phage phi48:2	7.2486e-06				Candidatus Zinderia insecticola CARI	4.56013e-05
Cellulophaga phage phi18:3	3.78658e-05				Streptococcus pneumoniae 670-6B	4.02595e-05
Cellulophaga phage phi17:1	1.43079e-05				Candidatus Sulcia muelleri CARI	6.23163e-05
Cellulophaga phage phi38:1	3.911e-05				Dickeya dadantii 3937	0.000262613
Cellulophaga phage phi12:2	3.05631e-06				Cyanothece sp. PCC 7822	0.000579861
Cellulophaga phage phi17:2	9.43535e-05				Halomonas elongata DSM 2581	0.000131787
Cellulophaga phage phi19:1	7.22967e-05				Spirochaeta thermophila DSM 6192	7.47444e-05
Cellulophaga phage phi46:1	1.57684e-05				Sulfurimonas autotrophica DSM 16294	0.000355168
Staphylococcus phage SA12	4.51685e-06				Thermoanaerobacter sp. X513	0.000128122
Cellulophaga phage phi10:1	8.44678e-05				Burkholderia sp. CCGE1003 chromosome 2	7.85175e-05
Cellulophaga phage phi13:2	4.41137e-05				Burkholderia sp. CCGE1003 chromosome 1	9.63415e-05
Cellulophaga phage phi39:1	2.56135e-05				Ferrimonas balearica DSM 9799	0.00016949
Cellulophaga phage phi12a:1	6.41014e-06				Bacillus amyloliquefaciens DSM7 complete genome	0.00014669
Cellulophaga phage phi14:2	0.000146135				Arthrobacter arilaitensis RE117 chromosome	0.000159861
Lactococcus phage P680	6.3831e-06				Lactobacillus plantarum subsp. plantarum ST-III	7.13906e-05
Lactococcus phage 340	1.26851e-05				Helicobacter pylori PeCan4	2.8494e-05
Lactococcus phage jm3	5.66635e-06				Helicobacter pylori SJM180	2.95759e-05
Lactococcus phage phi7	2.02312e-05				Pantoea vagans C9-1	0.000218472
Shigella phage SfII	1.07377e-05				Mycoplasma fermentans JER	6.87535e-05
Lactococcus phage jm2	1.99066e-05				Clostridiales genomosp. BVAB3 str. UPII9-5	0.000206842
Lactococcus phage BM13	1.08188e-05				Bifidobacterium bifidum S17	3.73249e-05
Staphylococcus phage SA13	6.46424e-06				Clostridium sticklandii str. DSM 519 chromosome	0.000411155
Puniceispirillum phage HMO-2011	1.88518e-05				Ilyobacter polytropus DSM 2926	0.000309364
Paenibacillus phage phiIBB_Pl23	1.51734e-05				Ketogulonicigenium vulgare Y25	6.54132e-05
Streptococcus phage SP-QS1 complete genome	2.20433e-05				Stigmatella aurantiaca DW4/3-1	0.00025976
Mycobacterium phage Whirlwind	7.91125e-06				Bifidobacterium bifidum PRL2010 chromosome	5.01046e-05
Myobacteriophage Papyrus	1.2658e-05				Bacillus atrophaeus 1942	0.000442178
Mycobacterium phage Muddy	6.3831e-06				Achromobacter xylosoxidans A8	0.000196835
Mycobacterium phage Bobi	2.16376e-06				Rothia dentocariosa ATCC 17931	0.000136858
Mycobacterium phage Hamulus	1.92034e-06				Gardnerella vaginalis ATCC 14019 chromosome	0.000107498
Mycobacterium phage Catdawg	6.46424e-06				Enterobacter lignolyticus SCF1	0.000247169
Myobacteriophage Adzzy	6.62652e-06				Geobacillus sp. Y4.1MC1	0.00024794
Mycobacterium phage DrDrey	2.7047e-06				Rhodomicrobium vannielii ATCC 17100	0.000130921
Mycobacteriophage Velveteen	1.54168e-06				Caldicellulosiruptor hydrothermalis 108	0.000228912
Mycobacterium phage KayaCho	5.05779e-06				Leadbetterella byssophila DSM 17132	0.000554221
Mycobacterium phage Trouble	1.48759e-06				Bifidobacterium longum subsp. longum BBMN68	5.79077e-05
Myobacteriophage Phelemich	1.22523e-05				Caldicellulosiruptor owensensis OL	0.000251848
Mycobacterium phage Contagion	1.12245e-06				Rhodococcus equi 103S chromosome	8.18578e-05
Mycobacterium phage Redno2	1.12786e-05				Halanaerobium hydrogeniformans	0.000423692
Mycobacterium phage Wanda	8.1682e-06				Frankia sp. EuI1c	0.000112556
Mycobacteriophage Daenerys	2.2449e-06				Caldicellulosiruptor kronotskyensis 2002	0.000251591
Mycobacterium phage Jabbawokkie	2.73175e-06				Caldicellulosiruptor kristjanssonii I77R1B	0.00020146
Mycobacteriophage Wheeler	1.02779e-06				Burkholderia rhizoxinica HKI 454	8.9174e-05
Mycobacterium phage Crossroads	5.58521e-06				Lactobacillus delbrueckii subsp. bulgaricus ND02	9.68283e-05
Myobacteriophage Goku	1.3794e-06				Methylovorus sp. MP688	0.000168057
Mycobacterium phage LittleCherry	9.73693e-06				Paludibacter propionicigenes WB4	0.00110537
Mycobacterium phage AnnaL29	5.35531e-06				Riemerella anatipestifer DSM 15868	0.000116546
Staphylococcus phage vB_SauM_Remus	5.61361e-05				Mycoplasma leachii PG50 clone MU clone A8	7.44199e-05
Pseudomonas phage MPK7	1.59577e-06				Neisseria lactamica 020-06 complete genome	9.58411e-05
Bacillus phage Wip1	1.05483e-05				Calditerrivibrio nitroreducens DSM 19672	0.000343132
Pseudomonas phage PaBG	8.51846e-05				Marivirga tractuosa DSM 4126	0.00068836
Staphylococcus phage JS01	6.00444e-06				Mycoplasma bovis PG45 clone MU clone A2	9.98441e-05
Streptomyces phage VWB	3.70544e-06				Oceanithermus profundus DSM 14977	4.82789e-05
Escherichia phage 2 JES-2013	5.08214e-05				Sulfuricurvum kujiense DSM 16994	0.000223868
Mycobacterium phage Sarfire	4.86846e-07				Lactobacillus amylovorus GRL 1112	0.000124795
Mycobacterium phage Dylan	4.67913e-06				Candidatus Liberibacter solanacearum CLso-ZC1	0.00017068
Mycobacterium phage Adawi	8.11411e-06				Pseudoalteromonas sp. SM9913 chromosome II	8.67128e-05
Mycobacterium phage PhrostyMug	5.13893e-07				Campylobacter jejuni subsp. jejuni ICDCCJ07001	8.05731e-05
Mycobacterium phage Quink	1.05483e-06				Pseudoalteromonas sp. SM9913 chromosome I	0.000276529
Mycobacterium phage Bane1	8.38458e-06				Mycobacterium gilvum Spyr1	6.65627e-05
Propionibacterium phage PHL112N00	3.35383e-06				Asticcacaulis excentricus CB 48 chromosome 1	0.000109797
Propionibacterium phage PHL067M10	2.7047e-06				Asticcacaulis excentricus CB 48 chromosome 2	5.66094e-05
Propionibacterium phage PHL010M04	6.22082e-06				Micromonospora sp. L5	6.89293e-05
Propionibacterium phage PHL071N05	1.7851e-06				Rhodopseudomonas palustris DX-1	0.000118114
Propionibacterium phage PHL060L00	2.78584e-06				Bacillus pseudofirmus OF4	0.000408735
Propionibacterium phage PHL114L00	4.21934e-06				Pantoea sp. At-9b	0.000220149
Propionibacterium phage PHL113M01	4.73323e-06				Desulfurispirillum indicum S5	0.000196267
Propionibacterium phage PHL111M01	1.35235e-06				Ruminococcus albus 7	0.00101894
Klebsiella phage 0507-KN2-1 DNA	5.35802e-05				Thermaerobacter marianensis DSM 12885	5.73262e-05
Erwinia phage FE44	6.97813e-06				Intrasporangium calvum DSM 43043	6.32089e-05
Pseudomonas phage MPK6	4.97665e-06				Bacillus cellulosilyticus DSM 2522	0.000562348
Vibrio phage VPUSM 8	6.03149e-06				Ethanoligenens harbinense YUAN-3	0.000314476
Shigella phage SfIV	1.30502e-05				Desulfovibrio aespoeensis Aspo-2	0.000176955
Enterobacteria phage fiAA91-ss	2.46128e-06				Mycobacterium bovis AF2122/97 chromosome	7.00518e-06
Cyanophage PP	8.89847e-06				Alicycliphilus denitrificans BC	7.16746e-05
Salmonella phage SETP13	1.01697e-05				Geobacillus sp. Y412MC52	7.85716e-05
Mycobacterium phage Fredward	5.24712e-06				Haemophilus influenzae F3047 complete genome	7.38248e-05
Salmonella phage SETP7	5.24712e-06				Mycoplasma fermentans M64	6.39933e-05
Lactobacillus phage J-1	1.33883e-05				Taylorella equigenitalis MCE9	0.000114003
Lactobacillus phage PL-1	1.14409e-05				Mesorhizobium ciceri biovar biserrulae WSM1271 chromosome	0.000183933
Staphylococcus phage YMC/09/04/R1988	9.81807e-06				Pseudoxanthomonas suwonensis 11-1	5.39723e-05
Streptococcus phage TP-778L complete genome	1.90952e-05				Thermovibrio ammonificans HB-1	0.000109784
Bacillus phage CampHawk	4.27072e-05				Variovorax paradoxus EPS	0.000135289
Marine gokushovirus isolate GOM	1.35235e-06				Staphylococcus pseudintermedius HKU10-03	0.000224707
Streptococcus phage phiBHN167 complete genome	1.40104e-05				Haemophilus influenzae F3031 complete genome	7.48256e-05
Staphylococcus phage phiRS7	3.44038e-05				Bartonella clarridgeiae strain 73	0.000192561
Ralstonia phage RSK1 DNA	7.16746e-06				Bacteroides helcogenes P 36-108	0.0395454
Burkholderia phage JG068	7.87068e-06				Cellulophaga algicola DSM 14237	0.00067838
Ralstonia phage RSB3 DNA	7.73545e-06				Nitratifractor salsuginis DSM 16511	0.000147812
Staphylococcus phage S25-4 DNA	4.21122e-05				Isosphaera pallida ATCC 43644	0.000165027
Staphylococcus phage S25-3 DNA	3.30515e-05				Terriglobus saanensis SP1PR4	0.000234051
Mycobacterium phage CloudWang3	3.32678e-06				Thermoanaerobacter brockii subsp. finnii Ako-1	0.000117614
Pseudomonas phage PAK_P5	7.14041e-06				Vibrio vulnificus MO6-24/O chromosome I	0.000122807
Pseudomonas phage PAK_P2	1.12786e-05				Vibrio vulnificus MO6-24/O chromosome II	6.6698e-05
Enterobacteria phage 4MG	4.48981e-05				Anaerolinea thermophila UNI-1 DNA	0.000250888
Mycobacterium phage PhatBacter	8.11411e-07				Deinococcus maricopensis DSM 21211	7.68947e-05
Pseudomonas phage PAK_P3	8.51981e-06				Desulfobulbus propionicus DSM 2032	0.000227547
Pseudomonas phage phiIBB-PAA2	3.86772e-06				Thermus scotoductus SA-01	6.64816e-05
Mycobacterium phage Conspiracy	4.16524e-06				Mycoplasma haemofelis str. Langford 1	9.56383e-05
Pseudomonas phage CHA_P1	7.41088e-06				Bacillus subtilis BSn5	0.000100818
Mycobacterium phage HanShotFirst	9.73693e-07				Streptomyces coelicolor A3(2) chromosome	0.000117722
Mycobacterium phage Nala	1.13597e-06				Geobacter sp. M18	0.000231712
Mycobacterium phage Artemis2UCLA	4.38162e-06				Granulicella tundricola MP5ACTX9	0.000192426
Mycobacterium phage Graduation	3.54316e-06				Helicobacter hepaticus ATCC 51449	0.000231266
Mycobacterium phage HufflyPuff	1.19007e-06				Bifidobacterium longum subsp. infantis 157F DNA	3.85555e-05
Phage Paz	1.11975e-05				Bifidobacterium longum subsp. longum JCM 1217 DNA	3.3376e-05
Mycobacterium phage Bernardo	1.92034e-06				Rahnella sp. Y9602	0.000184691
Mycobacterium phage Jovo	5.35531e-06				Microbacterium testaceum StLB037 DNA	6.74553e-05
Mycobacterium phage Zaka	3.43497e-06				Burkholderia sp. CCGE1001 chromosome 1	8.95662e-05
Pseudomonas phage PAK_P4	8.79028e-06				Burkholderia sp. CCGE1001 chromosome 2	4.92391e-05
Phage Prado	4.24638e-06				Tropheryma whipplei str. Twist	3.99214e-05
Mycobacterium phage Bruin	2.67766e-06				Rhodopirellula baltica SH 1 chromosome	0.000321183
Pseudomonas phage PAK_P1	1.40104e-05				Wigglesworthia glossinidia endosymbiont of Glossina brevipalpis DNA	0.000179132
Lactobacillus phage LL-Ku	5.24712e-06				Pedobacter saltans DSM 12145	0.000883166
Salmonella phage SETP3	7.41088e-06				Planctomyces brasiliensis DSM 5305	0.000344674
Pseudomonas phage PPpW-4 DNA	9.79102e-06				Odoribacter splanchnicus DSM 20712	0.00939097
Pseudomonas phage PPpW-3 DNA	1.02238e-05				Deinococcus proteolyticus MRP	7.57587e-05
Bacillus phage vB_BanS-Tsamsa	0.000222043				Cellulophaga lytica DSM 7489	0.000556925
Staphylococcus phage Sb-1	2.6452e-05				Syntrophobotulus glycolicus DSM 8271	0.000382567
Ralstonia phage RSM1	9.73693e-07				Agrobacterium sp. H13-3 circular chromosome	0.000130678
Enterobacteria phage SSL2009a	5.73397e-06				Desulfurobacterium thermolithotrophum DSM 11699	0.000264953
Bacillus phage phiAGATE	9.70447e-05				Cronobacter turicensis z3032 complete genome	0.000142037
Pseudomonas phage B3	6.46424e-06				Bacteroides salanitronis DSM 18170	0.00931901
Pseudomonas phage F116	1.3821e-05				Weeksella virosa DSM 16922	0.00029062
Thermoproteus tenax spherical virus 1	4.62504e-06				Lactobacillus acidophilus 30SC	0.000163756
Lactobacillus phage LP65	6.99977e-05				Arthrobacter phenanthrenivorans Sphe3	0.000126391
Bacillus phage BCJA1c	3.80552e-05				Sphaerochaeta globosa str. Buddy	0.000271971
Enterobacteria phage M13	1.70396e-06				Mycoplasma suis str. Illinois	9.53408e-05
Bacillus phage Spock	4.29236e-05				Streptococcus gallolyticus subsp. gallolyticus ATCC BAA-2069 complete chromosome sequence	0.000112434
Bacillus phage Riggi	1.50652e-05				Nitrosomonas sp. AL212	0.000295002
Bacillus phage Glittering	5.62578e-06				Mycoplasma suis KI3806 complete genome	8.69562e-05
Bacillus phage Staley	6.10181e-05				Acidovorax avenae subsp. avenae ATCC 19860	0.000137074
Bacillus phage BigBertha	5.86109e-05				Acidiphilium multivorum AIU301 DNA	4.90227e-05
Bacillus phage Pony	3.98944e-05				Vibrio vulnificus CMCP6 chromosome I	0.000115829
Bacillus phage Grass	4.17741e-05				Vibrio vulnificus CMCP6 chromosome II	0.000101142
Salmonella phage Marshall	2.15294e-05				Clostridium lentocellum DSM 5427	0.000720235
Bacillus phage Blastoid	1.52816e-05				Marinomonas mediterranea MMB-1	0.00040204
Lactobacillus phage phiJB	1.45513e-05				Sphingobacterium sp. 21	0.001043
Lactobacillus phage phiLdb	1.36452e-05				Aerococcus urinae ACS-120-V-Col10a	0.000218094
Bacillus phage Page	1.3794e-05				Prevotella denticola F0289	0.00079076
Listeria phage LP-037	1.209e-05				Hippea maritima DSM 10411	0.000189113
Listeria phage LP-030-2	2.45857e-05				Fluviicola taffensis DSM 16823	0.000696177
Listeria phage LP-125	2.77773e-05				Polymorphum gilvum SL003B-26A1	0.000119088
Synechococcus phage S-PM2	0.000187977				Treponema succinifaciens DSM 2489	0.00049538
Streptococcus phage 20617 complete prophage genome	3.18884e-05				Marinithermus hydrothermalis DSM 14884	6.00985e-05
Mycobacterium phage Validus	1.8392e-05				Desulfobacca acetoxidans DSM 11109	0.000217593
Staphylococcus phage StauST398-4	8.628e-06				Coriobacterium glomerans PW2	0.000104672
Staphylococcus phage StauST398-5	1.00074e-05				Carnobacterium sp. 17-4	0.000364459
Bacillus phage BPS10C	6.41285e-05				Chlamydophila pecorum E58	4.10033e-05
Rhizobium phage vB_RleS_L338C	3.58914e-05				Verrucosispora maris AB-18-032	0.000112015
Citrobacter phage CR8 complete genome	6.19377e-06				Pseudomonas mendocina NK-01	0.000154249
Oenococcus phage phi9805	2.76421e-05				Pseudomonas brassicacearum subsp. brassicacearum NFM421	0.000205382
Oenococcus phage phiS13	1.9582e-05				Candidatus Pelagibacter sp. IMCC9063	0.00025105
Vibrio phage VH7D	0.000137088				Burkholderia gladioli BSR3 chromosome 1	9.99252e-05
Oenococcus phage phiS11	1.18195e-05				Burkholderia gladioli BSR3 chromosome 2	6.76311e-05
Staphylococcus phage phiSA012 DNA	8.34671e-05				Alicycliphilus denitrificans K601	6.82532e-05
Pseudomonas phage vB_PaeP_Tr60_Ab31	1.19277e-05				Aeromonas veronii B565	0.000264939
Citrobacter phage CR44b complete genome	9.25008e-06				Streptococcus suis ST3	4.18012e-05
Pseudomonas phage TL complete genome	6.13967e-06				Sphaerochaeta coccoides DSM 17374	0.000228074
Sulfolobus monocaudavirus SMV1 complete genome	2.91026e-05				Selenomonas sputigena ATCC 35185	0.000196456
Ralstonia phage 1 NP-2014	2.97517e-07				Streptococcus oralis Uo5 complete genome sequence	0.00016097
Haloarcula hispanica pleomorphic virus 2	1.08188e-06				Clostridium botulinum BKT015925	0.000527687
Pseudomonas phage phiPsa374	3.94075e-05				Haemophilus ducreyi strain 35000HP complete genome	0.000162404
Salmonella phage vB_SenS-Ent2 complete genome	3.35383e-06				Pseudonocardia dioxanivorans CB1190	8.6848e-05
Erwinia phage PhiEaH1	5.5771e-05				Lactobacillus buchneri NRRL B-30929	0.000148204
Mycobacterium phage JAMaL	7.19451e-06				Mycoplasma mycoides subsp. capri LC str. 95010 chromosome	0.000166136
Edwardsiella phage eiAU-183	5.9233e-06				Pantoea ananatis LMG 20103	0.000120657
Achromobacter phage JWAlpha	2.34498e-05				Yersinia enterocolitica subsp. palearctica 105.5R(r)	0.000158212
Erwinia phage Ea35-70	7.00518e-05				Pusillimonas sp. T7-7	0.000192913
Enterobacter phage PG7	7.49473e-05				Chlamydophila psittaci 6BC	1.30772e-05
Mycobacterium phage BellusTerra	2.48833e-06				Gallibacterium anatis UMN179	0.000328337
Mycobacterium phage Suffolk	1.27121e-06				Krokinobacter sp. 4H-3-7-5	0.000402297
Mycobacterium phage EagleEye	1.34153e-05				Thermodesulfobium narugense DSM 14796	0.000319926
Mycobacterium phage Nyxis	1.67692e-06				Treponema brennaborense DSM 12168	0.000255851
Rhizobium phage vB_RglS_P106B	1.98525e-05				Porphyromonas asaccharolytica DSM 20707	0.000240326
Vibrio phage SHOU24	5.4378e-05				Glaciecola sp. 4H-3-7+YE-5	0.000380065
Acinetobacter phage Petty	1.28609e-05				Helicobacter felis ATCC 49179 genome	0.000106565
Mycobacterium phage MichelleMyBell	4.03001e-06				Prochlorococcus marinus subsp. marinus str. CCMP1375 complete genome	0.00018488
Lactococcus phage phiL47	0.00016665				Chlamydophila pneumoniae TW-183	3.20237e-05
Mycobacterium phage Obama12	3.11041e-06				Haliscomenobacter hydrossis DSM 1100	0.000786663
Mycobacterium phage Oaker	5.81511e-06				Cellulomonas fimi ATCC 484	4.12197e-05
Erwinia phage Ea9-2	3.89342e-05				Melissococcus plutonius ATCC 35311 DNA	0.000215673
Mycobacterium phage Saal	2.32604e-06				Agrobacterium sp. H13-3 chromosome linear	0.000108107
Acinetobacter phage Presley	3.34031e-05				Tepidanaerobacter acetatoxydans Re1	0.000198349
Staphylococcus phage vB_SepS_SEP9	0.000106403				Mahella australiensis 50-1 BON	0.000318384
Synechococcus phage S-MbCM100	8.53063e-05				Alteromonas sp. SN2	0.000369827
Synechococcus phage S-MbCM7	6.60624e-05				Thermoanaerobacterium xylanolyticum LX-11	0.000297112
Stenotrophomonas phage Smp131	3.2186e-06				Pseudomonas fulva 12-X	0.000139481
Shigella phage pSb-1	2.015e-05				Streptococcus parauberis KCTC 11537	0.000265264
Acinetobacter phage IME_AB3	1.39563e-05				Marinomonas posidonica IVIA-Po-181	0.000279504
Mycobacterium phage Adler	3.20778e-05				Delftia sp. Cs1-4	0.000136425
Escherichia phage KBNP1711	2.821e-05				Amycolicicoccus subflavus DQS3-9A1	0.000136276
Shewanella phage Spp001	1.94468e-05				Desulfotomaculum carboxydivorans CO-1-SRB	0.000267914
Mycobacterium phage 20ES	2.16376e-06				Serratia sp. AS12	9.50162e-05
Bacillus phage phiCM3	1.74183e-05				Serratia plymuthica AS9	9.65714e-05
Mycobacterium phage CRB1	3.48907e-06				Desulfotomaculum kuznetsovii DSM 6115	0.000244248
Clavibacter phage CN1A	9.68283e-06				Methylomonas methanica MC09	0.000368164
Staphylococcus phage GRCS	1.28744e-05				Mycobacterium sinense strain JDM601	8.96879e-05
Enterococcus phage IME-EF4	1.08729e-05				Treponema azotonutricium ZAS-9	0.000349772
Mycobacterium phage Donovan	2.56947e-06				Treponema primitia ZAS-2	0.000374047
Mycobacterium phage Echild	7.38384e-06				Novosphingobium sp. PP1Y main chromosome	0.000120238
Mycobacterium phage Jolie1	4.00296e-06				Thioalkalimicrobium cyclicum ALM1	0.000116613
Mycobacterium phage 32HC	1.16573e-05				Porphyromonas gingivalis TDC60 DNA	0.000322062
Mycobacterium phage 39HC	4.65209e-06				Sinorhizobium meliloti AK83 chromosome 1	3.69462e-05
Mycobacterium phage Jolie2	5.4094e-06				Sinorhizobium meliloti AK83 chromosome 3	5.12541e-05
Vibrio phage PVA1	1.08729e-05				Sinorhizobium meliloti AK83 chromosome 2	6.04771e-05
Mycobacterium phage 40AC	7.7084e-06				Isoptericola variabilis 225	3.2808e-05
Mycobacterium phage RhynO	2.33957e-05				Desulfotomaculum ruminis DSM 2154	0.000409424
Geobacillus phage GBK2	1.54979e-05				Sphingobium chlorophenolicum L-1 chromosome 2	6.45477e-05
Croceibacter phage P2559Y	2.49644e-05				Sphingobium chlorophenolicum L-1 chromosome 1	0.000101954
Sulfitobacter phage phiCB2047-B genomic sequence	3.80011e-05				Blochmannia floridanus complete genome	0.000192805
Mycobacterium phage Gadjet	6.95108e-06				Bordetella pertussis Tohama I chromosome	1.99337e-05
Mycobacterium phage Bruns	1.73101e-06				Bordetella parapertussis strain 12822	2.83453e-05
Aeromonas phage PX29	0.000124633				Bordetella bronchiseptica strain RB50	4.46546e-05
Mycobacterium phage Lilac	8.38458e-07				Lactobacillus kefiranofaciens ZW3	0.000220812
Mycobacterium phage Courthouse	7.38384e-06				Streptococcus pasteurianus ATCC 43144 DNA	0.000176252
Mycobacterium phage Patience	1.75806e-05				Erysipelothrix rhusiopathiae str. Fujisawa DNA	0.000211792
Mycobacterium phage BigNuz	5.73397e-06				Bacillus coagulans 2-6	0.000255229
Rhodococcus phage ReqiPoco6	1.65528e-05				Microlunatus phosphovorus NM-1 DNA	0.000128095
Mycobacterium phage Violet	2.43423e-06				Vibrio anguillarum 775 chromosome I	0.00012612
Mycobacterium phage Dandelion	4.17876e-06				Vibrio anguillarum 775 chromosome II	5.34314e-05
Mycobacterium phage Babsiella	3.40792e-06				Lacinutrix sp. 5H-3-7-4	0.000511378
Mycobacterium phage Avani	5.16598e-06				Frankia symbiont of Datisca glomerata	0.000104118
Mycobacterium phage SG4	3.27269e-06				Buchnera aphidicola (Cinara tujafilina)	7.9924e-05
Pseudomonas phage PA1/KOR/2010	9.46646e-07				Geobacillus thermoglucosidasius C56-YS93	0.000241557
Mycobacterium phage Acadian	8.24934e-06				Enterobacter aerogenes KCTC 2190 chromosome	0.000153979
Mycobacterium phage Kugel	2.10967e-06				[Cellvibrio] gilvus ATCC 13127	2.95353e-05
Mycobacterium phage Dori	1.0332e-05				Flexistipes sinusarabici DSM 4947	0.000322184
Mycobacterium phage Doom	1.21712e-06				Corynebacterium resistens DSM 45100	0.000110514
Mycobacterium phage Liefie	2.299e-06				Helicobacter bizzozeronii CIII-1	0.000115045
Rhodococcus phage ReqiDocB7	1.50381e-05				Mesorhizobium opportunistum WSM2075	0.000206166
Mycobacterium phage Turbido	3.54316e-06				Ramlibacter tataouinensis TTB310	8.51981e-05
Mycobacterium phage Dreamboat	1.10893e-06				Streptococcus parasanguinis ATCC 15912	0.000145878
Mycobacterium phage Wile	4.92256e-06				Thermodesulfatator indicus DSM 15286	0.000197105
Mycobacterium phage RidgeCB	1.40645e-06				Thermodesulfobacterium geofontis OPF15	0.000297355
Mycobacterium phage Oline	2.51537e-06				Corynebacterium ulcerans BR-AD22	5.29581e-05
Mycobacterium phage Firecracker	4.57095e-06				Clostridium acetobutylicum DSM 1731	0.000275393
Mycobacterium phage Blue7	5.22008e-06				Oligotropha carboxidovorans OM5	4.96313e-05
Mycobacterium phage LinStu	5.84216e-06				Paenibacillus mucilaginosus KNP414	0.000233402
Yersinia phage Yep-phi	2.73175e-06				Francisella sp. TX077308	0.000277989
Mycobacterium phage Alma	7.95182e-06				Parachlamydia acanthamoebae UV-7	0.00028494
Cronobacter phage CR9	6.30737e-05				Lactobacillus reuteri SD2112	0.000169287
Pseudomonas phage phi_Pto-bp6g	1.34694e-05				Runella slithyformis DSM 19594	0.0007348
Bacillus phage G	0.000649805				Myxococcus fulvus HW-1	0.00016995
Mycobacterium phage Perseus	5.13893e-07				Prochlorococcus marinus MED4 complete genome	0.000244275
Mycobacterium phage Drago	1.86624e-06				Prochlorococcus marinus MIT9313 complete genome	9.77074e-05
Rhodococcus phage ReqiPine5	5.70692e-06				Synechococcus sp. WH 8102 complete genome	0.00010739
Mycobacterium phage Aeneas	8.65505e-07				Treponema paraluiscuniculi Cuniculi A	1.40645e-05
Mycobacterium phage Larva	1.15896e-05				Zymomonas mobilis subsp. pomaceae ATCC 29192	0.000175332
Mycobacterium phage Nappy	7.11337e-06				Thermotoga thermarum DSM 5069	0.000277408
Mycobacterium phage Euphoria	9.46646e-07				Simkania negevensis Z main chromosome	0.00025312
Mycobacterium phage Vista	1.70396e-06				Hyphomicrobium sp. MC1 chromosome	0.000181567
Mycobacterium phage DeadP	1.7851e-06				Candidatus Midichloria mitochondrii IricVA	0.000167083
Mycobacterium phage Charlie	3.78658e-06				Mycoplasma bovis Hubei-1	5.75425e-05
Mycobacterium phage Redi	6.00444e-06				Cupriavidus necator N-1 chromosome 2	5.72991e-05
Mycobacterium phage Trixie	8.68209e-06				Cupriavidus necator N-1 chromosome 1	8.89306e-05
Mycobacterium phage Rumpelstiltskin	4.03001e-06				Clostridium sp. SY8519 DNA	0.00069139
Mycobacterium phage MoMoMixon	3.05631e-06				Eggerthella sp. YY7918 DNA	0.000266859
Psychrobacter phage Psymv2	2.1854e-05				Candidatus Moranella endobia PCIT	2.35985e-05
Rhodococcus phage ReqiPepy6	2.16376e-05				Candidatus Tremblaya princeps PCIT	1.66339e-06
Ralstonia phage RSB2 DNA	4.57095e-06				Nitrosomonas sp. Is79A3	0.000316815
Mycobacterium phage Pleione	3.08336e-06				Pseudomonas putida S16	0.000122956
Mycobacterium phage Thibault	1.21982e-05				Leuconostoc sp. C2	0.000132436
Mycobacterium phage BillKnuckles	1.24416e-06				Pseudomonas stutzeri ATCC 17588 = LMG 11199	0.000106471
Mycobacterium phage JacAttac	8.38458e-07				Treponema caldaria DSM 7334	0.000321954
Escherichia phage phiEB49	1.41997e-05				Roseobacter litoralis Och 149	0.000184528
Salmonella phage vB_SalM_SJ2	1.79051e-05				Chlamydia trachomatis L2c	3.24564e-06
Microbacterium phage vB_MoxS-ISF9	7.11337e-06				Sulfobacillus acidophilus TPY	9.30823e-05
Mycobacterium phage Alsfro	3.24564e-06				Mycobacterium africanum GM041182 complete genome	5.2336e-06
Pectobacterium phage PM1	2.21786e-05				Weissella koreensis KACC 15510	0.000130231
Arthrobacter phage vB_ArS-ArV2	7.65431e-06				Burkholderia glumae BGR1 chromosome 2	5.49595e-05
Salmonella phage Maynard	2.10426e-05				Burkholderia glumae BGR1 chromosome 1	7.19316e-05
Bacillus phage Slash	4.19229e-05				Salmonella bongori NCTC 12419	0.000141185
Brevibacillus phage Davies	2.39907e-05				Streptococcus salivarius CCHSS3 complete genome	0.000116748
Mycobacterium phage Stinger	5.81511e-06				Zobellia galactanivorans strain DsiJT chromosome	0.000771381
Mycobacterium phage Akoma	1.86624e-06				Capnocytophaga canimorsus Cc5	0.000418674
Mycobacterium phage DS6A	5.81511e-06				Mycobacterium canettii CIPT 140010059 complete genome	8.47924e-06
Mycobacterium phage GUmbie	1.08188e-06				Acidithiobacillus caldus SM-1	0.000110879
Mycobacterium phage BarrelRoll	3.32678e-06				Collimonas fungivorans Ter331	0.000224788
Mycobacterium phage SkiPole	9.73693e-07				Brucella pinnipedialis B2/94 chromosome 1	1.01156e-05
Edwardsiella phage PEi21	6.41014e-06				Brucella pinnipedialis B2/94 chromosome 2	9.25008e-06
Bacillus phage Troll	5.56898e-05				Corynebacterium variabile DSM 44702	7.86392e-05
Klebsiella phage F19	1.0954e-05				Rickettsia heilongjiangensis 054	2.83994e-05
Lactobacillus phage phiJL-1	1.75265e-05				Streptococcus pseudopneumoniae IS7493	0.000185137
Phage phiJL001	5.11189e-06				Candidatus Arthromitus sp. SFB-mouse-Japan DNA	0.000151423
Bacillus phage GIL16c	1.09811e-05				Cyclobacterium marinum DSM 745	0.000865113
Enterobacteria phage ES18	1.05483e-05				Borrelia bissettii DN127	0.000108783
Listonella phage phiHSIC	1.42538e-05				Acidithiobacillus ferrivorans SS3	0.000167881
Salmonella phage vB_SalM_SJ3	2.58299e-05				Muricauda ruestringensis DSM 13258	0.000484629
Pseudomonas phage KPP25 DNA	1.896e-05				Mycoplasma putrefaciens KS1	8.24123e-05
Serratia phage PS2	7.23237e-05				Stenotrophomonas maltophilia JV3	8.86601e-05
Escherichia phage vB_EcoM_FFH2	4.32076e-05				Shigella flexneri 2a str. 301 chromosome	2.43153e-05
Mycobacterium phage Bernal13	6.8429e-06				Chromobacterium violaceum ATCC 12472	0.000182473
Mycobacterium phage Seabiscuit	2.05557e-06				Caldicellulosiruptor lactoaceticus 6A	0.000182946
Bacillus phage Bcp1	7.96264e-05				Streptomyces sp. SirexAA-E	0.000103617
Mycobacterium phage MosMoris	1.23605e-05				Streptomyces violaceusniger Tu 4113	0.000193062
Escherichia phage vB_EcoS_FFH1	3.63242e-05				Thermoanaerobacter wiegelii Rt8.B1	0.000362024
Pseudomonas phage vB_PaeP_C2-10_Ab09	1.35776e-05				Enterobacter asburiae LF7a	0.000256433
Mycobacterium phage Kampy	2.38014e-06				Rhodothermus marinus SG0.5JP17-172	0.000111407
Mycobacterium phage Lamina13	5.32826e-06				Porphyromonas gingivalis W83	0.000299005
Clostridium phage CDMH1 complete genome	5.36072e-05				Haemophilus parainfluenzae T3T1 complete genome	0.000316247
Mycobacterium phage Hosp	8.27639e-06				Wolinella succinogenes DSM 1740	0.000148637
Enterobacteria phage 9g	1.89329e-05				Candidatus Liberibacter asiaticus str. psy62	8.81057e-05
Mycobacterium phage ZoeJ	4.76028e-06				Xanthomonas axonopodis pv. citrumelo F1	6.56431e-05
Mycobacterium phage Phantastic	3.27269e-06				Lactococcus garvieae ATCC 49156 DNA	0.000113259
Lactoccocus phage WP-2	2.2449e-05				Lactobacillus ruminis ATCC 27782	0.000199161
Salmonella phage vB_SenS-Ent3 complete genome	4.27343e-06				Sphingobium sp. SYK-6 DNA	0.000138346
Bacillus phage Hoody T	4.04488e-05				Roseburia hominis A2-183	0.00487207
Bacillus phage Evoli	4.03542e-05				Lactobacillus sanfranciscensis TMW 1.1304	0.000207681
Escherichia phage e4/1c	1.00615e-05				Flavobacterium branchiophilum FL-15	0.000536451
Bacillus phage Megatron	6.2127e-05				Pseudogulbenkiania sp. NH8B DNA	0.000169057
Bacillus phage Hakuna	7.58939e-05				Candidatus Arthromitus sp. SFB-rat-Yit DNA	0.000302994
Bacillus phage CAM003	4.2856e-05				Listeria ivanovii subsp. ivanovii PAM 55	0.000313245
Enterococcus phage VD13	2.32875e-05				Streptococcus mutans UA159 chromosome	0.000130975
Lactococcus phage P092	1.72019e-05				Bacillus coagulans 36D1	0.0003584
Lactococcus phage P118	1.66339e-05				Candidatus Chloracidobacterium thermophilum B chromosome 1	0.00012658
Mycobacterium phage Hawkeye	1.74994e-05				Candidatus Chloracidobacterium thermophilum B chromosome 2	4.00296e-05
Lactococcus phage P162	2.40448e-05				Micavibrio aeruginosavorus ARL-13	0.00014389
Lactococcus phage P078	2.23138e-05				Gluconacetobacter xylinus NBRC 3288 DNA	0.000138318
Nitrincola phage 1M3-16	4.51685e-05				Megasphaera elsdenii strain DSM 20460 draft genome	0.000229426
Enterococcus phage IME_EF3	2.5884e-05				Glaciecola nitratireducens FR1064	0.000415118
Cronobacter phage Dev2 complete genome	6.43719e-06				Taylorella asinigenitalis MCE3	0.000203001
Pseudomonas phage KPP10	5.54464e-06				Bacillus subtilis subsp. spizizenii TU-B-10	0.000221961
Staphylococcus phage K	3.48366e-05				Oscillibacter valericigenes Sjm18-20 DNA	0.000658987
Vibrio phage CHOED	1.40915e-05				Rickettsia japonica YH DNA	2.4153e-05
Pseudomonas phage JD024	1.8392e-06				Tetragenococcus halophilus NBRC 12172 DNA	0.000321995
Streptococcus phage K13	1.31449e-05				Acidaminococcus intestini RyC-MR95	0.000262032
Listeria phage LMSP-25	3.9705e-05				Chlamydia trachomatis L2b/UCH-1/proctitis complete genome	2.92108e-06
Streptococcus phage DCC1738	1.15491e-05				Pelagibacterium halotolerans B2	0.000148907
Listeria phage List-36	1.38751e-05				Kitasatospora setae KM-6054	0.000108229
Pseudomonas phage phiPSA1	9.5476e-06				Streptomyces cattleya NRRL 8057 = DSM 46488	4.78327e-05
Streptococcus phage IC1	1.36587e-05				Methylomicrobium alcaliphilum str. 20Z chromosome	0.000410817
Cronobacter phage CR8	3.78929e-05				Streptomyces pratensis ATCC 33331	6.97002e-05
Staphylococcus phage 6ec	0.000130367				Thermovirga lienii DSM 17291	0.000135749
Enterococcus phage IME-EFm1	3.65135e-05				Blattabacterium sp. (Mastotermes darwiniensis) str. MADAR	9.98035e-05
Anabaena phage A-4L	5.13893e-06				Vibrio cholerae O1 str. 2010EL-1786 chromosome 1	5.39453e-05
Listeria phage LP-048	2.04746e-05				Vibrio cholerae O1 str. 2010EL-1786 chromosome 2	9.45293e-06
Pseudomonas phage phiPSA2	4.51685e-06				Eubacterium limosum KIST612	0.000529811
Mycobacterium phage Manad	1.08188e-06				Candidatus Blochmannia vafer str. BVAF	0.000105673
Mycobacterium phage OkiRoe	6.81585e-06				Propionibacterium acnes TypeIA2 P.acn31	1.57278e-05
Dinoroseobacter phage DFL12phi1	2.41936e-05				Propionibacterium acnes TypeIA2 P.acn17	1.8703e-05
Mycobacterium phage Pinto	5.4094e-07				Aggregatibacter actinomycetemcomitans ANH9381	9.17165e-05
Mycobacterium phage Damien	8.51981e-06				Enterobacter cloacae EcWSU1	0.000215146
Listeria phage LP-026	1.49841e-05				Propionibacterium acnes TypeIA2 P.acn33	1.54844e-05
Pseudomonas phage vB_PaeS_SCH_Ab26	3.29974e-06				Pseudoxanthomonas spadix BD-a59	8.60366e-05
Leuconostoc phage phiLNTR3	2.92108e-06				Dechlorosoma suillum PS	0.000159888
Escherichia phage PE3-1	5.24712e-06				Bacteriovorax marinus SJ genome	0.000446573
Leuconostoc phage phiLN6B	4.27343e-06				Blattabacterium sp. (Cryptocercus punctulatus) str. Cpu	0.000100263
Listeria phage LP-083-2	2.65872e-05				Azospirillum lipoferum 4B main chromosome	8.14115e-05
Listeria phage LP-030-3	2.38014e-05				Clostridium clariflavum DSM 19732	0.00074094
Leuconostoc phage phiLN12	9.03371e-06				Desulfovibrio africanus str. Walvis Bay	0.000186097
Leuconostoc phage phiLN25	8.84438e-06				Filifactor alocis ATCC 35896	0.000359009
Listeria phage LP-101	6.77528e-05				Granulicella mallensis MP5ACTX8	0.000280464
Leuconostoc phage phiLN34	6.81585e-06				Serratia symbiotica str. 'Cinara cedri' chromosome	0.000292743
Leuconostoc phage phiLNTR2	3.78658e-06				Sphaerochaeta pleomorpha str. Grapes	0.000344998
Leuconostoc phage phiLN03	7.87068e-06				Mycoplasma haemocanis str. Illinois	0.00012635
Staphylococcus phage DW2	1.84461e-05				Rickettsia slovaca 13-B	1.56197e-05
Listeria phage LP-114	1.40645e-05				Paenibacillus terrae HPL-003	0.00047761
Sulfitobacter phage pCB2047-C	6.00444e-06				Pseudovibrio sp. FO-BEG1	0.000334301
Sulfitobacter phage pCB2047-A	6.13967e-06				Oceanimonas sp. GK1	0.000162363
Staphylococcus phage Twort	0.000250158				Streptococcus macedonicus ACA-DC 198 main chromosome complete genome	0.000145851
Enterobacteria phage RB43	4.44924e-05				Marinitoga piezophila KA3	0.000423867
Streptococcus phage 2972	6.22082e-06				Streptomyces bingchenggensis BCW-1	0.000245222
Aeromonas phage 31	6.12345e-05				Desulfosporosinus orientis DSM 765	0.000554586
Xanthomonas phage Xp15	9.41236e-06				Geobacillus thermoleovorans CCB_US3_UF5	0.000113435
Staphylococcus phage X2	1.74724e-05				Owenweeksia hongkongensis DSM 17368	0.000484507
Staphylococcus phage 85	9.16894e-06				Vibrio furnissii NCTC 11218 chromosome 1	0.000255121
Staphylococcus phage G1	3.1645e-05				Vibrio furnissii NCTC 11218 chromosome 2	0.000111894
Staphylococcus phage PT1028	3.66893e-05				Acinetobacter calcoaceticus PHEA-2 chromosome	0.000242896
Staphylococcus phage 66	6.24786e-06				Mycobacterium rhodesiae NBB3	0.000143011
Staphylococcus phage 187	1.72019e-05				Niastella koreensis GR20-10	0.00115997
Staphylococcus phage 69	5.13893e-06				Gloeobacter violaceus PCC 7421 chromosome	0.000168665
Staphylococcus phage 53	3.94887e-06				Photorhabdus luminescens subsp. laumondii TTO1 complete genome	0.000553003
Staphylococcus phage 2638A	4.49522e-05				Tannerella forsythia 92A2	0.00548112
Staphylococcus phage 42e	1.25769e-05				Klebsiella oxytoca KCTC 1686	0.000192615
Staphylococcus phage 3A	2.13942e-05				Vibrio sp. EJY3 chromosome 2	0.000133261
Staphylococcus phage 47	6.35605e-06				Vibrio sp. EJY3 chromosome 1	0.000302913
Staphylococcus phage 37	2.85617e-05				Bacillus cereus NC7401 genomic DNA	0.000116018
Staphylococcus phage EW	2.37743e-05				Corynebacterium pseudotuberculosis 3/99-5	1.19954e-05
Staphylococcus phage 96	3.43497e-06				Corynebacterium diphtheriae 241	2.06774e-05
Staphylococcus phage ROSA	2.12319e-05				Corynebacterium diphtheriae INCA 402	2.31387e-05
Staphylococcus phage 71	2.24761e-05				Mycobacterium tuberculosis KZN 4207	5.22008e-06
Staphylococcus phage 55	9.14189e-06				Bacteroides fragilis 638R genome	0.0134432
Staphylococcus phage 29	7.7084e-06				Bacillus amyloliquefaciens subsp. plantarum CAU B946 complete genome	8.3413e-05
Staphylococcus phage 52A	7.05927e-06				Corynebacterium diphtheriae CDCE 8392	2.87239e-05
Staphylococcus phage 88	7.54612e-06				Corynebacterium diphtheriae HC01	1.98796e-05
Staphylococcus phage 92	6.57243e-06				Corynebacterium diphtheriae HC04	1.82973e-05
Uncultured phage crAssphage	0.0635096				Corynebacterium diphtheriae HC03	2.57893e-05
Pseudomonas phage MP48	1.40645e-06				Corynebacterium diphtheriae PW8	2.17729e-05
Enterobacteria phage EK99P-1	6.13967e-06				Corynebacterium diphtheriae VA01	2.04205e-05
Escherichia phage bV_EcoS_AHS24	8.68209e-06				Clostridium sp. BNL1100	0.000783809
Acinetobacter phage YMC-13-01-C62	1.70667e-05				Bacillus cereus F837/76	0.000131354
Escherichia phage vB_EcoP_PhAPEC5	1.50922e-05				Brucella abortus A13334 chromosome 2	6.23434e-06
Listeria phage LMTA-148	1.86084e-05				Brucella abortus A13334 chromosome 1	9.50703e-06
Bacillus phage Riley	5.29581e-05				Brucella canis HSK A52141 chromosome 1	8.8579e-06
Escherichia phage bV_EcoS_AKS96	6.16672e-06				Brucella canis HSK A52141 chromosome 2	5.15246e-06
Escherichia phage vB_EcoP_PhAPEC7	1.22253e-05				Brucella suis VBI22 chromosome II	6.49129e-06
Vibrio phage ICP2_2013_A_Haiti	3.07119e-05				Brucella suis VBI22 chromosome I	8.24934e-06
Bacillus phage Bobb	9.68554e-05				Chlamydia trachomatis A2497 serovar A	3.4485e-06
Escherichia phage bV_EcoS_AHP42	6.43719e-06				Corynebacterium diphtheriae 31A	2.38014e-05
Escherichia phage vB_EcoM_PhAPEC2	3.85961e-05				Corynebacterium diphtheriae BH8	2.14212e-05
Vibriophage VP4	1.25228e-05				Corynebacterium diphtheriae C7 (beta)	2.64385e-05
Ralstonia phage RSY1 DNA	5.84216e-06				Corynebacterium diphtheriae HC02	2.35309e-05
Halovirus VNH-1 genomic sequence	1.62282e-06				Desulfovibrio desulfuricans ND132	0.000126594
Vibrio phage CTX plasmid pCTX-2 RstR (rstR)	3.1645e-06				Vibrio vulnificus YJ016 DNA	6.1816e-05
Vibrio phage CTX isolate recombinant CTX-RS1 plasmid pCTX-1 RstR (rstR)	2.2449e-06				Vibrio vulnificus YJ016 DNA	0.000125458
Vibrio phage X29	1.29014e-05				Shigella sonnei 53G main chromosome	2.98464e-05
Escherichia phage e11/2	4.57636e-05				Burkholderia sp. YI23 chromosome 3	3.97456e-05
Stygiolobus rod-shaped virus	3.98673e-05				Pediococcus claussenii ATCC BAA-344	0.000222651
Stenotrophomonas phage phiSMA9	5.4094e-07				Burkholderia sp. YI23 chromosome 2	5.39723e-05
Lactobacillus phage Ld25A	1.09811e-05				Burkholderia sp. YI23 chromosome 1	9.04723e-05
Lactobacillus phage Ld17	6.35605e-06				Mycoplasma pneumoniae 309 DNA	3.76765e-05
Lactobacillus phage Ld3	7.60021e-06				Salmonella enterica subsp. enterica serovar Typhimurium str. 14028S	1.42944e-05
Bacillus phage Waukesha92	2.74257e-05				Haemophilus influenzae 10810 genome	8.02756e-05
Staphylococcus phage P108	5.03345e-05				Salmonella enterica subsp. enterica serovar Typhimurium SL1344 complete genome	1.24011e-05
Rhizobium phage vB_RleM_PPF1	7.32974e-06				Shewanella baltica OS678	0.000119602
Ruegeria phage DSS3-P1	1.02508e-05				Escherichia coli KO11	2.07992e-05
Rhizobium phage vB_RleM_P10VF	4.03812e-05				Gordonia polyisoprenivorans VH2	0.000116654
Escherichia phage vB_EcoM-ep3	1.93116e-05				Rickettsia rickettsii str. Colombia	1.7256e-05
Mesorhizobium phagevB_MloP_Lo5R7ANS	1.05213e-05				Rickettsia rickettsii str. Arizona	1.33477e-05
Mycobacteriophage Taj	1.08188e-06				Rickettsia rickettsii str. Hauke	1.40239e-05
Shewanella sp. phage 1/4	4.24097e-05				Pantoea ananatis LMG 5342 main chromosome complete genome	0.000118358
Mycobacterium phage Soto	1.51463e-06				Mycobacterium bovis BCG str. Mexico	4.89551e-06
Idiomarinaceae phage 1N2-2	7.00518e-06				Pasteurella multocida 36950	0.000113909
Salmonella phage Chi	1.04131e-05				Legionella pneumophila subsp. pneumophila ATCC 43290	7.03358e-05
Salmonella phage 9NA	2.4153e-05				Sinorhizobium fredii HH103 main chromosome	0.00012708
Mycobacteriophage RedRock	3.24564e-06				Mycoplasma hyorhinis GDL-1	3.88666e-05
Escherichia phage 121Q	0.00027899				Pseudomonas fluorescens F113	0.000192277
Escherichia phage ECML-134	3.45661e-05				Salmonella enterica subsp. enterica serovar Gallinarum/pullorum str. RKS5078	2.00418e-05
Lelliottia phage phD2B	1.50922e-05				Salmonella enterica subsp. enterica serovar Typhi str. P-stx-12	2.48562e-05
Yersinia phage vB_YenP_AP5	3.43497e-06				Treponema pallidum subsp. pertenue str. SamoaD	8.84438e-06
Synechococcus phage S-CBP2	1.27932e-05				Treponema pallidum subsp. pertenue str. Gauthier	8.41162e-06
Synechococcus phage S-CBP1	3.05361e-05				Treponema pallidum subsp. pallidum DAL-1	7.80307e-06
Acinetobacter phage vB_AbaP_Acibel007	4.12332e-05				Klebsiella pneumoniae subsp. pneumoniae HS11286 chromosome	6.11533e-05
Shewanella sp. phage 1/41	1.3821e-05				Treponema pallidum subsp. pertenue str. CDC2	7.97887e-06
Aeromonas phage pAh6-C	1.58766e-05				Salmonella enterica subsp. enterica serovar Typhimurium str. T000240 DNA	2.05557e-05
Synechococcus phage S-CBP3	1.27662e-05				Salmonella enterica subsp. enterica serovar Typhimurium str. UK-1	1.32666e-05
Acinetobacter phage vB_AbaM_Acibel004	8.47654e-05				Sulfobacillus acidophilus DSM 10332	8.60095e-05
Shewanella sp. phage 1/44	3.24294e-05				Wigglesworthia glossinidia endosymbiont of Glossina morsitans morsitans (Yale colony)	0.000118655
Synechococcus phage S-CBP4	1.29555e-05				Acetobacterium woodii DSM 1030	0.000537857
Enterococcus phage EfaCPT1	1.53898e-05				Staphylococcus aureus subsp. aureus VC40	1.87436e-05
Shewanella sp. phage 3/49	1.22253e-05				Rickettsia rickettsii str. Brazil	1.51193e-05
Enterococcus phage vB_Efae230P-4	1.58225e-05				Rickettsia rickettsii str. Hino	1.55385e-05
Citrobacter phage Miller	4.69266e-05				Rickettsia rickettsii str. Hlp#2	3.29703e-05
Enterobacteria phage RB3	5.81781e-05				Staphylococcus aureus subsp. aureus M013	2.41936e-05
Enterobacteria phage GEC-3S complete genome	5.07943e-05				Rickettsia canadensis str. CA410	7.8247e-05
Enterobacteria phage RB27	2.82371e-05				Salmonella enterica subsp. enterica serovar Typhimurium str. ST4/74	1.35506e-05
Dickeya phage RC-2014	0.000434848				Streptococcus infantarius subsp. infantarius CJ18	0.000184325
Enterobacteria phage JK06	1.0332e-05				Nocardia cyriacigeorgica GUH-2 chromosome complete genome	0.000120346
Shewanella sp. phage 1/40	6.99571e-05				Rickettsia philipii str. 364D	1.77023e-05
Idiomarinaceae phage Phi1M2-2	7.65431e-06				Rickettsia massiliae str. AZT80	2.98193e-05
Burkholderia phage BcepB1A	9.38532e-06				Corynebacterium pseudotuberculosis 316	1.46865e-05
Staphylococcus phage phiSa119	8.95256e-06				Francisella tularensis TIGB03	3.8542e-05
Staphylococcus phage MCE-2014	7.37302e-05				Paenibacillus mucilaginosus 3016	0.000242274
Staphylococcus phage Team1	3.29703e-05				Francisella tularensis TI0902	3.49312e-05
Klebsiella phage NTUH-K2044-K1-1 DNA	8.1682e-06				Melissococcus plutonius DAT561 DNA	0.000221299
Caulobacter phage Cr30	0.000100223				Saprospira grandis str. Lewin	0.000395711
Bacillus phage CP-51	0.000123213				Blastococcus saxobsidens DD2 complete genome	6.64681e-05
Shigella phage POCJ13	1.39022e-05				Vibrio cholerae IEC224 chromosome I	5.13893e-05
Shigella phage Shf125875	5.5771e-05				Vibrio cholerae IEC224 chromosome II	1.01562e-05
Listeria phage WIL-1	3.36735e-05				Mycobacterium intracellulare ATCC 13950	3.51476e-05
Escherichia phage ECML-117	4.04353e-05				Mycobacterium intracellulare MOTT-02	3.20778e-05
Enterobacteria phage J8-65	1.06565e-05				Mycobacterium intracellulare MOTT-64	3.70815e-05
Escherichia phage ECML-4	5.07673e-05				Staphylococcus aureus subsp. aureus MSHR1132 complete genome sequence	0.000319209
Enterococcus phage EFC-1	2.82777e-05				Lactobacillus plantarum WCFS1	7.57587e-05
Ralstonia phage RS603 DNA	5.4094e-07				Corynebacterium diphtheriae NCTC 13129	2.33551e-05
Enterobacteria phage phi92	0.000104023				Rahnella aquatilis CIP 78.65 = ATCC 33071	0.000272309
Vibrio phage phi-A318	1.1495e-05				Pasteurella multocida subsp. multocida str. HN06	0.000105253
Enterobacteria phage fd strain 478	2.59651e-06				Candidatus Rickettsia amblyommii str. GAT-30V	5.43239e-05
Shigella phage pSs-1	3.47825e-05				Corynebacterium pseudotuberculosis P54B96	1.20765e-05
Escherichia phage Av-05	0.000128014				Frateuria aurantia DSM 6220	0.000122807
Shigella phage pSf-2	1.08729e-05				Synechocystis sp. PCC 6803 substr. GT-I DNA	5.85027e-05
Microviridae IME-16	6.00444e-06				Synechocystis sp. PCC 6803 substr. PCC-P DNA	5.88408e-05
Enterobacteria phage P88	9.70988e-06				Enterococcus faecium Aus0004	0.00022326
Staphylococcus phage phiBU01	1.84461e-05				Flavobacterium indicum GPTSA100-9 complete genome	0.000574114
Salmonella phage LSPA1	1.14409e-05				Corallococcus coralloides DSM 2259	0.000232631
Acidianus two-tailed virus	2.85346e-05				Streptococcus pyogenes MGAS15252	2.95353e-05
Uncultured phage WW-nAnB	3.32678e-06				Rickettsia rhipicephali str. 3-7-female6-CWPP	3.72708e-05
Mycobacterium phage Alvin	1.16302e-06				Rickettsia montanensis str. OSU 85-930	3.86772e-05
Mycobacterium phage Minerva	8.92552e-06				Rickettsia parkeri str. Portsmouth	2.3558e-05
Mycobacteriophage Estave1	1.89329e-06				Riemerella anatipestifer ATCC 11845 = DSM 15868	0.000114855
Pseudomonas phage vB_PaeM_PAO1_Ab27	5.30122e-06				Rickettsia prowazekii str. GvV257	2.27601e-05
Pseudomonas phage vB_PaeM_PAO1_Ab03	1.56061e-05				Rickettsia prowazekii str. Chernikova	2.2422e-05
Mycobacterium phage Squirty	2.16376e-06				Rickettsia prowazekii str. Katsinyian	2.1854e-05
Mycobacterium phage Sbash	6.46424e-06				Rickettsia prowazekii str. Dachau genome	2.27601e-05
Mycobacterium phage Gaia	2.36661e-05				Synechocystis sp. PCC 6803 substr. PCC-N DNA	5.7218e-05
Mycobacterium phage Trike	3.05631e-06				Streptococcus pyogenes MGAS1882	3.35248e-05
Mycobacterium phage BuzzLyseyear	2.81289e-06				Salmonella enterica subsp. enterica serovar Typhimurium str. 798	1.37669e-05
Pseudomonas phage vB_PaeS_PAO1_Ab18	4.94961e-06				Rickettsia prowazekii str. BuV67-CWPP	2.24896e-05
Mycobacterium phage Hades	1.21712e-06				Rickettsia prowazekii str. RpGvF24	2.19757e-05
Mycobacterium phage Inventum	1.62282e-06				Rickettsia australis str. Cutlack	8.59825e-05
Mycobacterium phage Sparky	7.51907e-06				Helicobacter pylori ELS37	4.27072e-05
Mycobacterium phage Milly	5.30122e-06				Rickettsia slovaca str. D-CWPP	1.48218e-05
Pseudomonas phage vB_PaeP_C2-10_Ab22	5.67987e-06				Rickettsia typhi str. TH1527	5.64877e-05
Pseudomonas phage vB_PaeM_C1-14_Ab28	7.7625e-06				Selenomonas ruminantium subsp. lactilytica TAM6421 DNA	0.000333625
Pseudomonas phage vB_PaeS_PAO1_Ab30	2.08262e-06				Rubrivivax gelatinosus IL144 DNA	8.99584e-05
Pseudomonas phage vB_PaeP_PAO1_Ab05	3.57021e-06				Caldilinea aerophila DSM 14535 = NBRC 104270 DNA	0.000234376
Mycobacterium phage Keshu	8.22229e-06				Phycisphaera mikurensis NBRC 102666 DNA	5.76102e-05
Mycobacterium phage Cerasum	1.43349e-06				Bradyrhizobium sp. S23321 DNA	0.000183866
Mycobacterium phage Malithi	2.7588e-06				Actinoplanes missouriensis 431 DNA	0.000153505
Arthrobacter phage vB_ArtM-ArV1	1.34153e-05				Leptospirillum ferrooxidans C2-3 DNA	0.000210088
Paracoccus phage vB_PmaS_IMEP1	9.79102e-06				Fervidobacterium pennivorans DSM 9078	0.000265602
Lactobacillus phage Ldl1	7.46227e-05				Caldisericum exile AZM16c01 DNA	0.000243964
Edwardsiella phage GF-2 DNA	1.62012e-05				Spirochaeta africana DSM 8902	0.00021739
Uncultured phage WW-nAnB strain 2	7.3027e-07				Rickettsia typhi str. B9991CWPP	5.57439e-05
Uncultured phage WW-nAnB strain 3	2.2449e-06				Clostridium difficile complete genome	0.000220852
Flavobacterium phage 11b	3.66487e-05				Clostridium difficile BI1	4.10168e-05
Chlamydia phage 4	6.49129e-07				Clostridium difficile BI1	0.000191249
Bacillus phage Gamma	2.03123e-05				Acetobacter pasteurianus IFO 3283-12 DNA	3.89071e-05
Eel River basin pequenovirus isolate c22476	2.07721e-05				Bacillus megaterium WSH-002	0.000472633
Enterobacteria phage K1F	4.24638e-06				Acetobacter pasteurianus IFO 3283-03 DNA	3.58779e-05
Burkholderia phage Bcep176	6.51833e-06				Acetobacter pasteurianus IFO 3283-07 DNA	3.79064e-05
Lactobacillus phage Lc-Nu	7.05927e-06				Acetobacter pasteurianus IFO 3283-22 DNA	3.74196e-05
Clostridium phage c-st	0.000398781				Acetobacter pasteurianus IFO 3283-26 DNA	3.81498e-05
Enterobacteria phage RTP	3.73519e-05				Acetobacter pasteurianus IFO 3283-32 DNA	3.769e-05
Synechococcus phage ACG-2014j isolate Syn7803US103	8.48195e-05				Acetobacter pasteurianus IFO 3283-01-42C DNA	3.57967e-05
Synechococcus phage ACG-2014d isolate Syn7803C102	5.60414e-05				Yersinia pestis D106004	2.9603e-05
Synechococcus phage ACG-2014g isolate Syn7803US105	9.84917e-05				Yersinia pestis D182038	3.13745e-05
Synechococcus phage ACG-2014f isolate Syn7803C90	9.39343e-05				Hydrogenobacter thermophilus TK-6	0.00010002
Synechococcus phage ACG-2014e isolate Syn7803C2	7.78008e-05				Acinetobacter baumannii 1656-2	5.28093e-05
Pseudomonas phage EL	8.07624e-05				Alicyclobacillus acidocaldarius subsp. acidocaldarius Tc-4-1	9.53813e-05
Enterobacteria phage K1E	2.61274e-05				Yersinia pestis A1122	3.08877e-05
Xanthomonas phage OP1	6.46424e-06				Acinetobacter baumannii MDR-ZJ06	5.44457e-05
Xanthomonas phage OP2	3.73249e-06				Amycolatopsis mediterranei S699	5.48243e-05
Pseudomonas phage LPB1	1.94739e-06				Arcobacter butzleri ED-1 DNA	0.000266359
Yersinia phage phiD1 complete genome	3.43227e-05				Bacillus amyloliquefaciens TA208	0.00012305
Vibrio phage PV94 complete genome	1.26851e-05				Bacillus amyloliquefaciens LL3	0.000137291
Bacillus phage WBeta	2.50726e-05				Bacillus amyloliquefaciens XH7	0.000124173
Salmonella phage STP4-a	9.96142e-05				Arcobacter sp. L DNA	0.000489132
Bacillus phage Fah	2.11237e-05				Bacillus subtilis subsp. subtilis RO-NN-1	0.0001531
Pseudomonas phage F10	5.0037e-06				Bacillus thuringiensis serovar finitimus YBT-020	0.000227493
Pseudomonas phage 73	6.43719e-06				Bacillus thuringiensis serovar chinensis CT-43	0.000117655
Pseudomonas phage 119X	6.86994e-06				Bifidobacterium animalis subsp. lactis BB-12	1.04402e-05
Pseudomonas phage PA11	1.62823e-05				Bifidobacterium animalis subsp. lactis CNCM I-2494	1.04672e-05
Pseudomonas phage M6	7.73545e-06				Bifidobacterium animalis subsp. lactis V9	1.11434e-05
Pseudomonas phage F8	5.4094e-06				Bifidobacterium breve ACS-071-V-Sch8b	0.000106308
Escherichia phage vB_EcoM_JS09	2.80478e-05				Bifidobacterium longum subsp. infantis JCM 1222 DNA	5.0321e-05
Sodalis phage phiSG1	1.9555e-05				Bifidobacterium longum subsp. longum KACC 91563	3.34977e-05
Enterobacteria phage ID18	2.43423e-06				Bordetella pertussis CS	2.12995e-05
Enterobacteria phage ID2 Moscow/ID/2001	2.94813e-06				Borrelia afzelii PKo	5.42563e-05
Enterobacteria phage WA13	2.48562e-05				Brachyspira intermedia PWS/A	0.000619444
His1 virus	4.46276e-06				Brucella melitensis M5-90 chromosome I	9.47998e-06
His2 virus	4.5439e-06				Brucella melitensis M5-90 chromosome II	6.43719e-06
Lactobacillus phage KC5a	4.40326e-05				Bradyrhizobium japonicum USDA 6 DNA	0.00024272
Clostridium phage phi CD119	3.70274e-05				Brucella suis 1330 chromosome II	5.89625e-06
Burkholderia phage BcepNazgul	1.67962e-05				Brucella suis 1330 chromosome I	8.84438e-06
Vibrio phage KVP40	0.00011614				Buchnera aphidicola str. TLW03 (Acyrthosiphon pisum)	2.702e-05
Streptomyces phage mu1/6	5.03075e-06				Buchnera aphidicola str. JF99 (Acyrthosiphon pisum)	2.59246e-05
Vibrio phage VP58.5	7.51907e-06				Buchnera aphidicola str. JF98 (Acyrthosiphon pisum)	3.2808e-05
Campylobacter phage CPt10	0.000240746				Buchnera aphidicola str. LL01 (Acyrthosiphon pisum)	2.87645e-05
Campylobacter phage CP220	0.000142024				Buchnera aphidicola str. Ak (Acyrthosiphon kondoi)	0.000140563
Bacteriophage phi-C31 complete genome	1.40645e-05				Buchnera aphidicola str. Ua (Uroleucon ambrosiae)	0.000108756
Synechococcus phage P60	1.27662e-05				Rahnella aquatilis HX2	0.000199391
Burkholderia cepacia phage Bcep22	7.95182e-06				Rhodospirillum photometricum DSM 122 draft genome sequence	0.000121833
Mycobacterium phage Halo	2.13671e-06				Bacillus amyloliquefaciens subsp. plantarum YAU B9601-Y2 complete genome	9.0283e-05
Mycobacteriophage Wildcat	2.50726e-05				Brucella melitensis M28 chromosome 1	8.73619e-06
Corynebacterium phage BFK20	4.05705e-06				Brucella melitensis M28 chromosome 2	6.50481e-06
Morganella phage MmP1	7.05927e-06				Zymomonas mobilis subsp. mobilis ATCC 10988	8.8011e-05
Bacteriophage D3	1.13868e-05				Yersinia pestis biovar Medievalis str. Harbin 35	2.93595e-05
Methanothermobacter wolfeii prophage psiM100	1.4389e-05				Treponema pallidum subsp. pallidum str. Chicago	8.28991e-06
Streptococcus pyogenes strain NIH1 putative methionine sulfoxide reductase gene	9.9533e-06				Vibrio cholerae LMA3894-4 chromosome II	1.69585e-05
Stx1 converting phage DNA	2.67766e-06				Vibrio cholerae LMA3894-4 chromosome I	6.068e-05
Stx2 converting phage II DNA	3.46202e-06				Xanthomonas campestris pv. raphani 756C	6.9592e-05
Mycoplasma phage phiMFV1	2.74798e-05				Thermus thermophilus SG0.5JP17-16	2.33957e-05
Staphylococcus phage tp310-2	9.14189e-06				Synechocystis sp. PCC 6803 DNA	5.9233e-05
Staphylococcus phage tp310-1	4.62504e-06				Thermus sp. CCB_US3_UF1	4.67778e-05
Staphylococcus phage tp310-3	5.62578e-06				Campylobacter jejuni subsp. jejuni M1	6.76446e-05
Acinetobacter phage ZZ1	0.000105835				Campylobacter jejuni subsp. jejuni S3	6.12074e-05
Staphylococcus phage StB12	3.84338e-05				Brucella melitensis NI chromosome I	8.83085e-06
Vibrio phage nt-1	0.000110595				Brucella melitensis NI chromosome II	6.81585e-06
Enterobacteria phage Bp4	1.3226e-05				Campylobacter jejuni subsp. jejuni IA3902	5.34043e-05
Vibrio phage VpKK5	9.4935e-06				Chlamydophila pneumoniae LPCoLN	4.44383e-05
Aeropyrum pernix ovoid virus 1 complete genome	4.86846e-06				Chlamydophila psittaci 6BC	1.26851e-05
Aeropyrum pernix spindle-shaped virus 1 complete genome	4.32752e-06				Chlamydophila psittaci 01DC11	1.16978e-05
Enterobacteria phage alpha3	1.35235e-06				Chlamydophila psittaci 08DC60	1.24281e-05
Pseudomonas phage Pf1	2.97517e-07				Chlamydophila psittaci C19/98	1.22658e-05
Enterobacteria phage I2-2	1.40645e-06				Chlamydophila psittaci 02DC15	1.24416e-05
Mycobacterium phage L5 complete genome	4.11115e-06				Candidatus Tremblaya princeps PCVAL	1.64987e-06
Sulfolobus virus 1	6.7888e-06				Candidatus Arthromitus sp. SFB-mouse-Yit DNA	0.00014769
Acholeplasma phage MV-L1	1.7851e-06				Clostridium acetobutylicum EA 2018	0.000273824
Spiroplasma phage 1-R8A2B	1.82026e-05				Clostridium botulinum F str. 230613	0.00019198
Xanthomonas phage Cf1c	7.57317e-07				Corynebacterium pseudotuberculosis 1002	1.26039e-05
Enterobacteria phage Ike	6.89699e-06				Corynebacterium pseudotuberculosis C231	1.17925e-05
Enterobacteria phage lambda	8.47924e-06				Corynebacterium pseudotuberculosis I19	1.0927e-05
Pseudomonas phage Pf3	1.40645e-06				Corynebacterium pseudotuberculosis PAT10	1.16573e-05
Enterobacteria phage phiX174 sensu lato	1.35235e-06				Enterococcus faecalis OG1RF	0.000128514
Enterobacteria phage GA	1.29826e-06				Corynebacterium ulcerans 809	7.89503e-05
Acholeplasma phage L2	1.25228e-05				Enterococcus faecalis 62	0.000135397
Enterobacteria phage T7	4.27343e-06				Sinorhizobium meliloti BL225C	2.80478e-05
Enterobacteria phage P4	5.32826e-06				Sinorhizobium meliloti SM11	3.73655e-05
Pseudomonas phage PP7	5.95034e-07				Shigella flexneri 2002017	2.43153e-05
Lactococcus phage bIL67	1.85813e-05				Staphylococcus aureus subsp. aureus ED133	3.84609e-05
Haemophilus phage HP1	1.70126e-05				Staphylococcus aureus subsp. aureus JKD6159	5.50677e-05
Lactococcus phage c2	1.24146e-05				Staphylococcus aureus subsp. aureus str. JKD6008	2.5884e-05
Bacteriophage phiK complete genome	2.56947e-06				Staphylococcus aureus subsp. aureus ECT-R 2 complete genome	1.4362e-05
Chlamydia phage Chp1	2.81289e-06				Staphylococcus aureus subsp. aureus TCH60	3.77847e-05
Streptococcus phage Cp-1	1.44972e-05				Staphylococcus aureus subsp. aureus T0131	2.20163e-05
Lactococcus phage sk1	8.38458e-06				Helicobacter pylori 52	3.00087e-05
Bacillus phage SPBc2	0.000135019				Helicobacter pylori v225d	3.71626e-05
Enterobacteria phage Qbeta	1.13597e-06				Helicobacter pylori 908	2.68983e-05
Enterobacteria phage P2	5.54464e-06				Helicobacter pylori Cuz20	2.45587e-05
Mycobacterium phage D29	7.97887e-06				Helicobacter pylori Sat464	2.44776e-05
Enterobacteria phage N15	1.03861e-05				Helicobacter pylori 35A	2.35039e-05
Methanobacterium phage psiM2	8.00592e-06				Helicobacter pylori Lithuania75	2.97112e-05
Lactococcus phage bIL170	1.31719e-05				Helicobacter pylori F30 DNA	2.04746e-05
Mycoplasma phage MAV1	1.17384e-05				Helicobacter pylori F32 DNA	2.85617e-05
Enterobacteria phage If1	2.7047e-06				Helicobacter pylori F16 DNA	2.78314e-05
Vibrio phage fs2	3.08336e-06				Helicobacter pylori Gambia94/24	3.83797e-05
Guinea pig Chlamydia phage	2.7588e-06				Helicobacter pylori India7	4.01378e-05
Enterobacteria phage 933W	4.0841e-06				Helicobacter pylori SouthAfrica7	6.31142e-05
Pseudoalteromonas phage PM2	6.54538e-06				Helicobacter pylori 2017	2.58299e-05
Streptococcus phage Sfi19	1.47406e-05				Helicobacter pylori 83	2.52349e-05
Streptococcus phage Sfi21	1.35235e-05				Helicobacter pylori SNT49	3.53369e-05
Lactobacillus prophage phiadh	2.78855e-05				Helicobacter pylori Puno120	2.20704e-05
Enterobacteria phage VT2-Sakai	2.51537e-06				Helicobacter pylori Puno135	2.57758e-05
Enterobacteria phage Mu	9.52055e-06				Helicobacter pylori 2018	2.86969e-05
Acyrthosiphon pisum bacteriophage APSE-1	1.01426e-05				Ketogulonigenium vulgarum WSH-001 chromosome	6.5278e-05
Yersinia phage phiYeO3-12	5.78806e-06				Acinetobacter baumannii TCDC-AB0715 chromosome	5.57574e-05
Bacteriophage 186	1.14138e-05				Chlamydia trachomatis G/9768	3.2186e-06
Enterobacteria phage HK022	3.19155e-06				Chlamydia trachomatis G/11222	2.62356e-06
Enterobacteria phage HK97	2.7588e-06				Chlamydia trachomatis E/11023	2.7047e-06
Streptococcus phage 7201	1.18736e-05				Chlamydia trachomatis G/9301	3.2186e-06
Chlamydia phage Chp2	2.7588e-06				Chlamydia trachomatis D-EC	2.46128e-06
Streptococcus phage Sfi11	1.57955e-05				Chlamydia trachomatis D-LC	3.00222e-06
Staphylococcus prophage PVL	3.81363e-06				Chlamydia trachomatis E/150	3.63782e-06
Vibrio phage VfO3K6	8.92552e-07				Chlamydia trachomatis G/11074	2.82641e-06
Vibrio phage VfO4K68	1.05483e-06				Helicobacter pylori F57 DNA	2.67089e-05
Staphylococcus prophage phiPV83	1.26851e-05				Chlamydia trachomatis A2497	3.51611e-06
Acidianus bottle-shaped virus 3 strain ABV3	4.93608e-05				Neisseria meningitidis 8013	3.80011e-05
Acidianus bottle-shaped virus 2 strain ABV2	1.43214e-05				Mycoplasma gallisepticum str. R(high)	4.22339e-05
Clostridium phage phiCDHM19	2.76691e-05				Mycoplasma gallisepticum str. F	2.51537e-05
Clostridium phage phiCD505	4.77109e-05				Mycoplasma pneumoniae FH	3.81498e-05
Clostridium phage phiCD506	2.45587e-05				Neisseria meningitidis alpha710	3.76359e-05
Clostridium phage phiMMP01	5.09025e-05				Marinobacter adhaerens HP15	0.000232821
Clostridium phage phiCD111	5.10918e-05				Mycoplasma hyopneumoniae 168	4.00972e-05
Clostridium phage phiCD481-1	2.59651e-05				Neisseria gonorrhoeae TCDC-NG08107 chromosome	4.04353e-05
Clostridium phage phiCD146	3.09418e-05				Neisseria meningitidis WUE 2594 complete genome	3.17803e-05
Clostridium phage phiMMP03	2.76421e-05				Neisseria meningitidis G2136	3.28892e-05
Chlamydia phage phiCPAR39	2.299e-06				Neisseria meningitidis M01-240149	2.96976e-05
Clostridium phage phiCD211	0.000286523				Clostridium thermocellum DSM 1313	0.00031315
Mycoplasma phage P1	4.50874e-05				Staphylococcus aureus subsp. aureus 11819-97	5.48919e-05
Roseobacter phage SIO1	1.01697e-05				Staphylococcus lugdunensis N920143 complete genome	0.000224504
					Erwinia sp. Ejp617	0.000132733
					Fibrobacter succinogenes subsp. succinogenes S85	0.000233308
					Francisella cf. novicida Fx1	6.14779e-05
					Francisella tularensis subsp. tularensis NE061598	3.32814e-05
					Geobacter sulfurreducens KN400	0.000140104
					Halanaerobium praevalens DSM 2228	0.000496597
					Gardnerella vaginalis HMP9231	0.000121685
					Corynebacterium pseudotuberculosis 267	1.6945e-05
					Ignavibacterium album JCM 16511	0.000569813
					Lactobacillus fermentum CECT 5716	5.14299e-05
					Lactobacillus helveticus H10	0.000102914
					Lactobacillus delbrueckii subsp. bulgaricus 2038	5.74073e-05
					Lactobacillus amylovorus GRL1118	0.000110514
					Lactobacillus casei LC2W	4.61693e-05
					Lactobacillus casei BD-II	4.82113e-05
					Lactobacillus johnsonii DPC 6026	0.000121211
					Lactobacillus rhamnosus ATCC 53103 DNA	9.29741e-05
					Lactococcus lactis subsp. lactis CV56	0.000135898
					Lactococcus garvieae Lg2 DNA	0.000116748
					Lactobacillus rhamnosus ATCC 8530	6.88752e-05
					Lactococcus lactis subsp. cremoris A76	9.81401e-05
					Lactobacillus salivarius CECT 5713	0.000174223
					Neisseria meningitidis M04-240196	3.105e-05
					Neisseria meningitidis H44/76	2.95894e-05
					Neisseria meningitidis M01-240355	3.27134e-05
					Neisseria meningitidis NZ-05/33	3.05902e-05
					Mycoplasma hyorhinis MCLD	3.98132e-05
					Mycoplasma haemofelis Ohio2	9.64632e-05
					Mycobacterium tuberculosis CCDC5180	6.3831e-06
					Mycobacterium tuberculosis CCDC5079	6.41014e-06
					Mycobacterium tuberculosis CTRI-2	4.88199e-06
					Listeria monocytogenes L99 serovar 4a	5.89355e-05
					Pseudomonas putida BIRD-1	0.0001057
					Pantoea ananatis AJ13355 DNA	0.000110433
					Pseudomonas stutzeri DSM 4166	8.13574e-05
					Propionibacterium acnes 266	1.51058e-05
					Listeria monocytogenes M7	6.0991e-05
					Oligotropha carboxidovorans OM4	4.88469e-05
					Klebsiella pneumoniae KCTC 2242	7.97211e-05
					Paenibacillus polymyxa M1 main chromosome	0.000292284
					Listeria monocytogenes 10403S	2.83318e-05
					Listeria monocytogenes J0161	5.8665e-05
					Listeria monocytogenes FSL R2-561	3.07119e-05
					Listeria monocytogenes Finland 1998	2.88862e-05
					Pseudomonas aeruginosa M18	2.9603e-05
					Pseudomonas aeruginosa NCGM2.S1 DNA	5.45133e-05
					Propionibacterium acnes ATCC 11828	2.99275e-05
					Leptospira interrogans serovar Lai str. IPAV chromosome 1	0.000226925
					Leptospira interrogans serovar Lai str. IPAV chromosome 2	1.7229e-05
					Pantoea ananatis PA13	0.000139103
					Rickettsia prowazekii Rp22	2.26925e-05
					Xylella fastidiosa subsp. fastidiosa GB514	4.2004e-05
					Streptococcus thermophilus ND03	5.12271e-05
					Flavobacterium columnare ATCC 49512	0.000577549
					Chlamydia trachomatis Sweden2	2.90755e-06
					Haemophilus influenzae R2866	9.23521e-05
					Haemophilus influenzae R2846	7.27024e-05
					Yersinia enterocolitica subsp. palearctica Y11	0.000149705
					Shewanella putrefaciens 200	0.000151977
					Streptococcus dysgalactiae subsp. equisimilis ATCC 12394	7.98428e-05
					Staphylococcus pseudintermedius ED99	0.000245763
					Riemerella anatipestifer RA-GD	0.000189207
					Shewanella baltica BA175	0.000130624
					Serratia sp. AS13	9.63685e-05
					Ralstonia solanacearum Po82	5.89355e-05
					Streptococcus gallolyticus subsp. gallolyticus ATCC 43143 DNA	0.000101697
					Shewanella baltica OS117	0.000117127
					Streptococcus thermophilus JIM 8232 complete genome	5.9544e-05
					Streptococcus equi subsp. zooepidemicus ATCC 35246	0.000138224
					Spirochaeta thermophila DSM 6578	7.61509e-05
					Rhodospirillum rubrum F11	8.49682e-05
					Streptomyces cattleya DSM 46488	4.5439e-05
					Thermus thermophilus JL-18	1.93251e-05
					Streptococcus pyogenes Alab49	2.3017e-05
					Streptococcus suis GZ1	4.94825e-05
					Streptococcus suis JS14	0.000285441
					Streptococcus suis SS12	4.58177e-05
					Streptococcus suis D9	7.90449e-05
					Streptococcus suis D12	0.000119304
					Streptococcus suis A7	2.52484e-05
					Salmonella enterica subsp. enterica serovar Heidelberg str. B182	1.54709e-05
					Escherichia coli DH1	1.56873e-05
					Escherichia coli IHE3034	2.56406e-05
					Escherichia coli UM146	2.70605e-05
					Escherichia coli W	2.02853e-05
					Escherichia coli UMNK88	4.24097e-05
					Escherichia coli NA114	3.78253e-05
					Escherichia coli O7:K1 str. CE10	4.77245e-05
					Escherichia coli str. 'clone D i2'	2.45857e-05
					Escherichia coli str. 'clone D i14'	2.34903e-05
					Escherichia coli ABU 83972	3.03332e-05
					Escherichia coli KO11FL	2.02447e-05
					Escherichia coli P12b	2.97923e-05
					Escherichia coli W	2.21515e-05
					Halobacillus halophilus DSM 2266 complete genome	0.000413968
					Stenotrophomonas maltophilia D457 complete genome	9.37044e-05
					Staphylococcus aureus subsp. aureus 71193	3.39711e-05
					Listeria monocytogenes 07PF0776	2.51537e-05
					Bacillus anthracis str. H9401	8.1939e-05
					Providencia stuartii MRSN 2154	0.000404583
					Helicobacter pylori HUP-B14	3.15233e-05
					Helicobacter cetorum MIT 99-5656	0.000141632
					Helicobacter cetorum MIT 00-7128	0.000178808
					Helicobacter pylori Shi417	2.48968e-05
					Helicobacter pylori Shi169	2.36121e-05
					Helicobacter pylori Shi112	2.23408e-05
					Helicobacter pylori PeCan18	3.50665e-05
					Bacillus sp. JS	0.000259151
					Helicobacter cinaedi PAGU611 DNA	0.000130488
					Staphylococcus aureus subsp. aureus HO 5096 0412 complete genome	4.24503e-05
					Pasteurella multocida subsp. multocida str. 3480	0.000103103
					Streptomyces hygroscopicus subsp. jinggangensis 5008	9.76397e-05
					Actinoplanes sp. SE50/110	0.000141253
					Borrelia garinii BgVir chromosome linear	6.01526e-05
					Deinococcus gobiensis I-0	6.19783e-05
					Borrelia crocidurae str. Achema	7.46633e-05
					Burkholderia pseudomallei 1026b chromosome 1	1.24552e-05
					Burkholderia pseudomallei 1026b chromosome 2	1.11704e-05
					Bifidobacterium animalis subsp. animalis ATCC 25527	3.56209e-05
					Aggregatibacter actinomycetemcomitans D7S-1	0.000118696
					Acinetobacter baumannii MDR-TJ	5.41752e-05
					Methylophaga frappieri strain JAM7	0.00018584
					Prevotella intermedia 17 chromosome I	0.000146635
					Prevotella intermedia 17 chromosome II	0.000600079
					Corynebacterium pseudotuberculosis 42/02-A	1.13057e-05
					Corynebacterium pseudotuberculosis CIP 52.97	1.71343e-05
					Corynebacterium pseudotuberculosis 1/06-A	1.74183e-05
					Staphylococcus aureus subsp. aureus TW20	5.88814e-05
					Staphylococcus aureus 04-02981	1.60659e-05
					Desulfovibrio vulgaris RCH1	7.14312e-05
					Propionibacterium acnes 6609	1.85678e-05
					Escherichia coli O55:H7 str. RM12579	3.02927e-05
					Staphylococcus aureus subsp. aureus ST398 complete genome	3.76089e-05
					Escherichia coli 042 complete genome	6.9876e-05
					Escherichia coli ETEC H10407	5.8692e-05
					Escherichia coli O83:H1 str. NRG 857C chromosome	2.5316e-05
					Escherichia coli DH1 (ME8569) DNA	1.56873e-05
					Streptococcus pneumoniae INV104 genome	3.02927e-05
					Streptococcus pneumoniae OXC141 complete genome	3.46608e-05
					Streptococcus pneumoniae INV200 genome	3.20237e-05
					Streptococcus salivarius 57.I	0.000110271
					Staphylococcus aureus subsp. aureus LGA251 complete genome sequence	3.77712e-05
					Helicobacter pylori 51	2.78179e-05
					Streptococcus salivarius JIM8777 complete genome	0.000183947
					Streptococcus mutans LJ23 DNA	0.000121252
					Solitalea canadensis DSM 3403	0.000802729
					Marinobacter hydrocarbonoclasticus str. ATCC 49840 chromosome	0.000176482
					Clostridium botulinum H04402 065	0.000227087
					Bifidobacterium animalis subsp. lactis B420	1.05483e-05
					Bifidobacterium animalis subsp. lactis Bi-07	1.15626e-05
					Escherichia coli BL21(DE3)	1.77834e-05
					Francisella cf. novicida 3523	0.000247575
					Escherichia coli BL21(DE3)	1.8135e-05
					Borrelia burgdorferi JD1	4.93202e-05
					Borrelia burgdorferi N40	3.89342e-05
					Escherichia coli SE15 DNA	3.46472e-05
					Edwardsiella tarda FL6-60	5.79212e-05
					Erwinia pyrifoliae DSM 12163 complete genome	0.000107363
					Mycobacterium sp. MOTT36Y	3.71761e-05
					Streptococcus parasanguinis FW213	0.000152356
					Escherichia coli Xuzhou21	2.26789e-05
					Francisella noatunensis subsp. orientalis str. Toba 04	0.000122198
					Shimwellia blattae DSM 4481 = NBRC 105725	0.000208776
					Pseudomonas fluorescens A506	0.000200824
					Bacillus amyloliquefaciens Y2	9.17435e-05
					Burkholderia sp. KJ006 chromosome 1	3.10635e-05
					Burkholderia sp. KJ006 chromosome 2	3.64459e-05
					Burkholderia sp. KJ006 chromosome 3	1.96767e-05
					Blattabacterium sp. (Blaberus giganteus)	0.000126756
					Helicobacter pylori XZ274	3.00898e-05
					Streptococcus thermophilus MN-ZLW-002	5.40535e-05
					Escherichia coli str. K12 substr. W3110 DNA	1.56467e-05
					Cronobacter sakazakii ES15	9.31635e-05
					Mesotoga prima MesG1.Ag.4.2	0.000264899
					Lactococcus lactis subsp. cremoris NZ9000	8.29397e-05
					Streptococcus suis ST1	5.77319e-05
					Chlamydia trachomatis F/SW4 complete genome	3.17803e-06
					Chlamydia trachomatis E/SW3 complete genome	2.88051e-06
					Chlamydia trachomatis F/SW5 complete genome	3.27269e-06
					Modestobacter marinus str. BC501 chromosome	5.6055e-05
					Enterococcus faecium DO chromosome	0.00012347
					Advenella kashmirensis WT001	0.000258367
					Tistrella mobilis KA081020-065	8.9431e-05
					Thermoanaerobacterium saccharolyticum JW/SL-YS485	0.000346175
					Bifidobacterium bifidum BGN4	5.13623e-05
					Sulfurospirillum barnesii SES-3	0.000250293
					Belliella baltica DSM 15883	0.000568474
					Alistipes finegoldii DSM 17242	0.02266
					Thiocystis violascens DSM 198	0.000164297
					Aequorivita sublithincola DSM 14238	0.000486792
					Terriglobus roseus DSM 18391	0.000203204
					Candidatus Methylomirabilis oxyfera complete genome	0.000116803
					Chlamydophila psittaci RD1	1.10893e-05
					Azospirillum brasilense Sp245 main chromosome complete genome	7.57317e-05
					Mycobacterium tuberculosis UT205 complete genome	8.45219e-06
					Mycoplasma leachii 99/014/6 complete genome	7.35003e-05
					Ornithobacterium rhinotracheale DSM 15997	0.000407315
					Desulfitobacterium dehalogenans ATCC 51507	0.000381999
					Flexibacter litoralis DSM 6794	0.000953489
					Corynebacterium pseudotuberculosis Cp162	4.47358e-05
					Turneriella parva DSM 21527	0.000215321
					Anaerobaculum mobile DSM 13181	0.00013748
					Desulfomonile tiedjei DSM 6799	0.00046222
					Mycobacterium chubuense NBB4	0.000107079
					Pseudomonas stutzeri CCUG 29243	0.000134032
					Desulfosporosinus acidiphilus SJ4	0.000523874
					Streptococcus intermedius JTH08 DNA	0.000113503
					Mycoplasma bovis HB0801	5.91113e-05
					Mycobacterium tuberculosis KZN 605	5.28769e-06
					Enterobacter cloacae subsp. dissolvens SDM	0.000203772
					Pseudomonas aeruginosa DK2	4.00566e-05
					Enterococcus hirae ATCC 9790	0.000355871
					Solibacillus silvestris StLB046 DNA	0.000472877
					Pseudomonas putida ND6	9.16218e-05
					Streptococcus mutans GS-5	0.000122253
					Corynebacterium ulcerans 0102 DNA	5.73262e-05
					Klebsiella oxytoca E718	0.000195307
					Taylorella equigenitalis ATCC 35865	0.000113354
					Legionella pneumophila subsp. pneumophila str. Lorraine chromosome	0.000139197
					Legionella pneumophila subsp. pneumophila str. HL06041035 chromosome	0.000144661
					Propionibacterium propionicum F0230a	8.70914e-05
					Zymomonas mobilis subsp. mobilis ATCC 29191	9.09456e-05
					Mycoplasma wenyonii str. Massachusetts	0.000117627
					Pseudomonas stutzeri DSM 10701	0.000135681
					Melioribacter roseus P3M	0.000395982
					Candidatus Mycoplasma haemolamae str. Purdue chromosome	7.9099e-05
					Pseudomonas putida DOT-T1E chromosome	0.000102387
					Enterococcus faecalis D32	0.000162755
					Sinorhizobium fredii USDA 257	0.00025412
					Rhodopseudomonas palustris CGA009 complete genome	8.52657e-05
					Amycolatopsis mediterranei S699	5.36478e-05
					Marinobacter sp. BSs20148	0.00024038
					Mycobacterium smegmatis str. MC2 155	7.9978e-05
					Phaeobacter inhibens DSM 17395	0.000113625
					Candidatus Carsonella ruddii CE isolate Thao2000	3.52964e-05
					Candidatus Carsonella ruddii CS isolate Thao2000	3.99214e-05
					Candidatus Carsonella ruddii HC isolate Thao2000	3.44714e-05
					Candidatus Carsonella ruddii HT isolate Thao2000	3.0225e-05
					Candidatus Carsonella ruddii PC isolate NHV	4.14766e-05
					Secondary endosymbiont of Ctenarytaina eucalypti	0.000113584
					Secondary endosymbiont of Heteropsylla cubana	0.000159997
					Phaeobacter gallaeciensis 2.10	0.000108459
					Geobacter sulfurreducens PCA chromosome	0.000161552
					Enterobacter cloacae subsp. cloacae ENHKU01	0.000213739
					Mycoplasma gallisepticum VA94_7994-1-7P	1.34424e-05
					Mycoplasma gallisepticum NC95_13295-2-2P	1.33477e-05
					Mycoplasma gallisepticum NC96_1596-4-2P	1.40239e-05
					Mycoplasma gallisepticum NY01_2001.047-5-1P	1.34965e-05
					Mycoplasma gallisepticum WI01_2001.043-13-2P	1.20089e-05
					Mycoplasma gallisepticum NC06_2006.080-5-2P	1.21576e-05
					Mycoplasma gallisepticum CA06_2006.052-5-2P	1.34694e-05
					Mycoplasma gallisepticum NC08_2008.031-4-3P	1.21712e-05
					Wolbachia endosymbiont of Onchocerca ochengi complete genome	0.000130894
					Mycoplasma genitalium M2321	2.27465e-05
					Mycoplasma genitalium M6282	2.48833e-05
					Mycoplasma genitalium M6320	2.31117e-05
					Mycoplasma genitalium M2288	2.59246e-05
					Bacillus cereus FRI-35	0.000207126
					Bacillus thuringiensis HD-771	0.000225707
					Burkholderia cepacia GG4 chromosome 1	5.45538e-05
					Burkholderia cepacia GG4 chromosome 2	4.83871e-05
					Desulfosporosinus meridiei DSM 13257	0.000461679
					Candidatus Portiera aleyrodidarum BT-B	1.88518e-05
					Methylocystis sp. SC2 complete genome	0.000125079
					Bacillus subtilis QB928	7.62996e-05
					Klebsiella pneumoniae subsp. pneumoniae 1084	6.35199e-05
					Campylobacter jejuni subsp. jejuni NCTC 11168-BN148 complete genome	4.64938e-05
					Pectobacterium carotovorum subsp. carotovorum PCC21	0.000232063
					Streptococcus suis S735	2.13807e-05
					Nocardiopsis alba ATCC BAA-2165	8.85655e-05
					Lactobacillus helveticus R0052	9.50432e-05
					Burkholderia pseudomallei BPC006 chromosome I	1.24011e-05
					Burkholderia pseudomallei BPC006 chromosome II	1.36452e-05
					Arthrobacter sp. Rue61a	9.93167e-05
					Bartonella quintana RM-11	0.000108553
					Gordonia sp. KTR9	0.000104753
					Listeria monocytogenes strain SLCC2755	3.04685e-05
					Listeria monocytogenes strain SLCC2372	3.03062e-05
					Listeria monocytogenes serotype 7 str. SLCC2482 complete genome	2.86563e-05
					Listeria monocytogenes strain SLCC2376	7.93289e-05
					Listeria monocytogenes strain SLCC5850	3.10094e-05
					Listeria monocytogenes strain SLCC7179	3.50935e-05
					Brachyspira pilosicoli B2904	0.000296787
					Staphylococcus aureus 08BA02176	3.32949e-05
					Listeria monocytogenes strain ATCC 19117	2.65331e-05
					Listeria monocytogenes strain SLCC2378	2.52078e-05
					Listeria monocytogenes strain SLCC2540	4.81572e-05
					Listeria monocytogenes strain SLCC2479	3.29974e-05
					Streptococcus pneumoniae SPNA45	3.25511e-05
					Cardinium endosymbiont cEper1 of Encarsia pergandiella complete genome	0.000102846
					Lactobacillus buchneri CD034	0.000205517
					Mycobacterium indicus pranii MTCC 9506	3.64323e-05
					Chlamydia psittaci CP3	1.47271e-05
					Chlamydia psittaci NJ1	2.64114e-05
					Chlamydia psittaci MN	1.34153e-05
					Alteromonas macleodii ATCC 27126	0.000178605
					Leuconostoc gelidum JB7	0.000168733
					Listeria monocytogenes strain L312	2.38149e-05
					Alpha proteobacterium HIMB5	0.000186151
					Alpha proteobacterium HIMB59	0.000191736
					Streptococcus agalactiae GD201008-001	8.40757e-05
					Riemerella anatipestifer RA-CH-1	0.000374128
					Candidatus Portiera aleyrodidarum BT-QVLC	2.52619e-05
					Chlamydia psittaci 84/55	1.11298e-05
					Chlamydia psittaci GR9	1.54979e-05
					Chlamydia psittaci VS225	1.95009e-05
					Chlamydia psittaci WS/RT/E30	1.53086e-05
					Chlamydia psittaci M56	3.53099e-05
					Chlamydia psittaci WC	1.29285e-05
					Escherichia coli O104:H4 str. 2009EL-2071	2.84129e-05
					Clostridium acidurici 9a	0.000584594
					Exiguobacterium antarcticum B7	0.000228601
					Escherichia coli O104:H4 str. 2011C-3493 chromosome	2.94001e-05
					Nocardia brasiliensis ATCC 700358	0.000186273
					Candidatus Portiera aleyrodidarum BT-QVLC	1.83108e-05
					Candidatus Portiera aleyrodidarum BT-B	1.80268e-05
					Alteromonas macleodii str. 'English Channel 673'	0.000177564
					Alteromonas macleodii str. 'Balearic Sea AD45'	0.000193021
					Actinobacillus suis H91-0380	0.000203272
					Alcanivorax dieselolei B5	0.000206707
					Alteromonas macleodii str. 'Black Sea 11'	0.000259719
					Bacillus thuringiensis MC28	0.000300628
					Burkholderia phenoliruptrix BR3459a chromosome 2	5.39994e-05
					Burkholderia phenoliruptrix BR3459a chromosome 1	9.5219e-05
					Cycloclasticus sp. P1	0.000117722
					Leuconostoc carnosum JB16	0.000183825
					Sinorhizobium meliloti Rm41 complete genome	3.15639e-05
					Acinetobacter baumannii TYTH-1	5.46215e-05
					Propionibacterium acnes C1	1.67151e-05
					Acidovorax sp. KKS102	0.000156142
					Amphibacillus xylanus NBRC 15112 DNA	0.000290796
					Streptococcus dysgalactiae subsp. equisimilis RE378 DNA	7.33515e-05
					Bordetella pertussis 18323 complete genome	2.02041e-05
					Desulfobacula toluolica Tol2 complete genome	0.000641799
					Psychroflexus torquis ATCC 700755	0.000639405
					Bifidobacterium asteroides PRL2011	9.53002e-05
					Treponema pallidum subsp. pallidum str. Mexico A	8.18172e-06
					Borrelia garinii NMJW1	7.70434e-05
					Emticicia oligotrophica DSM 17448	0.000704534
					Streptomyces venezuelae ATCC 10712 complete genome	0.000124822
					Dehalobacter sp. DCA	0.00021217
					Dehalobacter sp. CF	0.00021075
					Thermacetogenium phaeum DSM 12270	0.000186408
					Bacillus thuringiensis Bt407	0.000117533
					Borrelia afzelii HLJ01	6.09369e-05
					Streptococcus pyogenes A20	2.17864e-05
					Lactobacillus casei W56 complete genome	4.98747e-05
					Helicobacter pylori Rif1	1.59307e-05
					Helicobacter pylori 26695	1.62823e-05
					Helicobacter pylori Rif2	1.56737e-05
					Bordetella bronchiseptica MO149 complete genome	3.59861e-05
					Bordetella parapertussis Bpp5	3.85014e-05
					Streptococcus dysgalactiae subsp. equisimilis AC-2713	6.91728e-05
					Streptococcus pneumoniae gamPNI0373	2.85481e-05
					Leptospirillum ferriphilum ML-04	0.000173615
					Escherichia coli O104:H4 str. 2009EL-2050	2.68712e-05
					Streptococcus agalactiae SA20-06	5.15516e-05
					Thiomonas arsenitoxydans	9.33798e-05
					Thermus oshimai JL-2	4.46817e-05
					Chlamydia psittaci 01DC12 complete genome	1.2969e-05
					Alteromonas macleodii AltDE1	7.10255e-05
					Propionibacterium acidipropionici ATCC 4875	7.62726e-05
					Bordetella bronchiseptica 253	4.30318e-05
					Mycobacterium avium subsp. paratuberculosis str. k10	3.5959e-05
					Lactococcus lactis subsp. cremoris UC509.9	8.84573e-05
					Anabaena sp. 90 chromosome chANA01	0.000377658
					Anabaena sp. 90 chromosome chANA02	7.77331e-05
					Gluconobacter oxydans H24	0.000199364
					Shewanella oneidensis MR-1 chromosome	0.000268374
					Edwardsiella ictaluri 93-146	0.000164608
					Francisella tularensis subsp. holarctica FSC200	3.23077e-05
					Francisella tularensis subsp. holarctica F92	3.20913e-05
					Mycoplasma hyorhinis SK76	4.14766e-05
					Listeria monocytogenes serotype 4b str. LL195	2.31523e-05
					Treponema denticola ATCC 35405 chromosome	0.000441326
					Lactobacillus johnsonii NCC 533	0.000117127
					Wolbachia endosymbiont of Drosophila melanogaster	7.79089e-05
					Bdellovibrio bacteriovorus complete genome	0.000247183
					Helicobacter pylori Aklavik117	2.74257e-05
					Helicobacter pylori Aklavik86	3.33355e-05
					Candidatus Endolissoclinum faulkneri L2	0.000192385
					Bdellovibrio bacteriovorus str. Tiberius	0.000300722
					Pseudomonas sp. UW4	0.000216768
					Cyanobium gracile PCC 6307	9.55166e-05
					Nostoc sp. PCC 7107	0.000562849
					Synechococcus sp. PCC 6312	0.000242341
					Calothrix sp. PCC 7507	0.000586988
					Leptolyngbya sp. PCC 7376	0.000384162
					Nostoc sp. PCC 7524	0.000517261
					Rivularia sp. PCC 7116	0.000895689
					Bacillus cereus ATCC 10987	0.000215024
					Pleurocapsa sp. PCC 7327	0.000318235
					Chroococcidiopsis thermalis PCC 7203	0.000479381
					Oscillatoria acuminata PCC 6304	0.000602148
					Pseudanabaena sp. PCC 7367	0.000256514
					Synechococcus sp. PCC 7502	0.000291729
					Geitlerinema sp. PCC 7407	0.000196172
					Calothrix sp. PCC 6303	0.000646721
					Crinalium epipsammum PCC 9333	0.000471876
					Microcoleus sp. PCC 7113	0.000588773
					Oscillatoria nigro-viridis PCC 7112	0.000583323
					Enterococcus faecalis str. Symbioflor 1	0.000116221
					Cyanobacterium aponinum PCC 10605	0.000532231
					Cyanobacterium stanieri PCC 7202	0.000324037
					Halothece sp. PCC 7418	0.000390045
					Dactylococcopsis salina PCC 8305	0.000291053
					Deinococcus peraridilitoris DSM 19664	0.000126567
					Candidatus Kinetoplastibacterium crithidii (ex Angomonas deanei ATCC 30255)	7.89503e-05
					Bacillus amyloliquefaciens subsp. plantarum AS43.3	9.89245e-05
					Singulisphaera acidiphila DSM 18658	0.000299113
					Thermobacillus composti KWC4	0.000215281
					Bacillus subtilis subsp. subtilis str. BSP1	9.32987e-05
					Desulfitobacterium dichloroeliminans LMG P-21439	0.00035414
					Echinicola vietnamensis DSM 17526	0.000713609
					Pseudomonas putida HB3267	0.000112894
					Liberibacter crescens BT-1	0.000179579
					Brachyspira pilosicoli P43/6/78	0.000255243
					Pseudomonas stutzeri RCH2	0.000138034
					Thioflavicoccus mobilis 8321	8.9431e-05
					Saccharothrix espanaensis DSM 44229 complete genome	0.000123416
					Mycoplasma cynos C142 complete genome	0.000197619
					Mycobacterium canettii CIPT 140060008 complete genome	9.25008e-06
					Mycobacterium canettii CIPT 140070010 complete genome	2.7899e-05
					Mycobacterium canettii CIPT 140070017 complete genome	3.37817e-05
					Mycobacterium canettii CIPT 140070008 complete genome	1.36182e-05
					Mycobacterium smegmatis JS623	0.000159496
					Prevotella dentalis DSM 3688 chromosome 1	0.000653497
					Prevotella dentalis DSM 3688 chromosome 2	0.000599186
					Thermoanaerobacterium thermosaccharolyticum M0795	0.000294813
					Vibrio parahaemolyticus BB22OP chromosome 1	9.62468e-05
					Vibrio parahaemolyticus BB22OP chromosome 2	4.61287e-05
					Mesorhizobium australicum WSM2073	0.000195996
					Bacillus thuringiensis HD-789	0.000163486
					Brachyspira pilosicoli WesB complete genome	0.000336762
					Chamaesiphon minutus PCC 6605	0.000400282
[truncated: 703 more rows]
