# Supplementary material for: VirFinder: a novel k-mer based tool for identifying viral sequences from assembled metagenomic data
Source: Microbiome. 2017 Jul 6;5:69. doi: 10.1186/s40168-017-0283-5 (PMC5501583; doi:10.1186/s40168-017-0283-5)
Supplement: Supplementary file 4 — Information about the 2,657 top-scoring predicted viral contigs assembled from 78 human gut microbiome samples from the liver cirrhosis study of Qin et al. 2014. (XLSX 520 kb) [file 40168_2017_283_MOESM4_ESM.xlsx]

## Sheet: Liver_2657contigs
2,657 top-scoring VirFinder contigs assembled from 78 human gut metagenomes (healthy and cirrhosis patients) from Qin et al. 2014.								Count	Count
								2442	960
								% of contigs	% of contigs
								0.919082	0.36131
Contig name	Length	VirFinder score	VirFinder pvalue	VirFinder qvalue	Circular? (determined by VirSorter)	No. of predicted proteins	VirSorter prediction (category I, II, or, III or 'N' for no viral prediction)	No. proteins with blast hit to nr (E-value <= 1e-5, Score: 50)	Contig has blastn hit to NCBI nt (E-value <= 1e-10, >= 100 bp)	Bin # (Binned using COCA-COLA)		Bin	No. of contigs in bin
k99_21837_flag_0_multi_1_1123_len_2022	2022	0.999988	0	0	N	3	N	3	Y	16		1	2
k99_74846_flag_1_multi_1_0107_len_6942	6942	1	0	0	N	30	II	26	Y	16		2	46
k99_102292_flag_0_multi_1_0444_len_5299	5299	0.999998	0	0	N	4	N	4	Y	6		3	7
k99_177526_flag_0_multi_1_1540_len_2437	2437	0.999972	0	0	N	10	N	9	Y	16		4	62
k99_284810_flag_0_multi_1_0086_len_4740	4740	0.999995	0	0	N	1	N	1	N	61		5	36
k99_332355_flag_0_multi_1_1083_len_3053	3053	0.999922	0	0	N	2	N	0	N	78		6	88
k99_336207_flag_0_multi_1_0103_len_4548	4548	0.999375	0	0	N	1	N	1	N	15		7	2
k99_346881_flag_0_multi_1_0367_len_5279	5279	0.9999	0	0	N	5	N	0	N	82		8	2
k99_595945_flag_0_multi_1_0237_len_4984	4984	0.999338	0	0	N	5	N	3	N	82		9	20
k99_624473_flag_1_multi_1_0206_len_5911	5911	0.999404	0	0	N	2	N	2	N	41		10	1
k99_693614_flag_0_multi_1_0158_len_3144	3144	0.999963	0	0	N	2	N	1	N	9		11	33
k99_1000888_flag_1_multi_1_0786_len_1002	1002	0.999995	0	0	N	4	N	4	Y	16		12	43
k99_1059837_flag_0_multi_1_0255_len_1743	1743	0.999951	0	0	N	1	N	0	N	47		14	4
k99_1207402_flag_0_multi_1_1172_len_1422	1422	0.999946	0	0	N	6	II	4	Y	16		15	60
k99_1769142_flag_0_multi_1_1437_len_1073	1073	0.999987	0	0	N	4	II	3	Y	16		16	39
k99_1981905_flag_1_multi_1_0148_len_6328	6328	0.999913	0	0	N	3	N	2	N	59		17	5
k99_1989126_flag_0_multi_1_0122_len_3045	3045	0.999536	0	0	N	1	N	1	N	15		18	2
k99_1989379_flag_1_multi_1_0000_len_3368	3368	0.999636	0	0	N	5	N	3	N	116		19	32
k99_2072703_flag_0_multi_1_0346_len_3048	3048	0.999843	0	0	N	1	N	1	N	15		20	42
k99_2139943_flag_1_multi_1_0393_len_3455	3455	1	0	0	N	16	II	13	Y	16		21	18
k99_2307775_flag_1_multi_1_0000_len_3053	3053	0.999419	0	0	N	4	N	3	N	42		22	8
k99_2536028_flag_1_multi_1_0357_len_3852	3852	0.999999	0	0	N	24	II	15	N	16		23	48
k99_2560399_flag_0_multi_1_0347_len_3533	3533	0.999654	0	0	N	6	N	5	N	85		24	7
k99_2582651_flag_0_multi_1_0185_len_1833	1833	0.999957	0	0	N	1	N	0	N	64		25	25
k99_2612974_flag_1_multi_1_0000_len_4364	4364	0.999964	0	0	N	2	N	0	N	53		26	51
k99_2627833_flag_0_multi_1_0295_len_1049	1049	0.999948	0	0	N	1	N	0	N	23		27	3
k99_2766184_flag_1_multi_1_0000_len_1300	1300	0.999959	0	0	N	0	N	0	N	116		28	23
k99_2896673_flag_0_multi_1_0330_len_3313	3313	0.999407	0	0	N	5	N	1	N	70		29	34
k99_3033188_flag_1_multi_1_0000_len_3189	3189	0.999544	0	0	N	1	N	1	N	124		30	1
k99_3162947_flag_1_multi_1_0000_len_3130	3130	0.999651	0	0	N	2	N	2	N	59		31	7
k99_3503904_flag_0_multi_1_0489_len_3782	3782	0.999472	0	0	N	8	N	3	N	83		32	53
k99_3525212_flag_0_multi_1_1708_len_3371	3371	0.999873	0	0	N	1	N	1	N	32		33	3
k99_3626092_flag_1_multi_1_0000_len_1060	1060	0.999981	0	0	N	0	N	0	N	121		34	18
k99_3915772_flag_1_multi_1_0343_len_1061	1061	0.999998	0	0	N	4	N	3	Y	16		35	1
k99_4015704_flag_0_multi_1_0000_len_3703	3703	0.999901	0	0	N	6	N	5	Y	106		36	42
k99_3843_flag_0_multi_1_1381_len_1525	1525	0.99629	7.97226e-05	0.0404696	N	1	II	1	Y	61		38	1
k99_19100_flag_0_multi_1_0403_len_1414	1414	0.99642	7.97226e-05	0.0404696	N	0	N	0	N	5		39	2
k99_22976_flag_1_multi_1_0618_len_1183	1183	0.994681	7.97226e-05	0.0404696	N	2	N	2	Y	40		40	45
k99_58557_flag_1_multi_1_0000_len_1291	1291	0.998457	3.98613e-05	0.0404696	N	2	N	1	N	61		41	40
k99_64759_flag_0_multi_1_5512_len_1066	1066	0.995999	7.97226e-05	0.0404696	N	1	N	1	Y	117		42	39
k99_86849_flag_1_multi_1_0474_len_1406	1406	0.999896	3.98613e-05	0.0404696	N	5	II	5	Y	16		43	19
k99_92376_flag_0_multi_1_2327_len_1513	1513	0.99687	7.97226e-05	0.0404696	N	1	N	1	Y	61		44	1
k99_105191_flag_0_multi_1_0339_len_1251	1251	0.996695	7.97226e-05	0.0404696	N	4	N	1	N	6		45	76
k99_109269_flag_0_multi_1_0358_len_1021	1021	0.994735	7.97226e-05	0.0404696	N	2	N	2	Y	60		46	1
k99_129356_flag_0_multi_1_2336_len_1195	1195	0.999058	3.98613e-05	0.0404696	N	7	II	6	Y	27		47	22
k99_137272_flag_1_multi_1_0000_len_1037	1037	0.999362	3.98613e-05	0.0404696	N	4	II	2	Y	16		48	3
k99_175363_flag_0_multi_1_0471_len_1989	1989	0.99802	3.98613e-05	0.0404696	N	1	N	1	N	78		49	8
k99_201141_flag_0_multi_1_0098_len_2236	2236	0.99691	7.97226e-05	0.0404696	N	1	N	1	N	5		50	21
k99_205321_flag_1_multi_1_0000_len_1002	1002	0.999657	3.98613e-05	0.0404696	N	1	N	0	N	60		51	36
k99_246815_flag_0_multi_1_1541_len_1553	1553	0.999906	3.98613e-05	0.0404696	N	1	N	0	Y	77		52	43
k99_252071_flag_0_multi_1_0156_len_2278	2278	0.995006	7.97226e-05	0.0404696	N	2	N	1	N	94		53	38
k99_255125_flag_0_multi_1_0126_len_1844	1844	0.999206	3.98613e-05	0.0404696	N	1	N	1	Y	61		55	5
k99_263789_flag_0_multi_1_1804_len_1097	1097	0.995353	7.97226e-05	0.0404696	N	1	N	1	N	61		56	1
k99_267913_flag_0_multi_1_2483_len_1601	1601	0.998711	3.98613e-05	0.0404696	N	5	N	5	Y	27		57	22
k99_267947_flag_0_multi_1_0000_len_1343	1343	0.994765	7.97226e-05	0.0404696	N	2	N	0	N	43		59	68
k99_291733_flag_1_multi_1_0689_len_1028	1028	0.996687	7.97226e-05	0.0404696	N	4	II	4	Y	16		60	29
k99_367818_flag_1_multi_1_0000_len_1073	1073	0.996849	7.97226e-05	0.0404696	N	1	N	1	N	88		61	68
k99_469753_flag_0_multi_1_0984_len_1095	1095	0.998479	3.98613e-05	0.0404696	N	1	N	1	N	5		63	6
k99_507225_flag_1_multi_1_0000_len_2136	2136	0.995451	7.97226e-05	0.0404696	N	1	N	1	N	6		64	29
k99_524781_flag_0_multi_1_0352_len_1009	1009	0.994822	7.97226e-05	0.0404696	N	1	N	1	Y	19		65	45
k99_526413_flag_0_multi_1_1272_len_1231	1231	0.995571	7.97226e-05	0.0404696	N	2	N	1	N	105		66	6
k99_535089_flag_0_multi_1_0375_len_1033	1033	0.996738	7.97226e-05	0.0404696	N	1	N	1	N	86		67	1
k99_540936_flag_1_multi_1_0000_len_1237	1237	0.997125	7.97226e-05	0.0404696	N	3	N	3	Y	26		68	13
k99_553665_flag_0_multi_1_0392_len_1427	1427	0.999241	3.98613e-05	0.0404696	N	1	N	1	N	131		69	1
k99_573395_flag_0_multi_1_1709_len_1158	1158	0.996796	7.97226e-05	0.0404696	N	1	N	1	Y	123		70	8
k99_586020_flag_1_multi_1_0000_len_1671	1671	0.996432	7.97226e-05	0.0404696	N	2	N	2	N	51		72	29
k99_628933_flag_1_multi_1_0000_len_1143	1143	0.997701	7.97226e-05	0.0404696	N	2	N	2	Y	113		73	43
k99_648540_flag_0_multi_1_0343_len_1498	1498	0.997662	7.97226e-05	0.0404696	N	1	N	1	Y	61		74	4
k99_672374_flag_0_multi_1_0993_len_1046	1046	0.999388	3.98613e-05	0.0404696	N	1	N	1	N	105		75	41
k99_721980_flag_0_multi_1_0236_len_1540	1540	0.996704	7.97226e-05	0.0404696	N	1	N	0	N	127		76	2
k99_806676_flag_0_multi_1_0620_len_1132	1132	0.996598	7.97226e-05	0.0404696	N	3	N	1	Y	130		77	20
k99_815977_flag_0_multi_1_0274_len_1925	1925	0.997119	7.97226e-05	0.0404696	N	1	N	1	N	82		78	21
k99_830396_flag_0_multi_1_0453_len_1932	1932	0.995608	7.97226e-05	0.0404696	N	1	N	1	N	121		79	3
k99_869551_flag_1_multi_1_0000_len_1806	1806	0.999673	3.98613e-05	0.0404696	N	1	N	0	N	85		80	6
k99_897247_flag_0_multi_1_0647_len_1228	1228	0.995306	7.97226e-05	0.0404696	N	1	N	1	N	131		81	56
k99_910812_flag_1_multi_1_0000_len_1569	1569	0.998288	3.98613e-05	0.0404696	N	4	N	1	N	53		82	65
k99_916835_flag_0_multi_1_2426_len_1047	1047	0.996466	7.97226e-05	0.0404696	N	1	N	1	N	12		83	12
k99_931549_flag_0_multi_1_0921_len_1130	1130	0.994446	7.97226e-05	0.0404696	N	1	N	1	N	32		84	31
k99_947091_flag_0_multi_1_1255_len_1015	1015	0.996281	7.97226e-05	0.0404696	N	1	N	1	Y	110		85	34
k99_970824_flag_1_multi_1_0000_len_1256	1256	0.99669	7.97226e-05	0.0404696	N	2	N	1	N	6		86	64
k99_983158_flag_0_multi_1_0342_len_1064	1064	0.996976	7.97226e-05	0.0404696	N	1	N	1	N	86		87	15
k99_1002192_flag_0_multi_1_0114_len_1064	1064	0.995453	7.97226e-05	0.0404696	N	1	N	1	N	77		88	33
k99_1019291_flag_0_multi_1_0161_len_2588	2588	0.998745	3.98613e-05	0.0404696	N	1	N	0	N	9		89	34
k99_1034790_flag_1_multi_1_0000_len_1212	1212	0.996527	7.97226e-05	0.0404696	N	2	N	0	N	6		90	8
k99_1077523_flag_1_multi_1_0133_len_1452	1452	0.999796	3.98613e-05	0.0404696	N	6	II	5	N	16		91	3
k99_1082441_flag_1_multi_1_1289_len_1263	1263	0.99578	7.97226e-05	0.0404696	N	2	N	2	N	23		93	1
k99_1083027_flag_1_multi_1_0841_len_1537	1537	0.995789	7.97226e-05	0.0404696	N	3	N	3	N	36		94	43
k99_1146428_flag_1_multi_1_0000_len_1218	1218	0.997173	7.97226e-05	0.0404696	N	2	N	1	N	23		96	9
k99_1148829_flag_0_multi_1_1027_len_1024	1024	0.998363	3.98613e-05	0.0404696	N	1	N	1	N	20		98	20
k99_1283520_flag_1_multi_1_0000_len_1142	1142	0.997517	7.97226e-05	0.0404696	N	1	N	1	N	61		99	9
k99_1296747_flag_0_multi_1_2828_len_1135	1135	0.995029	7.97226e-05	0.0404696	N	3	N	2	N	107		100	6
k99_1321019_flag_1_multi_1_0000_len_2393	2393	0.994405	7.97226e-05	0.0404696	N	1	N	1	N	45		101	8
k99_1322997_flag_1_multi_1_0269_len_2587	2587	0.999622	3.98613e-05	0.0404696	N	8	II	7	Y	16		102	1
k99_1327106_flag_0_multi_1_0137_len_1340	1340	0.998834	3.98613e-05	0.0404696	N	1	N	0	Y	73		104	13
k99_1338548_flag_1_multi_1_0000_len_1074	1074	0.996385	7.97226e-05	0.0404696	N	3	N	1	N	6		105	29
k99_1344920_flag_0_multi_1_0587_len_1156	1156	0.995763	7.97226e-05	0.0404696	N	1	N	1	N	78		106	2
k99_1345940_flag_0_multi_1_0243_len_1541	1541	0.994743	7.97226e-05	0.0404696	N	2	N	0	N	82		107	17
k99_1355730_flag_0_multi_1_1416_len_1123	1123	0.997195	7.97226e-05	0.0404696	N	1	N	1	Y	75		109	27
k99_1365625_flag_1_multi_1_0000_len_1423	1423	0.998722	3.98613e-05	0.0404696	N	4	N	1	N	6		110	32
k99_1406966_flag_1_multi_1_0583_len_1266	1266	0.996206	7.97226e-05	0.0404696	N	2	N	1	Y	61		113	12
k99_1410049_flag_0_multi_1_1691_len_1240	1240	0.996937	7.97226e-05	0.0404696	N	3	N	3	Y	41		114	15
k99_1438570_flag_1_multi_1_0000_len_1017	1017	0.995395	7.97226e-05	0.0404696	N	1	N	1	Y	36		115	33
k99_1448643_flag_0_multi_1_1077_len_1751	1751	0.997742	7.97226e-05	0.0404696	N	1	N	1	N	116		116	71
k99_1451386_flag_1_multi_1_1501_len_1185	1185	0.996252	7.97226e-05	0.0404696	N	5	II	4	Y	16		117	8
k99_1471242_flag_1_multi_1_0000_len_1149	1149	0.996381	7.97226e-05	0.0404696	N	1	N	0	N	5		119	13
k99_1483194_flag_1_multi_1_0000_len_1259	1259	0.997529	7.97226e-05	0.0404696	N	2	N	0	N	59		121	43
k99_1528188_flag_0_multi_1_1178_len_1016	1016	0.99769	7.97226e-05	0.0404696	N	1	N	1	N	100		122	6
k99_1589537_flag_0_multi_1_1326_len_1328	1328	0.998097	3.98613e-05	0.0404696	N	1	N	1	N	32		123	18
k99_1601471_flag_0_multi_1_0672_len_1156	1156	0.995609	7.97226e-05	0.0404696	N	1	N	1	Y	61		124	24
k99_1606889_flag_1_multi_1_0000_len_1061	1061	0.996702	7.97226e-05	0.0404696	N	1	N	1	N	26		125	1
k99_1655458_flag_1_multi_1_0169_len_2116	2116	0.995181	7.97226e-05	0.0404696	N	1	N	1	Y	14		126	10
k99_1690628_flag_1_multi_1_0000_len_1988	1988	0.996089	7.97226e-05	0.0404696	N	6	N	3	N	6		127	18
k99_1696881_flag_1_multi_1_0000_len_1447	1447	0.995221	7.97226e-05	0.0404696	N	4	N	0	Y	6		128	7
k99_1701779_flag_0_multi_1_1284_len_1376	1376	0.996612	7.97226e-05	0.0404696	N	1	N	1	N	114		130	44
k99_1708325_flag_0_multi_1_0457_len_2090	2090	0.994801	7.97226e-05	0.0404696	N	1	N	1	Y	94		131	26
k99_1710902_flag_1_multi_1_0000_len_1282	1282	0.997156	7.97226e-05	0.0404696	N	2	N	2	N	23		132	2
k99_1746512_flag_1_multi_1_0000_len_1058	1058	0.994432	7.97226e-05	0.0404696	N	1	N	1	N	130
k99_1747798_flag_1_multi_1_0868_len_1263	1263	0.999167	3.98613e-05	0.0404696	N	2	N	1	N	53
k99_1848264_flag_0_multi_1_1602_len_1803	1803	0.996469	7.97226e-05	0.0404696	N	4	II	4	Y	16
k99_1874366_flag_0_multi_1_0861_len_1225	1225	0.994767	7.97226e-05	0.0404696	N	2	N	0	N	85
k99_1875069_flag_0_multi_1_1282_len_1261	1261	0.99488	7.97226e-05	0.0404696	N	1	N	1	Y	32
k99_1941636_flag_1_multi_1_0000_len_1258	1258	0.997961	7.97226e-05	0.0404696	N	2	N	1	N	42
k99_2004939_flag_1_multi_1_1156_len_1405	1405	0.994742	7.97226e-05	0.0404696	N	3	N	1	N	6
k99_2013104_flag_1_multi_1_0000_len_2075	2075	0.996268	7.97226e-05	0.0404696	N	1	N	1	N	5
k99_2028081_flag_1_multi_1_0000_len_1038	1038	0.999909	3.98613e-05	0.0404696	N	3	II	3	Y	16
k99_2070018_flag_1_multi_1_0199_len_2055	2055	0.997519	7.97226e-05	0.0404696	N	1	N	0	N	26
k99_2075471_flag_0_multi_1_0660_len_1023	1023	0.994996	7.97226e-05	0.0404696	N	1	N	1	Y	110
k99_2085621_flag_0_multi_1_0157_len_1249	1249	0.997292	7.97226e-05	0.0404696	N	1	N	1	N	50
k99_2100267_flag_0_multi_1_0000_len_1698	1698	0.99532	7.97226e-05	0.0404696	N	1	N	1	N	53
k99_2160363_flag_1_multi_1_0000_len_1091	1091	0.99681	7.97226e-05	0.0404696	N	1	N	1	N	6
k99_2161276_flag_0_multi_1_0288_len_1522	1522	0.999932	3.98613e-05	0.0404696	N	0	N	0	N	51
k99_2166171_flag_1_multi_1_1293_len_1437	1437	0.999866	3.98613e-05	0.0404696	N	8	II	7	Y	16
k99_2172572_flag_1_multi_1_0477_len_1461	1461	0.998417	3.98613e-05	0.0404696	N	1	N	1	Y	81
k99_2210537_flag_0_multi_1_1666_len_1642	1642	0.997789	7.97226e-05	0.0404696	N	1	N	1	Y	61
k99_2217740_flag_0_multi_1_0202_len_1087	1087	0.995323	7.97226e-05	0.0404696	N	1	N	1	N	75
k99_2233934_flag_1_multi_1_0000_len_1529	1529	0.99474	7.97226e-05	0.0404696	N	3	N	0	N	6
k99_2236405_flag_0_multi_1_0000_len_1467	1467	0.994366	7.97226e-05	0.0404696	N	1	N	1	N	36
k99_2296882_flag_0_multi_1_0167_len_1116	1116	0.998665	3.98613e-05	0.0404696	N	1	N	0	Y	11
k99_2319264_flag_1_multi_1_1066_len_1197	1197	0.995167	7.97226e-05	0.0404696	N	1	N	1	N	69
k99_2320368_flag_0_multi_1_0598_len_1119	1119	0.996164	7.97226e-05	0.0404696	N	1	N	1	Y	107
k99_2334018_flag_1_multi_1_0000_len_1729	1729	0.995289	7.97226e-05	0.0404696	N	1	N	1	N	81
k99_2405697_flag_1_multi_1_1620_len_1093	1093	0.996836	7.97226e-05	0.0404696	N	5	N	3	Y	27
k99_2424927_flag_0_multi_1_0101_len_1879	1879	0.99822	3.98613e-05	0.0404696	N	1	N	1	N	68
k99_2438396_flag_1_multi_1_0193_len_1135	1135	0.998028	3.98613e-05	0.0404696	N	1	N	1	N	15
k99_2469073_flag_1_multi_1_0000_len_2240	2240	0.996193	7.97226e-05	0.0404696	N	2	N	1	Y	42
k99_2474455_flag_1_multi_1_0000_len_1143	1143	0.999533	3.98613e-05	0.0404696	N	1	N	1	Y	47
k99_2518910_flag_0_multi_1_0667_len_1059	1059	0.995831	7.97226e-05	0.0404696	N	2	N	1	Y	128
k99_2542141_flag_0_multi_1_4474_len_1344	1344	0.994654	7.97226e-05	0.0404696	N	1	N	1	N	6
k99_2579066_flag_1_multi_1_0000_len_1789	1789	0.995369	7.97226e-05	0.0404696	N	1	N	1	N	41
k99_2629533_flag_0_multi_1_0225_len_1432	1432	0.994446	7.97226e-05	0.0404696	N	2	N	2	N	11
k99_2664111_flag_0_multi_1_0759_len_2076	2076	0.998341	3.98613e-05	0.0404696	N	3	N	3	N	32
k99_2680633_flag_1_multi_1_0000_len_1056	1056	0.998472	3.98613e-05	0.0404696	N	5	N	3	Y	16
k99_2702848_flag_0_multi_1_0179_len_1104	1104	0.997396	7.97226e-05	0.0404696	N	1	N	1	N	115
k99_2716197_flag_1_multi_1_0318_len_1670	1670	0.998095	3.98613e-05	0.0404696	N	6	II	6	N	16
k99_2758474_flag_1_multi_1_0000_len_1009	1009	0.995195	7.97226e-05	0.0404696	N	1	N	1	N	11
k99_2775506_flag_0_multi_1_0137_len_1337	1337	0.999551	3.98613e-05	0.0404696	N	1	N	1	N	81
k99_2778332_flag_1_multi_1_0856_len_1115	1115	0.996261	7.97226e-05	0.0404696	N	3	N	3	Y	116
k99_2782372_flag_0_multi_1_0000_len_1704	1704	0.996877	7.97226e-05	0.0404696	N	1	N	1	Y	61
k99_2785513_flag_1_multi_1_0000_len_1119	1119	0.996164	7.97226e-05	0.0404696	N	2	N	1	N	82
k99_2794315_flag_1_multi_1_0000_len_1351	1351	0.996013	7.97226e-05	0.0404696	N	2	N	2	N	64
k99_2842964_flag_1_multi_1_0000_len_2157	2157	0.995032	7.97226e-05	0.0404696	N	3	N	3	N	60
k99_2849613_flag_0_multi_1_1427_len_2089	2089	0.996085	7.97226e-05	0.0404696	N	3	N	2	N	53
k99_2963469_flag_1_multi_1_1177_len_2265	2265	0.99969	3.98613e-05	0.0404696	N	7	II	6	Y	16
k99_2980468_flag_1_multi_1_0000_len_1754	1754	0.995363	7.97226e-05	0.0404696	N	4	N	2	N	60
k99_2986799_flag_1_multi_1_0000_len_1017	1017	0.997348	7.97226e-05	0.0404696	N	1	N	1	N	4
k99_3009280_flag_0_multi_1_0194_len_1028	1028	0.99867	3.98613e-05	0.0404696	N	1	N	0	Y	52
k99_3010688_flag_1_multi_1_0752_len_1149	1149	0.994383	7.97226e-05	0.0404696	N	1	N	1	Y	26
k99_3048161_flag_1_multi_1_0090_len_1549	1549	0.994822	7.97226e-05	0.0404696	N	1	N	1	Y	4
k99_3055430_flag_0_multi_1_0051_len_1087	1087	0.99484	7.97226e-05	0.0404696	N	2	N	0	Y	59
k99_3063750_flag_1_multi_1_0000_len_1944	1944	0.999523	3.98613e-05	0.0404696	N	1	N	0	N	85
k99_3072249_flag_0_multi_1_1139_len_1091	1091	0.998075	3.98613e-05	0.0404696	N	3	II	3	N	110
k99_3157207_flag_1_multi_1_0000_len_1294	1294	0.995016	7.97226e-05	0.0404696	N	2	N	2	N	26
k99_3212387_flag_1_multi_1_0000_len_1684	1684	0.997359	7.97226e-05	0.0404696	N	0	N	0	N	75
k99_3212519_flag_1_multi_1_0628_len_1310	1310	0.998759	3.98613e-05	0.0404696	N	6	II	5	Y	16
k99_3231520_flag_0_multi_1_2845_len_1199	1199	0.994553	7.97226e-05	0.0404696	N	1	N	1	Y	61
k99_3265098_flag_0_multi_1_0236_len_1030	1030	0.998434	3.98613e-05	0.0404696	N	2	N	1	Y	82
k99_3276482_flag_1_multi_1_0100_len_1003	1003	0.995749	7.97226e-05	0.0404696	N	1	N	0	N	26
k99_3301230_flag_0_multi_1_0250_len_1902	1902	0.999913	3.98613e-05	0.0404696	N	0	N	0	N	11
k99_3334231_flag_0_multi_1_0000_len_1226	1226	0.994447	7.97226e-05	0.0404696	N	1	N	1	N	55
k99_3337258_flag_1_multi_1_0113_len_2232	2232	0.999675	3.98613e-05	0.0404696	N	9	II	7	Y	16
k99_3361180_flag_1_multi_1_2607_len_1595	1595	0.999806	3.98613e-05	0.0404696	N	7	II	6	Y	16
k99_3376190_flag_0_multi_1_0136_len_1419	1419	0.997305	7.97226e-05	0.0404696	N	2	N	1	N	82
k99_3396172_flag_0_multi_1_0150_len_1165	1165	0.994602	7.97226e-05	0.0404696	N	2	N	2	Y	60
k99_3413577_flag_1_multi_1_0000_len_1485	1485	0.996607	7.97226e-05	0.0404696	N	1	N	1	N	12
k99_3445511_flag_1_multi_1_0537_len_1067	1067	0.99571	7.97226e-05	0.0404696	N	5	II	5	Y	16
k99_3460720_flag_1_multi_1_0750_len_1246	1246	0.997008	7.97226e-05	0.0404696	N	2	N	2	N	45
k99_3570171_flag_1_multi_1_0000_len_1616	1616	0.994613	7.97226e-05	0.0404696	N	0	N	0	N	121
k99_3593920_flag_1_multi_1_0000_len_1087	1087	0.994811	7.97226e-05	0.0404696	N	2	N	2	N	2
k99_3600197_flag_0_multi_1_1186_len_1069	1069	0.995638	7.97226e-05	0.0404696	N	2	N	2	Y	32
k99_3602403_flag_1_multi_1_0083_len_1791	1791	0.99524	7.97226e-05	0.0404696	N	2	N	0	N	59
k99_3641331_flag_1_multi_1_1074_len_1133	1133	0.998526	3.98613e-05	0.0404696	N	2	N	1	N	89
k99_3660041_flag_1_multi_1_0000_len_1306	1306	0.998847	3.98613e-05	0.0404696	N	5	N	1	N	59
k99_3662733_flag_0_multi_1_0536_len_1144	1144	0.996211	7.97226e-05	0.0404696	N	4	N	3	N	75
k99_3679189_flag_0_multi_1_1918_len_1048	1048	0.994429	7.97226e-05	0.0404696	N	1	N	1	Y	61
k99_3729645_flag_1_multi_1_1312_len_1189	1189	0.999715	3.98613e-05	0.0404696	N	5	II	5	Y	16
k99_3807418_flag_1_multi_1_1280_len_1107	1107	0.995803	7.97226e-05	0.0404696	N	1	N	1	Y	61
k99_3826645_flag_1_multi_1_0000_len_1066	1066	0.997748	7.97226e-05	0.0404696	N	2	N	1	Y	75
k99_3849201_flag_1_multi_1_0000_len_1571	1571	0.99443	7.97226e-05	0.0404696	N	1	N	1	N	53
k99_3856864_flag_1_multi_1_1468_len_1141	1141	0.994954	7.97226e-05	0.0404696	N	1	N	1	Y	14
k99_3867210_flag_1_multi_1_1228_len_1166	1166	0.997941	7.97226e-05	0.0404696	N	1	N	0	Y	75
k99_3919066_flag_0_multi_1_0243_len_1663	1663	0.994872	7.97226e-05	0.0404696	N	1	N	1	N	77
k99_3940191_flag_0_multi_1_0650_len_1083	1083	0.996291	7.97226e-05	0.0404696	N	3	N	3	N	53
k99_3943242_flag_1_multi_1_0967_len_1174	1174	0.999829	3.98613e-05	0.0404696	N	1	N	0	N	85
k99_3974831_flag_0_multi_1_1466_len_1197	1197	0.996783	7.97226e-05	0.0404696	N	1	N	1	Y	61
k99_3990275_flag_1_multi_1_0000_len_1275	1275	0.994977	7.97226e-05	0.0404696	N	5	N	3	Y	16
k99_4008197_flag_1_multi_1_0000_len_1209	1209	0.999052	3.98613e-05	0.0404696	N	2	N	0	Y	75
k99_4013456_flag_0_multi_1_0582_len_1285	1285	0.996426	7.97226e-05	0.0404696	N	1	N	1	N	21
k99_4882_flag_0_multi_1_2840_len_1011	1011	0.99301	0.000159445	0.0559314	N	1	N	1	Y	121
k99_10897_flag_1_multi_1_0000_len_1071	1071	0.993717	0.000159445	0.0559314	N	1	N	1	N	18
k99_15010_flag_1_multi_1_0000_len_1243	1243	0.994359	0.000119584	0.0559314	N	1	N	1	Y	116
k99_27112_flag_1_multi_1_0000_len_1052	1052	0.993348	0.000159445	0.0559314	N	2	N	2	N	59
k99_31135_flag_0_multi_1_0635_len_1075	1075	0.993453	0.000159445	0.0559314	N	1	N	1	Y	52
k99_73136_flag_0_multi_1_0415_len_1134	1134	0.994248	0.000119584	0.0559314	N	1	N	1	N	65
k99_85285_flag_1_multi_1_0121_len_1505	1505	0.992563	0.000159445	0.0559314	N	1	N	0	N	73
k99_125198_flag_0_multi_1_1433_len_1174	1174	0.993443	0.000159445	0.0559314	N	2	N	2	Y	2
k99_141059_flag_0_multi_1_0192_len_1453	1453	0.99303	0.000159445	0.0559314	N	1	N	1	N	15
k99_187163_flag_0_multi_1_0354_len_3491	3491	0.998987	0.000121271	0.0559314	N	6	N	0	N	65
k99_243985_flag_1_multi_1_0000_len_1269	1269	0.992736	0.000159445	0.0559314	N	3	N	3	N	6
k99_246714_flag_0_multi_1_2276_len_1013	1013	0.9938	0.000159445	0.0559314	N	1	N	1	Y	40
k99_285381_flag_0_multi_1_0161_len_1215	1215	0.993077	0.000159445	0.0559314	N	1	I	1	Y	123
k99_302191_flag_0_multi_1_0682_len_2708	2708	0.992787	0.000159445	0.0559314	N	6	N	4	N	105
k99_355268_flag_0_multi_1_0534_len_2532	2532	0.992596	0.000159445	0.0559314	N	1	N	1	Y	6
k99_445606_flag_0_multi_1_1123_len_2914	2914	0.992938	0.000159445	0.0559314	N	3	N	1	N	25
k99_516970_flag_1_multi_1_0000_len_2045	2045	0.994022	0.000159445	0.0559314	N	2	N	1	N	59
k99_521563_flag_1_multi_1_0109_len_1017	1017	0.993215	0.000159445	0.0559314	N	1	N	1	N	41
k99_600496_flag_0_multi_1_0855_len_1467	1467	0.993168	0.000159445	0.0559314	N	5	N	1	N	17
k99_664441_flag_0_multi_1_0327_len_1077	1077	0.993591	0.000159445	0.0559314	N	2	N	2	Y	20
k99_691145_flag_0_multi_1_0888_len_1552	1552	0.99319	0.000159445	0.0559314	N	3	N	0	N	82
k99_701980_flag_1_multi_1_0000_len_1416	1416	0.99269	0.000159445	0.0559314	N	3	N	1	N	64
k99_727093_flag_1_multi_1_0375_len_1380	1380	0.994137	0.000119584	0.0559314	N	4	N	2	N	23
k99_731117_flag_0_multi_1_0203_len_2313	2313	0.993118	0.000159445	0.0559314	N	2	N	2	N	15
k99_766484_flag_0_multi_1_1964_len_1479	1479	0.9928	0.000159445	0.0559314	N	2	N	1	N	33
k99_777376_flag_1_multi_1_1811_len_1242	1242	0.993711	0.000159445	0.0559314	N	2	N	2	N	116
k99_836532_flag_1_multi_1_0109_len_1748	1748	0.992745	0.000159445	0.0559314	N	4	N	0	N	6
k99_854103_flag_0_multi_1_0163_len_3728	3728	0.99904	0.000121271	0.0559314	N	2	N	2	N	81
k99_866726_flag_1_multi_1_0000_len_1228	1228	0.994336	0.000119584	0.0559314	N	1	N	1	N	105
k99_888509_flag_1_multi_1_0189_len_1260	1260	0.993955	0.000159445	0.0559314	N	2	N	1	N	60
k99_930448_flag_0_multi_1_2253_len_1497	1497	0.992654	0.000159445	0.0559314	N	3	N	3	Y	115
k99_961105_flag_0_multi_1_0334_len_1206	1206	0.992543	0.000159445	0.0559314	N	2	N	2	N	40
k99_1020799_flag_1_multi_1_0294_len_1187	1187	0.994356	0.000119584	0.0559314	N	1	N	0	Y	36
k99_1052591_flag_1_multi_1_0000_len_1452	1452	0.992687	0.000159445	0.0559314	N	3	N	3	N	98
k99_1061886_flag_0_multi_1_1104_len_2544	2544	0.993299	0.000159445	0.0559314	N	2	N	2	Y	12
k99_1090940_flag_1_multi_1_0066_len_2659	2659	0.99305	0.000159445	0.0559314	N	1	N	1	N	6
k99_1102726_flag_0_multi_1_0238_len_1736	1736	0.993124	0.000159445	0.0559314	N	1	N	1	Y	2
k99_1179756_flag_1_multi_1_0000_len_1123	1123	0.994117	0.000119584	0.0559314	N	2	N	2	N	6
k99_1295813_flag_0_multi_1_0043_len_4241	4241	0.998987	0.000121271	0.0559314	N	8	N	2	N	110
k99_1357900_flag_1_multi_1_3007_len_1253	1253	0.993894	0.000159445	0.0559314	N	0	N	0	Y	75
k99_1506410_flag_1_multi_1_1698_len_1147	1147	0.993981	0.000159445	0.0559314	N	1	N	1	Y	29
k99_1518397_flag_1_multi_1_1109_len_1064	1064	0.993372	0.000159445	0.0559314	N	1	N	1	Y	8
k99_1526464_flag_1_multi_1_0000_len_1013	1013	0.992872	0.000159445	0.0559314	N	3	N	2	N	6
k99_1527099_flag_0_multi_1_2939_len_1130	1130	0.992619	0.000159445	0.0559314	N	1	N	1	Y	61
k99_1533241_flag_0_multi_1_0126_len_1206	1206	0.994128	0.000119584	0.0559314	N	1	N	1	N	90
k99_1563514_flag_0_multi_1_0329_len_7487	7487	0.999291	0.000121271	0.0559314	N	2	N	0	N	127
k99_1628959_flag_0_multi_1_1202_len_1347	1347	0.994337	0.000119584	0.0559314	N	1	N	1	Y	61
k99_1815411_flag_0_multi_1_1988_len_1120	1120	0.993453	0.000159445	0.0559314	N	1	N	1	N	131
k99_1866577_flag_1_multi_1_0000_len_1467	1467	0.994203	0.000119584	0.0559314	N	4	N	3	N	59
k99_1923070_flag_1_multi_1_0000_len_1249	1249	0.992773	0.000159445	0.0559314	N	2	N	2	N	6
k99_1987679_flag_0_multi_1_1733_len_1080	1080	0.993345	0.000159445	0.0559314	N	1	N	1	Y	1
k99_2035664_flag_0_multi_1_0513_len_3064	3064	0.99931	0.000121271	0.0559314	N	6	I	6	Y	23
k99_2081935_flag_0_multi_1_0703_len_2147	2147	0.99355	0.000159445	0.0559314	N	1	N	1	N	3
k99_2099054_flag_0_multi_1_0198_len_2017	2017	0.99408	0.000119584	0.0559314	N	3	N	2	N	121
k99_2106367_flag_0_multi_1_0575_len_1317	1317	0.992695	0.000159445	0.0559314	N	1	N	0	N	74
k99_2111524_flag_0_multi_1_0000_len_1314	1314	0.992915	0.000159445	0.0559314	N	3	N	0	N	64
k99_2264923_flag_1_multi_1_0000_len_1791	1791	0.993864	0.000159445	0.0559314	N	4	N	2	Y	4
k99_2265168_flag_0_multi_1_3392_len_1458	1458	0.992796	0.000159445	0.0559314	N	3	N	3	Y	126
k99_2308302_flag_0_multi_1_0080_len_2720	2720	0.993438	0.000159445	0.0559314	N	3	N	3	N	40
k99_2327027_flag_1_multi_1_0000_len_3748	3748	0.99923	0.000121271	0.0559314	N	4	II	4	N	72
k99_2394231_flag_0_multi_1_0000_len_1562	1562	0.993198	0.000159445	0.0559314	N	5	N	0	N	127
k99_2434875_flag_0_multi_1_1391_len_1328	1328	0.993105	0.000159445	0.0559314	N	4	N	2	N	17
k99_2436192_flag_0_multi_1_1363_len_1170	1170	0.993765	0.000159445	0.0559314	N	1	N	1	Y	110
k99_2439213_flag_1_multi_1_0000_len_3137	3137	0.998998	0.000121271	0.0559314	N	4	N	2	N	83
k99_2467913_flag_1_multi_1_0000_len_1125	1125	0.992856	0.000159445	0.0559314	N	1	N	1	N	86
k99_2497779_flag_0_multi_1_2077_len_1062	1062	0.994336	0.000119584	0.0559314	N	3	N	1	N	85
k99_2621298_flag_0_multi_1_0175_len_2612	2612	0.993761	0.000159445	0.0559314	N	2	N	1	N	2
k99_2667154_flag_1_multi_1_0000_len_1386	1386	0.993693	0.000159445	0.0559314	N	1	N	1	N	45
k99_2694306_flag_1_multi_1_0000_len_1148	1148	0.993572	0.000159445	0.0559314	N	3	N	0	N	2
k99_2718575_flag_1_multi_1_0000_len_1420	1420	0.993565	0.000159445	0.0559314	N	3	N	1	N	6
k99_2760156_flag_1_multi_1_0000_len_1124	1124	0.992813	0.000159445	0.0559314	N	2	N	2	N	61
k99_2780430_flag_0_multi_1_2776_len_1068	1068	0.992979	0.000159445	0.0559314	N	1	N	1	Y	52
k99_2793403_flag_0_multi_1_0121_len_1666	1666	0.993507	0.000159445	0.0559314	N	1	N	1	N	4
k99_2811607_flag_1_multi_1_0000_len_1748	1748	0.993464	0.000159445	0.0559314	N	1	N	1	N	116
k99_2828744_flag_0_multi_1_0209_len_2398	2398	0.992732	0.000159445	0.0559314	N	2	N	2	N	6
k99_2847896_flag_0_multi_1_1781_len_1222	1222	0.993614	0.000159445	0.0559314	N	2	N	1	Y	130
k99_2870991_flag_0_multi_1_0276_len_1040	1040	0.99387	0.000159445	0.0559314	N	2	N	2	N	43
k99_2918700_flag_0_multi_1_3326_len_1058	1058	0.994103	0.000119584	0.0559314	N	1	N	1	N	88
k99_2988026_flag_0_multi_1_0927_len_1534	1534	0.993046	0.000159445	0.0559314	N	4	N	4	Y	32
k99_3026991_flag_1_multi_1_0429_len_1684	1684	0.993401	0.000159445	0.0559314	N	3	N	2	N	124
k99_3079689_flag_0_multi_1_0485_len_1150	1150	0.99277	0.000159445	0.0559314	Y	1	N	1	Y	86
k99_3139968_flag_0_multi_1_1340_len_1114	1114	0.992662	0.000159445	0.0559314	N	1	N	1	Y	29
k99_3185913_flag_0_multi_1_0474_len_1260	1260	0.993578	0.000159445	0.0559314	N	1	N	1	Y	68
k99_3321366_flag_0_multi_1_2782_len_1066	1066	0.9939	0.000159445	0.0559314	N	2	N	2	Y	20
k99_3558141_flag_0_multi_1_0000_len_1745	1745	0.993887	0.000159445	0.0559314	N	3	N	3	Y	75
k99_3564260_flag_1_multi_1_0000_len_1408	1408	0.99322	0.000159445	0.0559314	N	1	N	1	N	59
k99_3659455_flag_1_multi_1_0000_len_1206	1206	0.994028	0.000159445	0.0559314	N	1	N	1	N	4
k99_3750053_flag_1_multi_1_0000_len_1063	1063	0.993143	0.000159445	0.0559314	N	3	N	3	N	4
k99_3871000_flag_1_multi_1_0000_len_1110	1110	0.994135	0.000119584	0.0559314	N	2	N	2	N	89
k99_3942085_flag_1_multi_1_0000_len_1142	1142	0.993132	0.000159445	0.0559314	N	2	N	1	N	26
k99_3973715_flag_1_multi_1_0000_len_1648	1648	0.993447	0.000159445	0.0559314	N	2	N	2	N	60
k99_3974960_flag_0_multi_1_0213_len_1695	1695	0.993899	0.000159445	0.0559314	N	1	N	1	N	9
k99_4027799_flag_1_multi_1_0000_len_1226	1226	0.993651	0.000159445	0.0559314	N	3	N	1	N	4
k99_52888_flag_0_multi_1_1603_len_1022	1022	0.992319	0.000199306	0.0665956	N	3	N	3	N	42
k99_108335_flag_1_multi_1_1773_len_1114	1114	0.992122	0.000199306	0.0665956	N	3	N	3	N	4
k99_158862_flag_1_multi_1_0540_len_1340	1340	0.992254	0.000199306	0.0665956	N	1	N	1	Y	14
k99_208316_flag_0_multi_1_0328_len_1198	1198	0.992331	0.000199306	0.0665956	N	1	N	1	N	22
k99_239969_flag_0_multi_1_1074_len_1551	1551	0.992359	0.000199306	0.0665956	N	1	N	1	N	131
k99_697178_flag_1_multi_1_0000_len_1968	1968	0.992139	0.000199306	0.0665956	N	1	N	1	N	121
k99_1410609_flag_1_multi_1_0000_len_1003	1003	0.992289	0.000199306	0.0665956	N	2	N	1	N	73
k99_1481251_flag_0_multi_1_1825_len_1151	1151	0.992428	0.000199306	0.0665956	N	1	N	1	N	36
k99_1603345_flag_0_multi_1_1635_len_1059	1059	0.992358	0.000199306	0.0665956	N	1	N	0	Y	75
k99_1987998_flag_0_multi_1_2636_len_1313	1313	0.992482	0.000199306	0.0665956	N	1	N	1	N	36
k99_2132539_flag_0_multi_1_1455_len_1075	1075	0.992265	0.000199306	0.0665956	N	1	N	1	Y	2
k99_2296632_flag_0_multi_1_1269_len_1013	1013	0.992248	0.000199306	0.0665956	N	1	N	0	N	59
k99_2957788_flag_0_multi_1_0144_len_1280	1280	0.992523	0.000199306	0.0665956	N	1	N	1	Y	72
k99_3167505_flag_0_multi_1_0000_len_1442	1442	0.992155	0.000199306	0.0665956	N	1	N	1	Y	89
k99_3285973_flag_0_multi_1_1999_len_1590	1590	0.99252	0.000199306	0.0665956	N	3	N	2	N	116
k99_147844_flag_1_multi_1_0008_len_40225	40225	0.998851	0.000242542	0.0787979	Y	50	II	49	Y	26
k99_219738_flag_0_multi_1_1699_len_3559	3559	0.99881	0.000242542	0.0787979	N	2	N	2	Y	31
k99_736437_flag_0_multi_1_0117_len_4208	4208	0.998792	0.000242542	0.0787979	N	4	N	0	N	4
k99_919459_flag_0_multi_1_0466_len_4215	4215	0.998796	0.000242542	0.0787979	N	11	III	4	Y	127
k99_1554918_flag_1_multi_1_0000_len_3861	3861	0.998793	0.000242542	0.0787979	N	1	N	1	N	119
k99_2950484_flag_0_multi_1_0430_len_4284	4284	0.998932	0.000242542	0.0787979	N	5	I	5	N	53
k99_3026875_flag_1_multi_1_0037_len_3573	3573	0.998926	0.000242542	0.0787979	N	7	N	6	Y	43
k99_3266606_flag_1_multi_1_0000_len_4814	4814	0.998752	0.000242542	0.0787979	N	1	N	1	N	12
k99_3874589_flag_1_multi_1_0000_len_1047	1047	0.992054	0.000239168	0.0787979	N	2	N	2	N	81
k99_100503_flag_0_multi_1_1352_len_1053	1053	0.991968	0.000279029	0.0884741	N	2	N	2	N	107
k99_738038_flag_0_multi_1_1364_len_1184	1184	0.991927	0.000279029	0.0884741	N	1	N	1	Y	12
k99_918342_flag_0_multi_1_0688_len_1262	1262	0.991902	0.000279029	0.0884741	N	1	N	1	N	15
k99_2428914_flag_1_multi_1_0000_len_1241	1241	0.991926	0.000279029	0.0884741	N	2	N	2	N	6
k99_2437949_flag_1_multi_1_0000_len_1134	1134	0.991842	0.000279029	0.0884741	N	1	N	1	N	81
k99_2615193_flag_1_multi_1_0000_len_1313	1313	0.991975	0.000279029	0.0884741	N	1	N	1	N	121
k99_2914870_flag_0_multi_1_1094_len_1617	1617	0.991935	0.000279029	0.0884741	N	1	N	1	N	61
k99_3460006_flag_0_multi_1_0330_len_1523	1523	0.991788	0.000279029	0.0884741	N	2	N	0	N	114
k99_61103_flag_1_multi_1_0000_len_1207	1207	0.991723	0.00031889	0.10051	N	1	N	1	Y	116
k99_3760570_flag_1_multi_1_0000_len_1340	1340	0.991741	0.00031889	0.10051	N	1	N	1	N	116
k99_389820_flag_0_multi_1_0283_len_3067	3067	0.998732	0.000363813	0.112322	N	7	N	7	N	105
k99_1661586_flag_0_multi_1_0000_len_3126	3126	0.998745	0.000363813	0.112322	N	1	N	1	N	45
k99_2288545_flag_0_multi_1_0026_len_6311	6311	0.998716	0.000363813	0.112322	N	5	II	2	N	82
k99_2344575_flag_0_multi_1_0242_len_1751	1751	0.991722	0.000358752	0.112322	N	2	N	2	N	65
k99_2350408_flag_1_multi_1_0000_len_6483	6483	0.998721	0.000363813	0.112322	N	11	II	6	N	59
k99_2417630_flag_0_multi_1_0143_len_3810	3810	0.998745	0.000363813	0.112322	N	4	N	1	N	83
k99_3319795_flag_1_multi_1_0000_len_3352	3352	0.998746	0.000363813	0.112322	N	7	N	5	N	47
k99_2961_flag_1_multi_1_1228_len_1223	1223	0.98494	0.00091681	0.117037	N	1	I	1	Y	116
k99_7313_flag_0_multi_1_0224_len_3857	3857	0.997852	0.000485084	0.117037	N	3	N	3	Y	130
k99_11714_flag_0_multi_1_4286_len_1821	1821	0.986951	0.000757364	0.117037	N	3	II	3	N	45
k99_13783_flag_0_multi_1_0825_len_1093	1093	0.987328	0.000757364	0.117037	N	3	N	1	N	6
k99_18417_flag_1_multi_1_0000_len_1377	1377	0.990832	0.000438474	0.117037	N	1	N	1	N	60
k99_21807_flag_1_multi_1_0000_len_1156	1156	0.988823	0.000677642	0.117037	N	1	N	1	Y	86
k99_23890_flag_0_multi_1_0115_len_1485	1485	0.987938	0.000757364	0.117037	N	3	N	2	Y	94
k99_35094_flag_0_multi_1_1263_len_1192	1192	0.986044	0.000876948	0.117037	N	1	N	1	N	26
k99_45934_flag_1_multi_1_0000_len_1047	1047	0.983976	0.000996532	0.117037	N	1	N	1	N	65
k99_53669_flag_1_multi_1_0265_len_1154	1154	0.987737	0.000757364	0.117037	N	1	N	1	N	88
k99_62684_flag_0_multi_1_1434_len_1494	1494	0.985644	0.000876948	0.117037	N	4	N	4	Y	61
k99_79666_flag_0_multi_1_0247_len_3547	3547	0.998515	0.000485084	0.117037	N	1	N	1	Y	82
k99_83605_flag_1_multi_1_0219_len_2108	2108	0.990996	0.000438474	0.117037	N	5	N	5	N	29
k99_85319_flag_1_multi_1_0793_len_1423	1423	0.984174	0.000996532	0.117037	N	4	N	2	N	105
k99_95051_flag_0_multi_1_0249_len_2144	2144	0.984312	0.000956671	0.117037	N	2	N	2	Y	32
k99_101999_flag_1_multi_1_0000_len_1164	1164	0.990549	0.000597919	0.117037	N	3	N	2	N	45
k99_106473_flag_0_multi_1_1566_len_1274	1274	0.991146	0.000438474	0.117037	N	1	N	1	Y	65
k99_120294_flag_0_multi_1_0357_len_2061	2061	0.984884	0.00091681	0.117037	N	1	N	1	Y	26
k99_127992_flag_0_multi_1_2094_len_1288	1288	0.984755	0.00091681	0.117037	N	1	N	1	Y	41
k99_129982_flag_0_multi_1_0340_len_1453	1453	0.98346	0.000996532	0.117037	N	1	N	1	N	77
k99_135235_flag_0_multi_1_0444_len_3429	3429	0.997776	0.000485084	0.117037	N	3	N	1	N	107
k99_149873_flag_0_multi_1_0558_len_1335	1335	0.982637	0.00103639	0.117037	N	1	N	1	Y	61
k99_160268_flag_1_multi_1_0000_len_1247	1247	0.99032	0.000597919	0.117037	N	1	N	1	N	50
k99_160852_flag_0_multi_1_0728_len_1019	1019	0.989195	0.000677642	0.117037	N	1	N	1	Y	84
k99_168468_flag_0_multi_1_0695_len_2244	2244	0.985824	0.000876948	0.117037	N	5	N	2	N	127
k99_170609_flag_1_multi_1_0267_len_5124	5124	0.997291	0.000606355	0.117037	N	7	N	4	N	73
k99_184662_flag_1_multi_1_0000_len_1095	1095	0.983511	0.000996532	0.117037	N	1	N	1	N	82
k99_204899_flag_0_multi_1_0434_len_4986	4986	0.997299	0.000606355	0.117037	N	1	N	1	N	51
k99_226272_flag_0_multi_1_0139_len_3905	3905	0.998422	0.000485084	0.117037	N	3	N	2	N	123
k99_233756_flag_0_multi_1_1284_len_1018	1018	0.987251	0.000757364	0.117037	N	1	N	1	Y	41
k99_236426_flag_0_multi_1_0160_len_1164	1164	0.988295	0.000757364	0.117037	N	1	N	0	N	86
k99_240019_flag_0_multi_1_1745_len_1079	1079	0.985877	0.000876948	0.117037	N	2	N	2	Y	34
k99_260160_flag_0_multi_1_0716_len_4543	4543	0.997135	0.000606355	0.117037	N	7	N	4	N	11
k99_260360_flag_0_multi_1_1363_len_1141	1141	0.983961	0.000996532	0.117037	N	1	N	1	N	42
k99_266534_flag_0_multi_1_0082_len_1201	1201	0.984103	0.000996532	0.117037	N	3	N	0	N	94
k99_269899_flag_1_multi_1_0317_len_1171	1171	0.983196	0.00103639	0.117037	N	3	N	0	N	6
k99_275555_flag_0_multi_1_0706_len_1502	1502	0.984361	0.000956671	0.117037	N	2	N	2	Y	121
k99_278279_flag_0_multi_1_0472_len_1644	1644	0.984064	0.000996532	0.117037	N	2	N	2	N	5
k99_280528_flag_0_multi_1_0474_len_1216	1216	0.983883	0.000996532	0.117037	N	1	N	1	N	45
k99_288485_flag_0_multi_1_1243_len_1056	1056	0.990073	0.000597919	0.117037	N	1	N	1	N	2
k99_290618_flag_1_multi_1_0000_len_1538	1538	0.982158	0.00103639	0.117037	N	2	N	1	N	116
k99_291212_flag_1_multi_1_0000_len_1372	1372	0.99059	0.000597919	0.117037	N	1	N	1	N	36
k99_300138_flag_1_multi_1_0000_len_1257	1257	0.989783	0.000637781	0.117037	N	1	N	1	N	81
k99_307955_flag_1_multi_1_0000_len_1165	1165	0.986774	0.000837087	0.117037	N	3	N	0	N	11
k99_311333_flag_0_multi_1_0162_len_1213	1213	0.990676	0.000518197	0.117037	N	1	N	1	Y	42
k99_340628_flag_0_multi_1_0524_len_3211	3211	0.997072	0.000727626	0.117037	N	1	N	1	Y	110
k99_341509_flag_1_multi_1_0496_len_2538	2538	0.98596	0.000876948	0.117037	N	1	N	1	N	81
k99_352260_flag_1_multi_1_0355_len_1930	1930	0.985463	0.000876948	0.117037	N	3	N	1	N	40
k99_358133_flag_1_multi_1_0810_len_1013	1013	0.989264	0.000677642	0.117037	N	1	N	1	Y	84
k99_358794_flag_1_multi_1_0000_len_1375	1375	0.988147	0.000757364	0.117037	N	2	N	0	N	5
k99_363516_flag_0_multi_1_1974_len_1102	1102	0.988371	0.000757364	0.117037	N	2	N	2	N	79
k99_374125_flag_1_multi_1_0000_len_4173	4173	0.997034	0.000727626	0.117037	N	11	N	1	N	59
k99_376667_flag_1_multi_1_0000_len_1050	1050	0.986518	0.000876948	0.117037	N	1	N	1	N	86
k99_376840_flag_1_multi_1_1503_len_1157	1157	0.982891	0.00103639	0.117037	N	1	N	1	Y	84
k99_377316_flag_0_multi_1_0159_len_1104	1104	0.986864	0.000757364	0.117037	N	1	N	1	N	51
k99_387102_flag_1_multi_1_0138_len_3586	3586	0.998274	0.000485084	0.117037	N	4	N	2	N	83
k99_392193_flag_1_multi_1_0000_len_2901	2901	0.982292	0.00103639	0.117037	N	2	N	2	N	26
k99_408627_flag_0_multi_1_0465_len_1046	1046	0.983482	0.000996532	0.117037	N	2	N	2	N	105
k99_408970_flag_0_multi_1_0218_len_1930	1930	0.984151	0.000996532	0.117037	N	5	N	2	N	105
k99_411140_flag_1_multi_1_0000_len_3028	3028	0.997118	0.000606355	0.117037	N	1	N	1	N	40
k99_425709_flag_0_multi_1_1386_len_1037	1037	0.991657	0.000398613	0.117037	N	1	N	1	N	30
k99_427719_flag_0_multi_1_0327_len_2120	2120	0.988023	0.000757364	0.117037	N	1	N	0	N	127
k99_430732_flag_0_multi_1_0053_len_3126	3126	0.9971	0.000606355	0.117037	N	4	N	4	N	4
k99_441550_flag_1_multi_1_2255_len_1203	1203	0.989071	0.000677642	0.117037	N	3	N	3	N	116
k99_448973_flag_0_multi_1_0140_len_1386	1386	0.98213	0.00103639	0.117037	N	2	N	2	Y	36
k99_451262_flag_0_multi_1_0068_len_6256	6256	0.997184	0.000606355	0.117037	N	1	N	1	N	104
k99_451950_flag_1_multi_1_0144_len_1068	1068	0.984619	0.00091681	0.117037	N	1	N	1	N	61
k99_460155_flag_1_multi_1_0227_len_1026	1026	0.982648	0.00103639	0.117037	N	1	N	1	Y	61
k99_463171_flag_0_multi_1_1173_len_1028	1028	0.983376	0.000996532	0.117037	N	2	N	2	Y	89
k99_484217_flag_0_multi_1_0237_len_1449	1449	0.989288	0.000677642	0.117037	N	1	N	1	N	45
k99_487353_flag_0_multi_1_0786_len_1028	1028	0.985293	0.00091681	0.117037	N	1	N	1	N	86
k99_493746_flag_0_multi_1_1402_len_1083	1083	0.982916	0.00103639	0.117037	N	2	N	2	N	15
k99_503963_flag_0_multi_1_0756_len_1157	1157	0.984491	0.000956671	0.117037	N	3	N	1	N	22
k99_505695_flag_0_multi_1_2088_len_1445	1445	0.984745	0.00091681	0.117037	N	2	N	2	N	116
k99_508021_flag_0_multi_1_0337_len_1166	1166	0.983797	0.000996532	0.117037	N	2	N	2	Y	41
k99_521381_flag_0_multi_1_0783_len_1044	1044	0.983214	0.00103639	0.117037	N	1	N	1	Y	29
k99_530248_flag_1_multi_1_0182_len_1033	1033	0.987307	0.000757364	0.117037	N	1	N	1	N	12
k99_550423_flag_0_multi_1_0550_len_5369	5369	0.997173	0.000606355	0.117037	N	7	II	3	N	83
k99_581583_flag_1_multi_1_0190_len_1047	1047	0.982388	0.00103639	0.117037	N	2	N	1	N	89
k99_582683_flag_0_multi_1_0320_len_1695	1695	0.987901	0.000757364	0.117037	N	1	N	1	N	45
k99_587791_flag_0_multi_1_1674_len_1383	1383	0.990231	0.000597919	0.117037	N	1	N	1	N	121
k99_597250_flag_0_multi_1_0378_len_3860	3860	0.998235	0.000485084	0.117037	N	2	N	2	N	78
k99_602569_flag_1_multi_1_0000_len_1407	1407	0.989932	0.000597919	0.117037	N	1	N	1	N	115
k99_608588_flag_0_multi_1_0278_len_3985	3985	0.997018	0.000848896	0.117037	N	5	N	2	N	104
k99_612376_flag_1_multi_1_0000_len_1027	1027	0.983984	0.000996532	0.117037	N	2	N	2	Y	23
k99_624039_flag_0_multi_1_1634_len_1384	1384	0.983458	0.000996532	0.117037	N	2	N	2	Y	20
k99_629231_flag_0_multi_1_1123_len_1764	1764	0.985682	0.000876948	0.117037	N	3	N	3	Y	25
k99_635446_flag_0_multi_1_0207_len_10801	10801	0.997678	0.000485084	0.117037	N	20	N	5	N	15
k99_641160_flag_1_multi_1_0000_len_1217	1217	0.985177	0.00091681	0.117037	N	3	N	2	N	86
k99_647759_flag_0_multi_1_3641_len_1379	1379	0.989638	0.000637781	0.117037	N	3	N	3	N	20
k99_652097_flag_0_multi_1_0228_len_3130	3130	0.996561	0.000970167	0.117037	N	4	II	3	N	15
k99_660984_flag_1_multi_1_1467_len_1040	1040	0.982732	0.00103639	0.117037	N	2	N	1	N	5
k99_669590_flag_1_multi_1_0000_len_1498	1498	0.983041	0.00103639	0.117037	N	3	N	3	Y	130
k99_678611_flag_0_multi_1_0471_len_1459	1459	0.98955	0.000677642	0.117037	N	1	N	1	N	65
k99_692765_flag_0_multi_1_0537_len_1533	1533	0.990317	0.000597919	0.117037	N	1	N	1	N	3
k99_708878_flag_0_multi_1_2093_len_1561	1561	0.986935	0.000757364	0.117037	N	2	N	2	Y	25
k99_711935_flag_1_multi_1_0000_len_1752	1752	0.989611	0.000677642	0.117037	N	1	N	0	N	2
k99_712358_flag_0_multi_1_1183_len_1198	1198	0.990085	0.000597919	0.117037	N	1	N	1	Y	34
k99_712372_flag_1_multi_1_2291_len_1055	1055	0.989899	0.000597919	0.117037	N	1	N	1	N	4
k99_713125_flag_0_multi_1_0000_len_2170	2170	0.989387	0.000677642	0.117037	N	1	N	1	N	121
k99_732320_flag_1_multi_1_0000_len_2426	2426	0.988355	0.000757364	0.117037	N	5	N	1	N	6
k99_743034_flag_0_multi_1_2809_len_1053	1053	0.984968	0.00091681	0.117037	N	2	N	2	Y	28
k99_747369_flag_0_multi_1_1588_len_1484	1484	0.985299	0.00091681	0.117037	N	4	N	1	N	116
k99_747875_flag_1_multi_1_0742_len_1163	1163	0.989972	0.000597919	0.117037	N	2	N	2	N	60
k99_749579_flag_0_multi_1_0059_len_2467	2467	0.990126	0.000597919	0.117037	N	1	N	0	N	123
k99_757326_flag_0_multi_1_1390_len_1200	1200	0.991445	0.000398613	0.117037	N	1	N	1	N	123
k99_759791_flag_1_multi_1_0153_len_2459	2459	0.985072	0.00091681	0.117037	N	1	N	1	N	63
k99_759894_flag_0_multi_1_0612_len_1276	1276	0.98518	0.00091681	0.117037	N	2	N	2	N	98
k99_774952_flag_1_multi_1_1374_len_1453	1453	0.987349	0.000757364	0.117037	N	1	N	1	N	6
k99_776838_flag_0_multi_1_0264_len_1272	1272	0.98719	0.000757364	0.117037	N	2	N	2	N	64
k99_779475_flag_1_multi_1_0000_len_1312	1312	0.985734	0.000876948	0.117037	N	2	N	2	Y	45
k99_783872_flag_0_multi_1_1453_len_1145	1145	0.986768	0.000837087	0.117037	N	2	N	2	N	73
k99_788041_flag_0_multi_1_0100_len_1595	1595	0.9882	0.000757364	0.117037	N	1	N	1	N	61
k99_788815_flag_1_multi_1_0000_len_1078	1078	0.984515	0.000956671	0.117037	N	1	N	1	Y	86
k99_789981_flag_0_multi_1_0068_len_6467	6467	0.997941	0.000485084	0.117037	N	7	II	4	N	116
k99_802467_flag_1_multi_1_0000_len_1460	1460	0.987113	0.000757364	0.117037	N	6	N	2	N	105
k99_802730_flag_1_multi_1_0000_len_1416	1416	0.987297	0.000757364	0.117037	N	1	N	1	N	23
k99_810453_flag_1_multi_1_0000_len_1407	1407	0.986057	0.000876948	0.117037	N	2	N	1	N	61
k99_813842_flag_0_multi_1_1763_len_1398	1398	0.982162	0.00103639	0.117037	N	2	N	2	Y	34
k99_818396_flag_0_multi_1_0077_len_2048	2048	0.986916	0.000757364	0.117037	N	2	N	2	N	40
k99_824981_flag_0_multi_1_0069_len_3563	3563	0.997457	0.000606355	0.117037	N	3	N	1	N	15
k99_831797_flag_1_multi_1_0000_len_1026	1026	0.98662	0.000876948	0.117037	N	1	N	1	N	59
k99_836068_flag_0_multi_1_0164_len_1016	1016	0.983457	0.000996532	0.117037	N	1	N	1	Y	73
k99_844235_flag_1_multi_1_0000_len_3306	3306	0.997291	0.000606355	0.117037	N	2	N	0	N	59
k99_846845_flag_0_multi_1_0066_len_1153	1153	0.989962	0.000597919	0.117037	N	1	N	1	N	113
k99_859017_flag_0_multi_1_0493_len_1641	1641	0.982885	0.00103639	0.117037	N	3	N	3	Y	25
k99_863650_flag_0_multi_1_0390_len_2609	2609	0.983368	0.000996532	0.117037	N	2	N	2	N	47
k99_865244_flag_0_multi_1_2003_len_1277	1277	0.986877	0.000757364	0.117037	N	1	N	1	N	107
k99_878292_flag_1_multi_1_1745_len_1875	1875	0.986201	0.000876948	0.117037	N	1	N	1	N	53
k99_881808_flag_1_multi_1_0000_len_1086	1086	0.987821	0.000757364	0.117037	N	2	N	2	N	73
k99_881987_flag_0_multi_1_1477_len_1020	1020	0.985201	0.00091681	0.117037	N	1	N	1	Y	34
k99_896338_flag_0_multi_1_1940_len_1506	1506	0.989805	0.000637781	0.117037	N	2	N	1	N	15
k99_899593_flag_0_multi_1_1062_len_1323	1323	0.983853	0.000996532	0.117037	N	1	N	1	N	81
k99_906265_flag_0_multi_1_0210_len_1482	1482	0.985914	0.000876948	0.117037	N	5	N	5	N	109
k99_910725_flag_0_multi_1_0000_len_2441	2441	0.987972	0.000757364	0.117037	N	2	N	2	Y	131
k99_911701_flag_0_multi_1_0421_len_1311	1311	0.983707	0.000996532	0.117037	N	1	N	0	N	116
k99_915228_flag_0_multi_1_3198_len_1400	1400	0.991385	0.000438474	0.117037	N	3	N	3	Y	28
k99_915452_flag_0_multi_1_1437_len_2298	2298	0.984018	0.000996532	0.117037	N	2	N	2	N	89
k99_919098_flag_1_multi_1_0513_len_1035	1035	0.990883	0.000438474	0.117037	N	1	N	1	N	19
k99_919698_flag_1_multi_1_0000_len_1402	1402	0.984918	0.00091681	0.117037	N	1	N	1	N	9
k99_922503_flag_0_multi_1_1124_len_1940	1940	0.98335	0.000996532	0.117037	N	1	N	1	Y	117
k99_925259_flag_0_multi_1_0184_len_1075	1075	0.988112	0.000757364	0.117037	N	1	N	1	N	86
k99_927462_flag_0_multi_1_0414_len_7124	7124	0.997445	0.000606355	0.117037	N	8	II	1	N	127
k99_935143_flag_1_multi_1_1379_len_2297	2297	0.982835	0.00103639	0.117037	N	2	N	2	Y	121
k99_935653_flag_0_multi_1_0452_len_2357	2357	0.991364	0.000438474	0.117037	N	1	N	1	Y	26
k99_936492_flag_1_multi_1_1148_len_1101	1101	0.991162	0.000438474	0.117037	N	5	N	2	N	16
k99_941635_flag_1_multi_1_2128_len_1410	1410	0.985636	0.000876948	0.117037	N	1	N	1	Y	86
k99_949243_flag_1_multi_1_0058_len_1138	1138	0.987078	0.000757364	0.117037	N	1	N	1	Y	75
k99_960509_flag_0_multi_1_1476_len_2341	2341	0.987072	0.000757364	0.117037	N	1	N	1	N	4
k99_970339_flag_1_multi_1_0000_len_1846	1846	0.989233	0.000677642	0.117037	N	1	N	1	N	122
k99_977494_flag_0_multi_1_1372_len_1010	1010	0.986298	0.000876948	0.117037	N	1	N	1	N	65
k99_980667_flag_0_multi_1_0173_len_1083	1083	0.984779	0.00091681	0.117037	N	1	N	1	N	12
k99_981029_flag_1_multi_1_0000_len_1185	1185	0.985124	0.00091681	0.117037	N	1	N	1	Y	73
k99_984881_flag_0_multi_1_2015_len_1166	1166	0.987782	0.000757364	0.117037	N	2	N	2	Y	61
k99_996395_flag_1_multi_1_0000_len_1144	1144	0.985923	0.000876948	0.117037	N	1	N	1	N	40
k99_998509_flag_1_multi_1_0000_len_1190	1190	0.987985	0.000757364	0.117037	N	2	N	2	N	86
k99_1010763_flag_0_multi_1_1694_len_1020	1020	0.984024	0.000996532	0.117037	N	1	N	1	Y	34
k99_1026225_flag_0_multi_1_0192_len_1036	1036	0.98748	0.000757364	0.117037	N	3	N	1	N	86
k99_1027242_flag_0_multi_1_2359_len_2019	2019	0.984637	0.00091681	0.117037	N	2	N	2	N	20
k99_1041108_flag_1_multi_1_1465_len_2051	2051	0.983625	0.000996532	0.117037	N	1	N	1	N	88
k99_1051641_flag_0_multi_1_0361_len_1014	1014	0.9872	0.000757364	0.117037	N	4	N	1	N	5
k99_1055401_flag_0_multi_1_0141_len_1306	1306	0.988058	0.000757364	0.117037	N	1	N	1	Y	32
k99_1069340_flag_0_multi_1_0028_len_6588	6588	0.997579	0.000485084	0.117037	N	11	II	5	N	99
k99_1094972_flag_0_multi_1_0038_len_4572	4572	0.996112	0.000970167	0.117037	N	4	N	4	Y	47
k99_1095339_flag_0_multi_1_1715_len_1131	1131	0.986594	0.000876948	0.117037	N	1	N	1	N	34
k99_1102413_flag_1_multi_1_3023_len_1055	1055	0.982114	0.00103639	0.117037	N	1	N	1	N	91
k99_1105457_flag_0_multi_1_0134_len_2782	2782	0.983059	0.00103639	0.117037	N	4	N	3	N	51
k99_1113974_flag_1_multi_1_0131_len_1016	1016	0.990405	0.000597919	0.117037	N	1	N	1	Y	32
k99_1114020_flag_1_multi_1_0000_len_1529	1529	0.983639	0.000996532	0.117037	N	1	N	1	N	45
k99_1124623_flag_0_multi_1_0741_len_1813	1813	0.988341	0.000757364	0.117037	N	2	N	2	Y	121
k99_1125265_flag_0_multi_1_0606_len_1320	1320	0.984636	0.00091681	0.117037	N	1	N	1	Y	32
k99_1126051_flag_0_multi_1_0340_len_1039	1039	0.988028	0.000757364	0.117037	N	1	N	1	Y	40
k99_1127777_flag_0_multi_1_0401_len_1296	1296	0.988617	0.000717503	0.117037	N	1	N	1	N	109
k99_1140760_flag_0_multi_1_1213_len_1360	1360	0.986994	0.000757364	0.117037	N	1	N	1	Y	40
k99_1164691_flag_0_multi_1_0139_len_10502	10502	0.998516	0.000485084	0.117037	N	18	II	6	N	127
k99_1164761_flag_0_multi_1_4169_len_1598	1598	0.988256	0.000757364	0.117037	N	2	N	2	Y	20
k99_1168016_flag_0_multi_1_3051_len_1020	1020	0.985903	0.000876948	0.117037	N	1	N	1	Y	89
k99_1181571_flag_1_multi_1_1839_len_1056	1056	0.985824	0.000876948	0.117037	N	1	N	1	N	88
k99_1182084_flag_0_multi_1_0082_len_2288	2288	0.990837	0.000438474	0.117037	N	1	N	1	Y	81
k99_1185419_flag_0_multi_1_1087_len_1461	1461	0.986914	0.000757364	0.117037	N	1	N	0	N	45
k99_1188923_flag_0_multi_1_0165_len_1071	1071	0.990444	0.000597919	0.117037	N	1	N	1	Y	65
k99_1190941_flag_0_multi_1_0237_len_1239	1239	0.988383	0.000757364	0.117037	N	1	N	1	Y	86
k99_1191591_flag_1_multi_1_0000_len_1102	1102	0.989191	0.000677642	0.117037	N	1	N	1	Y	121
k99_1203755_flag_1_multi_1_0000_len_1119	1119	0.988995	0.000677642	0.117037	N	3	N	1	N	86
k99_1206666_flag_0_multi_1_0052_len_1253	1253	0.990973	0.000438474	0.117037	N	1	N	0	N	51
k99_1212468_flag_0_multi_1_0321_len_1315	1315	0.991019	0.000438474	0.117037	N	1	N	1	N	98
k99_1221321_flag_1_multi_1_0000_len_2722	2722	0.989414	0.000677642	0.117037	N	3	N	3	N	11
k99_1229384_flag_0_multi_1_0370_len_1098	1098	0.984746	0.00091681	0.117037	N	1	N	1	N	123
k99_1248921_flag_0_multi_1_0380_len_1021	1021	0.987205	0.000757364	0.117037	N	2	N	2	Y	26
k99_1249396_flag_1_multi_1_0194_len_1028	1028	0.987255	0.000757364	0.117037	N	2	N	2	N	19
k99_1283559_flag_1_multi_1_0739_len_1317	1317	0.986171	0.000876948	0.117037	N	1	N	1	Y	89
k99_1285302_flag_1_multi_1_0000_len_1559	1559	0.983831	0.000996532	0.117037	N	1	N	1	Y	87
k99_1302665_flag_0_multi_1_1617_len_1262	1262	0.985244	0.00091681	0.117037	N	2	N	2	N	5
k99_1304517_flag_1_multi_1_0030_len_16882	16882	0.996565	0.000970167	0.117037	N	20	II	18	N	4
k99_1307234_flag_0_multi_1_0276_len_1514	1514	0.989009	0.000677642	0.117037	N	6	N	3	N	78
k99_1307469_flag_1_multi_1_0000_len_2216	2216	0.986526	0.000876948	0.117037	N	1	N	1	Y	86
k99_1321866_flag_0_multi_1_0101_len_1781	1781	0.985078	0.00091681	0.117037	N	4	N	4	Y	130
k99_1322297_flag_1_multi_1_0000_len_1055	1055	0.989061	0.000677642	0.117037	N	1	N	1	Y	60
k99_1328923_flag_0_multi_1_1608_len_1125	1125	0.990546	0.000597919	0.117037	N	1	N	1	N	68
k99_1358686_flag_0_multi_1_1705_len_1794	1794	0.983581	0.000996532	0.117037	N	2	N	2	N	123
k99_1372697_flag_0_multi_1_0748_len_2064	2064	0.985162	0.00091681	0.117037	N	1	N	1	N	109
k99_1378887_flag_1_multi_1_0000_len_1855	1855	0.990445	0.000597919	0.117037	N	4	N	1	N	116
k99_1388464_flag_0_multi_1_0432_len_2462	2462	0.991376	0.000438474	0.117037	N	3	N	1	N	105
k99_1400840_flag_1_multi_1_0000_len_4323	4323	0.998094	0.000485084	0.117037	N	2	N	2	N	2
k99_1402857_flag_1_multi_1_1540_len_1073	1073	0.985089	0.00091681	0.117037	N	3	N	2	Y	75
k99_1408922_flag_0_multi_1_4036_len_1048	1048	0.982886	0.00103639	0.117037	N	1	N	1	N	90
k99_1409516_flag_1_multi_1_0000_len_1210	1210	0.985017	0.00091681	0.117037	N	3	N	3	Y	96
k99_1425570_flag_0_multi_1_1460_len_1044	1044	0.984147	0.000996532	0.117037	N	1	N	1	Y	124
k99_1433924_flag_0_multi_1_0181_len_2414	2414	0.984055	0.000996532	0.117037	N	4	N	1	N	116
k99_1457023_flag_1_multi_1_0192_len_1922	1922	0.985981	0.000876948	0.117037	N	4	N	4	Y	87
k99_1461586_flag_1_multi_1_1003_len_1096	1096	0.987151	0.000757364	0.117037	N	1	N	1	N	19
k99_1474792_flag_0_multi_1_0190_len_2629	2629	0.982844	0.00103639	0.117037	N	5	N	2	N	9
k99_1478062_flag_1_multi_1_0000_len_1015	1015	0.986821	0.000797226	0.117037	N	2	N	0	N	6
k99_1493680_flag_0_multi_1_0411_len_1365	1365	0.982525	0.00103639	0.117037	N	1	N	1	Y	41
k99_1494823_flag_1_multi_1_0000_len_1678	1678	0.982554	0.00103639	0.117037	N	2	N	2	N	78
k99_1502620_flag_0_multi_1_0151_len_2152	2152	0.98374	0.000996532	0.117037	N	6	N	3	N	73
k99_1503019_flag_0_multi_1_1714_len_1441	1441	0.984201	0.000996532	0.117037	N	3	N	3	Y	12
k99_1527941_flag_0_multi_1_0875_len_2019	2019	0.988067	0.000757364	0.117037	N	2	N	1	N	43
k99_1529139_flag_1_multi_1_0000_len_1042	1042	0.983435	0.000996532	0.117037	N	1	N	0	N	45
k99_1529320_flag_1_multi_1_0000_len_5620	5620	0.997169	0.000606355	0.117037	N	2	N	2	N	40
k99_1534964_flag_0_multi_1_0557_len_1410	1410	0.990229	0.000597919	0.117037	N	2	N	2	N	45
k99_1535381_flag_1_multi_1_0174_len_1078	1078	0.989401	0.000677642	0.117037	N	1	N	1	Y	61
k99_1537292_flag_0_multi_1_0000_len_1011	1011	0.991498	0.000398613	0.117037	N	2	N	2	Y	115
k99_1545694_flag_1_multi_1_0594_len_1362	1362	0.983847	0.000996532	0.117037	N	2	N	2	Y	23
k99_1549511_flag_0_multi_1_0000_len_1522	1522	0.988216	0.000757364	0.117037	N	1	N	1	N	4
k99_1559866_flag_0_multi_1_1053_len_1770	1770	0.989384	0.000677642	0.117037	N	1	N	0	N	9
k99_1571244_flag_1_multi_1_1134_len_1087	1087	0.983686	0.000996532	0.117037	N	6	N	2	Y	16
k99_1576475_flag_1_multi_1_0000_len_1503	1503	0.988246	0.000757364	0.117037	N	1	N	1	N	40
k99_1578406_flag_1_multi_1_0000_len_48993	48993	0.9975	0.000606355	0.117037	N	79	II	24	N	12
k99_1613247_flag_0_multi_1_0143_len_1289	1289	0.985718	0.000876948	0.117037	N	1	N	1	Y	42
k99_1616795_flag_0_multi_1_0415_len_1377	1377	0.989972	0.000597919	0.117037	N	1	N	1	Y	110
k99_1621638_flag_0_multi_1_0853_len_3017	3017	0.997326	0.000606355	0.117037	N	2	N	2	N	49
k99_1627525_flag_1_multi_1_0000_len_1202	1202	0.990099	0.000597919	0.117037	N	1	N	0	N	119
k99_1629462_flag_1_multi_1_3908_len_1161	1161	0.986042	0.000876948	0.117037	N	1	N	1	Y	75
k99_1643436_flag_1_multi_1_0000_len_1043	1043	0.982936	0.00103639	0.117037	N	1	N	1	N	86
k99_1643905_flag_0_multi_1_0122_len_1329	1329	0.98308	0.00103639	0.117037	N	2	N	2	N	57
k99_1654554_flag_0_multi_1_0555_len_1072	1072	0.985272	0.00091681	0.117037	N	3	N	0	N	104
k99_1656701_flag_1_multi_1_0877_len_1958	1958	0.988566	0.000717503	0.117037	N	2	N	1	N	2
k99_1662784_flag_0_multi_1_0198_len_1009	1009	0.984469	0.000956671	0.117037	N	1	N	1	N	78
k99_1670245_flag_0_multi_1_0831_len_1374	1374	0.986502	0.000876948	0.117037	N	3	N	3	Y	109
k99_1676231_flag_0_multi_1_0098_len_1627	1627	0.986766	0.000837087	0.117037	N	0	N	0	N	65
k99_1688480_flag_1_multi_1_1169_len_1570	1570	0.988784	0.000677642	0.117037	N	7	II	6	Y	16
k99_1694118_flag_0_multi_1_2223_len_1507	1507	0.98363	0.000996532	0.117037	N	3	N	3	Y	34
k99_1739577_flag_0_multi_1_0219_len_1148	1148	0.984749	0.00091681	0.117037	N	1	N	1	Y	28
k99_1741174_flag_0_multi_1_2675_len_1157	1157	0.986009	0.000876948	0.117037	N	1	N	1	Y	61
k99_1743290_flag_1_multi_1_0260_len_1251	1251	0.986504	0.000876948	0.117037	N	1	N	1	N	116
k99_1766812_flag_1_multi_1_0000_len_1234	1234	0.986286	0.000876948	0.117037	N	3	N	3	N	94
k99_1770390_flag_1_multi_1_0000_len_12013	12013	0.998652	0.000485084	0.117037	N	9	III	5	N	6
k99_1772284_flag_0_multi_1_0147_len_3361	3361	0.99657	0.000970167	0.117037	N	3	N	3	N	5
k99_1781943_flag_0_multi_1_0000_len_1985	1985	0.983457	0.000996532	0.117037	N	3	N	2	N	85
k99_1786192_flag_1_multi_1_0000_len_1412	1412	0.991455	0.000398613	0.117037	N	1	N	1	N	23
k99_1787583_flag_1_multi_1_0000_len_15359	15359	0.997093	0.000606355	0.117037	N	4	N	0	N	82
k99_1791382_flag_0_multi_1_0178_len_1054	1054	0.988306	0.000757364	0.117037	N	1	N	0	N	82
k99_1791421_flag_1_multi_1_0000_len_1548	1548	0.983655	0.000996532	0.117037	N	2	N	2	Y	116
k99_1794250_flag_1_multi_1_0000_len_1413	1413	0.987235	0.000757364	0.117037	N	1	N	1	N	88
k99_1798317_flag_1_multi_1_0000_len_3947	3947	0.996743	0.000848896	0.117037	N	2	N	2	N	2
k99_1800804_flag_0_multi_1_0144_len_1213	1213	0.983823	0.000996532	0.117037	N	1	N	1	N	21
k99_1807412_flag_1_multi_1_0000_len_1079	1079	0.989296	0.000677642	0.117037	N	1	N	1	Y	41
k99_1810983_flag_0_multi_1_0000_len_10570	10570	0.996546	0.000970167	0.117037	N	4	II	4	N	53
k99_1816701_flag_0_multi_1_1004_len_2092	2092	0.983804	0.000996532	0.117037	N	3	II	3	N	5
k99_1824858_flag_0_multi_1_0357_len_1333	1333	0.990896	0.000438474	0.117037	N	3	N	3	N	96
k99_1825805_flag_1_multi_1_0286_len_1322	1322	0.989566	0.000677642	0.117037	N	1	N	0	N	83
k99_1828115_flag_0_multi_1_0025_len_2864	2864	0.985944	0.000876948	0.117037	N	2	N	2	N	65
k99_1849716_flag_0_multi_1_0117_len_1376	1376	0.986755	0.000837087	0.117037	N	3	N	3	N	130
k99_1866657_flag_1_multi_1_0000_len_1043	1043	0.991106	0.000438474	0.117037	N	2	N	2	Y	42
k99_1867137_flag_0_multi_1_0076_len_2455	2455	0.985374	0.000876948	0.117037	N	5	N	2	N	86
k99_1872071_flag_1_multi_1_0000_len_1213	1213	0.98708	0.000757364	0.117037	N	2	N	2	N	2
k99_1884958_flag_0_multi_1_0788_len_1064	1064	0.989966	0.000597919	0.117037	N	1	N	1	N	24
k99_1890208_flag_1_multi_1_0130_len_1411	1411	0.984424	0.000956671	0.117037	N	2	N	1	N	115
k99_1895087_flag_1_multi_1_0000_len_2750	2750	0.983414	0.000996532	0.117037	N	4	N	4	Y	109
k99_1897579_flag_1_multi_1_0000_len_1499	1499	0.987738	0.000757364	0.117037	N	3	N	2	N	42
k99_1903243_flag_1_multi_1_0000_len_1033	1033	0.982879	0.00103639	0.117037	N	1	N	1	N	86
k99_1913855_flag_0_multi_1_1266_len_1315	1315	0.983133	0.00103639	0.117037	N	2	N	2	N	130
k99_1919257_flag_1_multi_1_0000_len_1060	1060	0.989574	0.000677642	0.117037	N	1	N	1	N	9
k99_1920188_flag_1_multi_1_0000_len_1105	1105	0.98802	0.000757364	0.117037	N	2	N	2	N	11
k99_1956542_flag_0_multi_1_1632_len_1110	1110	0.989611	0.000677642	0.117037	N	2	N	2	Y	41
k99_1970211_flag_0_multi_1_0406_len_1356	1356	0.987739	0.000757364	0.117037	N	2	N	2	N	25
k99_1986130_flag_0_multi_1_0132_len_1390	1390	0.988723	0.000717503	0.117037	N	4	N	4	Y	123
k99_1990136_flag_1_multi_1_0000_len_1032	1032	0.990417	0.000597919	0.117037	N	1	N	1	N	42
k99_2002212_flag_0_multi_1_0301_len_1063	1063	0.983864	0.000996532	0.117037	N	2	N	0	N	22
k99_2011817_flag_0_multi_1_0314_len_1118	1118	0.982262	0.00103639	0.117037	N	2	N	2	N	36
k99_2021205_flag_0_multi_1_0000_len_2307	2307	0.986564	0.000876948	0.117037	N	4	N	3	N	45
k99_2036999_flag_1_multi_1_0000_len_1052	1052	0.990403	0.000597919	0.117037	N	1	N	1	N	40
k99_2040263_flag_0_multi_1_0257_len_1346	1346	0.984009	0.000996532	0.117037	N	1	N	1	Y	52
k99_2041978_flag_1_multi_1_1212_len_1345	1345	0.990371	0.000597919	0.117037	N	1	N	1	N	50
k99_2049755_flag_0_multi_1_0184_len_4781	4781	0.997679	0.000485084	0.117037	N	4	N	4	N	5
k99_2054310_flag_0_multi_1_0091_len_2086	2086	0.987934	0.000757364	0.117037	N	1	N	1	Y	7
k99_2061365_flag_1_multi_1_0000_len_1320	1320	0.984377	0.000956671	0.117037	N	2	N	2	N	52
k99_2070415_flag_1_multi_1_0270_len_1358	1358	0.984883	0.00091681	0.117037	N	5	II	2	N	15
k99_2073721_flag_1_multi_1_0366_len_1029	1029	0.988562	0.000717503	0.117037	N	1	N	1	N	5
k99_2080617_flag_0_multi_1_0645_len_1199	1199	0.990984	0.000438474	0.117037	N	1	N	1	N	15
k99_2082741_flag_0_multi_1_0045_len_8624	8624	0.998519	0.000485084	0.117037	N	7	N	7	Y	60
k99_2102769_flag_0_multi_1_0451_len_1031	1031	0.988513	0.000717503	0.117037	N	1	N	1	N	57
k99_2106194_flag_0_multi_1_1695_len_1291	1291	0.991016	0.000438474	0.117037	N	5	N	2	N	6
k99_2126113_flag_0_multi_1_1316_len_1087	1087	0.985944	0.000876948	0.117037	N	1	N	1	N	41
k99_2132996_flag_0_multi_1_0682_len_1243	1243	0.991555	0.000398613	0.117037	N	1	N	1	N	41
k99_2148861_flag_0_multi_1_0000_len_1702	1702	0.9846	0.00091681	0.117037	N	3	N	1	N	114
k99_2154171_flag_1_multi_1_0000_len_1400	1400	0.983623	0.000996532	0.117037	N	3	N	2	N	6
k99_2170129_flag_1_multi_1_0000_len_4498	4498	0.9974	0.000606355	0.117037	N	12	N	4	N	15
k99_2172870_flag_0_multi_1_0091_len_1521	1521	0.988298	0.000757364	0.117037	N	5	N	1	N	94
k99_2173221_flag_0_multi_1_0238_len_1357	1357	0.98372	0.000996532	0.117037	N	5	N	0	N	82
k99_2220235_flag_0_multi_1_1318_len_1017	1017	0.989275	0.000677642	0.117037	N	3	N	3	Y	26
k99_2225517_flag_0_multi_1_0298_len_1342	1342	0.983025	0.00103639	0.117037	N	1	N	1	Y	21
k99_2233536_flag_0_multi_1_0000_len_1190	1190	0.987588	0.000757364	0.117037	N	2	N	0	N	98
k99_2239690_flag_0_multi_1_0056_len_4027	4027	0.997828	0.000485084	0.117037	N	2	N	2	N	26
k99_2249172_flag_0_multi_1_0174_len_3204	3204	0.997789	0.000485084	0.117037	N	3	N	3	N	65
k99_2251309_flag_0_multi_1_0366_len_3728	3728	0.997012	0.000848896	0.117037	N	9	III	2	Y	73
k99_2253737_flag_1_multi_1_0000_len_1131	1131	0.983709	0.000996532	0.117037	N	2	N	1	Y	41
k99_2261950_flag_1_multi_1_0000_len_1043	1043	0.983283	0.000996532	0.117037	N	2	N	2	N	78
k99_2262093_flag_0_multi_1_1042_len_1068	1068	0.9831	0.00103639	0.117037	N	3	N	3	Y	73
k99_2266032_flag_0_multi_1_0902_len_1308	1308	0.988966	0.000677642	0.117037	N	2	N	2	Y	107
k99_2266110_flag_0_multi_1_0125_len_4274	4274	0.996264	0.000970167	0.117037	N	1	N	1	N	55
k99_2269267_flag_1_multi_1_0736_len_1023	1023	0.98238	0.00103639	0.117037	N	1	N	1	Y	88
k99_2273278_flag_0_multi_1_0833_len_1047	1047	0.983504	0.000996532	0.117037	N	1	N	1	Y	130
k99_2275169_flag_1_multi_1_0587_len_1139	1139	0.987826	0.000757364	0.117037	N	5	II	4	Y	16
k99_2307975_flag_1_multi_1_0000_len_1783	1783	0.989234	0.000677642	0.117037	N	1	N	1	N	73
k99_2319574_flag_0_multi_1_0138_len_1189	1189	0.986702	0.000837087	0.117037	N	1	N	1	N	81
k99_2320931_flag_0_multi_1_0861_len_1005	1005	0.986949	0.000757364	0.117037	N	1	N	1	N	65
k99_2337283_flag_0_multi_1_0128_len_1033	1033	0.985411	0.000876948	0.117037	N	1	N	1	N	32
k99_2343111_flag_0_multi_1_0209_len_3207	3207	0.997116	0.000606355	0.117037	N	3	N	3	N	6
k99_2352625_flag_0_multi_1_0553_len_1401	1401	0.985846	0.000876948	0.117037	N	1	N	1	Y	61
k99_2354493_flag_0_multi_1_1891_len_1294	1294	0.987453	0.000757364	0.117037	N	1	N	1	N	114
k99_2357983_flag_1_multi_1_2031_len_1015	1015	0.987283	0.000757364	0.117037	N	1	N	1	N	115
k99_2358566_flag_0_multi_1_0488_len_2170	2170	0.989414	0.000677642	0.117037	N	1	N	1	N	85
k99_2367189_flag_0_multi_1_0409_len_1739	1739	0.986829	0.000797226	0.117037	N	4	N	3	N	82
k99_2371582_flag_0_multi_1_0659_len_1737	1737	0.987915	0.000757364	0.117037	N	2	N	2	Y	65
k99_2379441_flag_1_multi_1_0000_len_16177	16177	0.997172	0.000606355	0.117037	N	31	II	9	N	82
k99_2382042_flag_1_multi_1_0836_len_1511	1511	0.986713	0.000837087	0.117037	N	2	N	1	Y	75
k99_2382177_flag_0_multi_1_0527_len_1768	1768	0.984897	0.00091681	0.117037	N	6	N	2	N	82
k99_2385927_flag_1_multi_1_0770_len_2203	2203	0.983552	0.000996532	0.117037	N	2	N	1	N	83
k99_2388545_flag_0_multi_1_0844_len_1082	1082	0.986382	0.000876948	0.117037	N	1	N	1	N	11
k99_2389688_flag_1_multi_1_0000_len_1241	1241	0.987377	0.000757364	0.117037	N	1	N	1	Y	19
k99_2391408_flag_0_multi_1_0285_len_1045	1045	0.984269	0.000996532	0.117037	N	2	N	2	Y	52
k99_2393814_flag_1_multi_1_0303_len_4165	4165	0.997671	0.000485084	0.117037	N	8	N	8	Y	8
k99_2399463_flag_1_multi_1_0000_len_1567	1567	0.991684	0.000398613	0.117037	N	3	N	3	Y	89
k99_2401490_flag_0_multi_1_1596_len_3270	3270	0.998167	0.000485084	0.117037	N	4	N	4	Y	43
k99_2403227_flag_0_multi_1_0655_len_1869	1869	0.990001	0.000597919	0.117037	N	3	N	3	Y	73
k99_2412909_flag_1_multi_1_0000_len_1734	1734	0.984601	0.00091681	0.117037	N	3	N	3	N	5
k99_2415199_flag_1_multi_1_1010_len_1010	1010	0.982767	0.00103639	0.117037	N	1	N	1	N	19
k99_2417253_flag_0_multi_1_0142_len_1371	1371	0.985082	0.00091681	0.117037	N	3	N	3	N	73
k99_2445989_flag_0_multi_1_1135_len_1183	1183	0.989025	0.000677642	0.117037	N	1	N	1	Y	81
k99_2451359_flag_0_multi_1_0724_len_1273	1273	0.983004	0.00103639	0.117037	N	1	N	1	N	131
k99_2453914_flag_1_multi_1_0000_len_2045	2045	0.988676	0.000717503	0.117037	N	5	N	2	N	59
k99_2462509_flag_1_multi_1_0000_len_1296	1296	0.982879	0.00103639	0.117037	N	2	N	0	N	11
k99_2470258_flag_1_multi_1_1227_len_1012	1012	0.988268	0.000757364	0.117037	N	1	N	1	N	15
k99_2480386_flag_0_multi_1_2070_len_1152	1152	0.983448	0.000996532	0.117037	N	1	N	1	Y	81
k99_2480469_flag_1_multi_1_0483_len_1197	1197	0.984467	0.000956671	0.117037	N	0	N	0	Y	110
k99_2495331_flag_1_multi_1_0000_len_1500	1500	0.989336	0.000677642	0.117037	N	3	N	1	N	59
k99_2505291_flag_1_multi_1_1588_len_1119	1119	0.983017	0.00103639	0.117037	N	5	N	5	Y	130
k99_2508061_flag_0_multi_1_0599_len_2304	2304	0.987346	0.000757364	0.117037	N	1	N	1	N	131
k99_2513164_flag_1_multi_1_0000_len_2995	2995	0.987125	0.000757364	0.117037	N	5	II	4	N	15
k99_2515191_flag_1_multi_1_0000_len_1461	1461	0.982725	0.00103639	0.117037	N	1	N	1	N	123
k99_2522794_flag_0_multi_1_1263_len_1770	1770	0.986802	0.000797226	0.117037	N	3	N	0	Y	75
k99_2523078_flag_0_multi_1_3118_len_1196	1196	0.988321	0.000757364	0.117037	N	1	N	1	Y	110
k99_2531285_flag_0_multi_1_0339_len_1073	1073	0.984922	0.00091681	0.117037	N	2	N	2	N	121
k99_2531357_flag_1_multi_1_0000_len_1051	1051	0.983272	0.000996532	0.117037	N	1	N	1	N	45
k99_2538382_flag_0_multi_1_0257_len_1268	1268	0.985713	0.000876948	0.117037	N	2	N	2	Y	98
k99_2552657_flag_1_multi_1_0000_len_1926	1926	0.986613	0.000876948	0.117037	N	1	N	1	N	2
k99_2553055_flag_1_multi_1_0000_len_1092	1092	0.988992	0.000677642	0.117037	N	1	N	1	N	116
k99_2555940_flag_0_multi_1_0390_len_1254	1254	0.988566	0.000717503	0.117037	N	1	N	1	Y	66
k99_2557400_flag_0_multi_1_0498_len_4378	4378	0.997576	0.000485084	0.117037	N	7	II	7	N	51
k99_2558460_flag_1_multi_1_0153_len_1277	1277	0.989998	0.000597919	0.117037	N	1	N	1	Y	53
k99_2572680_flag_1_multi_1_0000_len_3436	3436	0.997527	0.000485084	0.117037	N	8	N	1	N	6
k99_2581403_flag_0_multi_1_0413_len_1116	1116	0.984553	0.000956671	0.117037	N	2	N	1	N	60
k99_2582125_flag_0_multi_1_0145_len_1201	1201	0.988477	0.000717503	0.117037	N	1	N	1	N	64
k99_2583202_flag_0_multi_1_0023_len_7489	7489	0.997472	0.000606355	0.117037	N	5	II	5	Y	53
k99_2583875_flag_0_multi_1_1161_len_1150	1150	0.983926	0.000996532	0.117037	N	1	N	1	Y	20
k99_2594319_flag_0_multi_1_0000_len_1105	1105	0.990642	0.000558058	0.117037	N	2	N	0	N	22
k99_2598902_flag_0_multi_1_1082_len_1079	1079	0.989981	0.000597919	0.117037	N	2	N	2	N	130
k99_2608594_flag_0_multi_1_2599_len_1342	1342	0.988811	0.000677642	0.117037	N	2	N	2	Y	25
k99_2613633_flag_0_multi_1_0000_len_1449	1449	0.984946	0.00091681	0.117037	N	1	N	1	Y	88
k99_2623888_flag_1_multi_1_0000_len_1547	1547	0.990711	0.000518197	0.117037	N	2	N	2	N	15
k99_2630903_flag_1_multi_1_0219_len_7982	7982	0.99689	0.000848896	0.117037	N	13	II	9	N	70
k99_2641590_flag_0_multi_1_1236_len_1224	1224	0.98816	0.000757364	0.117037	N	3	N	1	N	114
k99_2643609_flag_0_multi_1_0845_len_1105	1105	0.989687	0.000637781	0.117037	N	1	N	1	N	68
k99_2644268_flag_0_multi_1_0000_len_1196	1196	0.99169	0.000398613	0.117037	N	4	N	1	N	127
k99_2645461_flag_0_multi_1_0134_len_1595	1595	0.986981	0.000757364	0.117037	N	1	N	1	N	81
k99_2650213_flag_1_multi_1_1455_len_1089	1089	0.986551	0.000876948	0.117037	N	2	N	0	N	4
k99_2651190_flag_0_multi_1_0604_len_1042	1042	0.987134	0.000757364	0.117037	N	3	N	1	N	45
k99_2659037_flag_1_multi_1_0000_len_1297	1297	0.98924	0.000677642	0.117037	N	2	N	1	N	26
k99_2660289_flag_1_multi_1_0000_len_1206	1206	0.989139	0.000677642	0.117037	N	1	N	1	N	23
k99_2663418_flag_0_multi_1_0828_len_1125	1125	0.985454	0.000876948	0.117037	N	3	N	1	N	77
k99_2678675_flag_0_multi_1_0406_len_2787	2787	0.983824	0.000996532	0.117037	N	3	N	1	N	104
k99_2682662_flag_0_multi_1_0057_len_3230	3230	0.997448	0.000606355	0.117037	N	6	N	3	Y	64
k99_2682879_flag_0_multi_1_0285_len_1714	1714	0.988858	0.000677642	0.117037	N	1	N	1	Y	128
k99_2685666_flag_1_multi_1_0000_len_1178	1178	0.985226	0.00091681	0.117037	N	3	N	1	N	45
k99_2690340_flag_1_multi_1_0740_len_1045	1045	0.983573	0.000996532	0.117037	N	4	N	2	N	116
k99_2701664_flag_1_multi_1_0000_len_1936	1936	0.984987	0.00091681	0.117037	N	2	N	2	Y	57
k99_2708640_flag_1_multi_1_0589_len_1134	1134	0.983614	0.000996532	0.117037	N	1	N	1	Y	23
k99_2711292_flag_1_multi_1_0000_len_1657	1657	0.99073	0.000518197	0.117037	N	3	N	3	Y	23
k99_2718131_flag_1_multi_1_0000_len_2505	2505	0.986151	0.000876948	0.117037	N	1	N	1	N	81
k99_2741365_flag_1_multi_1_0000_len_5443	5443	0.997516	0.000485084	0.117037	N	11	N	5	Y	64
k99_2760212_flag_1_multi_1_0000_len_1116	1116	0.984433	0.000956671	0.117037	N	3	N	1	N	6
k99_2760440_flag_0_multi_1_0000_len_1880	1880	0.982843	0.00103639	0.117037	N	1	N	1	N	130
k99_2780788_flag_1_multi_1_0000_len_3544	3544	0.998083	0.000485084	0.117037	N	3	N	0	N	86
k99_2781317_flag_0_multi_1_0013_len_13532	13532	0.998002	0.000485084	0.117037	N	21	II	21	Y	43
k99_2781635_flag_1_multi_1_1057_len_1130	1130	0.988091	0.000757364	0.117037	N	3	N	3	Y	12
k99_2783840_flag_0_multi_1_0953_len_3498	3498	0.997098	0.000606355	0.117037	N	1	N	1	N	61
k99_2786084_flag_1_multi_1_0000_len_1009	1009	0.985732	0.000876948	0.117037	N	1	N	1	Y	88
k99_2808043_flag_0_multi_1_0954_len_1179	1179	0.984118	0.000996532	0.117037	N	1	N	1	Y	12
k99_2808855_flag_1_multi_1_0000_len_1659	1659	0.991597	0.000398613	0.117037	N	2	N	1	N	6
k99_2822393_flag_1_multi_1_1652_len_1092	1092	0.987937	0.000757364	0.117037	N	2	N	2	Y	124
k99_2824420_flag_0_multi_1_0294_len_1119	1119	0.984886	0.00091681	0.117037	N	2	N	1	Y	57
k99_2825260_flag_1_multi_1_0000_len_3050	3050	0.997876	0.000485084	0.117037	N	2	N	2	N	2
k99_2825719_flag_0_multi_1_1175_len_1290	1290	0.98997	0.000597919	0.117037	N	3	N	0	N	32
k99_2827654_flag_0_multi_1_0080_len_1345	1345	0.983068	0.00103639	0.117037	N	1	N	0	N	45
k99_2854683_flag_0_multi_1_0317_len_1013	1013	0.98489	0.00091681	0.117037	N	2	N	2	N	123
k99_2857126_flag_0_multi_1_1500_len_1539	1539	0.984578	0.00091681	0.117037	N	1	N	1	Y	31
k99_2859662_flag_1_multi_1_0000_len_1930	1930	0.985566	0.000876948	0.117037	N	5	N	0	N	2
k99_2869749_flag_1_multi_1_0000_len_1290	1290	0.990759	0.000478335	0.117037	N	1	N	1	N	123
k99_2871726_flag_3_multi_1_0633_len_1457	1457	0.987153	0.000757364	0.117037	Y	1	N	0	Y	75
k99_2881134_flag_0_multi_1_0000_len_1325	1325	0.985508	0.000876948	0.117037	N	3	N	2	N	65
k99_2888565_flag_0_multi_1_3125_len_1363	1363	0.98689	0.000757364	0.117037	N	2	N	2	Y	117
k99_2895786_flag_0_multi_1_0195_len_3283	3283	0.997272	0.000606355	0.117037	N	2	N	2	N	73
k99_2901924_flag_1_multi_1_0000_len_1306	1306	0.984921	0.00091681	0.117037	N	1	N	1	N	23
k99_2908012_flag_1_multi_1_0000_len_1049	1049	0.986956	0.000757364	0.117037	N	1	N	1	Y	89
k99_2911928_flag_1_multi_1_0000_len_1152	1152	0.990951	0.000438474	0.117037	N	1	N	1	N	25
k99_2920349_flag_1_multi_1_0000_len_1187	1187	0.989731	0.000637781	0.117037	N	2	N	2	N	23
k99_2925712_flag_0_multi_1_1291_len_1377	1377	0.987933	0.000757364	0.117037	N	1	N	1	N	45
k99_2925790_flag_1_multi_1_0000_len_1041	1041	0.983809	0.000996532	0.117037	N	2	N	2	N	65
k99_2928056_flag_0_multi_1_0931_len_1119	1119	0.991549	0.000398613	0.117037	N	1	N	1	Y	75
k99_2939132_flag_1_multi_1_0000_len_1575	1575	0.982562	0.00103639	0.117037	N	1	N	0	N	124
k99_2947371_flag_1_multi_1_0000_len_1283	1283	0.990711	0.000518197	0.117037	N	4	N	2	N	15
k99_2956579_flag_0_multi_1_0000_len_1149	1149	0.989941	0.000597919	0.117037	N	1	N	1	N	11
k99_2959116_flag_0_multi_1_0106_len_8178	8178	0.997644	0.000485084	0.117037	N	5	II	1	N	85
k99_2960813_flag_0_multi_1_0558_len_1048	1048	0.98912	0.000677642	0.117037	N	1	N	0	N	110
k99_2968181_flag_0_multi_1_0071_len_2074	2074	0.990454	0.000597919	0.117037	N	4	N	1	N	127
k99_2970801_flag_0_multi_1_1374_len_2203	2203	0.984753	0.00091681	0.117037	N	3	N	2	N	23
k99_2977248_flag_0_multi_1_0416_len_2192	2192	0.982738	0.00103639	0.117037	N	1	N	1	N	77
k99_2982938_flag_1_multi_1_0000_len_1164	1164	0.991353	0.000438474	0.117037	N	1	N	1	N	94
k99_2986107_flag_0_multi_1_2021_len_1034	1034	0.985337	0.000876948	0.117037	N	1	N	1	Y	40
k99_2991960_flag_0_multi_1_0358_len_1161	1161	0.988358	0.000757364	0.117037	N	1	N	1	Y	130
k99_2996315_flag_0_multi_1_1351_len_1143	1143	0.986742	0.000837087	0.117037	N	1	N	1	Y	121
k99_2997314_flag_0_multi_1_0460_len_2514	2514	0.984142	0.000996532	0.117037	N	0	N	0	Y	72
k99_3004133_flag_0_multi_1_0027_len_3854	3854	0.997226	0.000606355	0.117037	N	8	N	2	N	25
k99_3018692_flag_1_multi_1_0852_len_1120	1120	0.982682	0.00103639	0.117037	N	1	N	1	N	2
k99_3025832_flag_1_multi_1_0000_len_1091	1091	0.990642	0.000558058	0.117037	N	1	N	1	Y	2
k99_3034550_flag_0_multi_1_1243_len_1032	1032	0.989055	0.000677642	0.117037	N	1	N	1	Y	110
k99_3042107_flag_1_multi_1_0276_len_1113	1113	0.982295	0.00103639	0.117037	N	1	N	1	N	57
k99_3046533_flag_0_multi_1_0367_len_1106	1106	0.984032	0.000996532	0.117037	N	2	N	2	Y	2
k99_3049036_flag_1_multi_1_0103_len_3606	3606	0.997708	0.000485084	0.117037	N	1	N	1	N	81
k99_3050432_flag_1_multi_1_0000_len_1529	1529	0.990498	0.000597919	0.117037	N	3	II	3	N	23
k99_3050688_flag_0_multi_1_0337_len_1079	1079	0.990627	0.000558058	0.117037	N	1	N	1	Y	128
k99_3055761_flag_0_multi_1_0590_len_1167	1167	0.987243	0.000757364	0.117037	N	3	N	3	N	32
k99_3065045_flag_1_multi_1_0000_len_1190	1190	0.986866	0.000757364	0.117037	N	1	N	1	N	36
k99_3068979_flag_1_multi_1_0000_len_1332	1332	0.990249	0.000597919	0.117037	N	2	N	1	N	4
k99_3069632_flag_0_multi_1_0589_len_3513	3513	0.997605	0.000485084	0.117037	N	13	N	6	N	23
k99_3071950_flag_1_multi_1_0000_len_1174	1174	0.982245	0.00103639	0.117037	N	1	N	1	N	116
k99_3083532_flag_0_multi_1_0086_len_1028	1028	0.98626	0.000876948	0.117037	N	2	N	2	N	32
k99_3084272_flag_1_multi_1_1506_len_1115	1115	0.982469	0.00103639	0.117037	N	2	N	2	N	60
k99_3096219_flag_1_multi_1_0184_len_2006	2006	0.985363	0.000876948	0.117037	N	1	N	1	N	23
k99_3104253_flag_0_multi_1_0000_len_1156	1156	0.984135	0.000996532	0.117037	N	2	N	2	Y	81
k99_3106235_flag_0_multi_1_0328_len_3304	3304	0.997104	0.000606355	0.117037	N	1	N	1	Y	42
k99_3108507_flag_1_multi_1_0971_len_1562	1562	0.984688	0.00091681	0.117037	N	2	N	1	Y	85
k99_3124264_flag_1_multi_1_0000_len_1116	1116	0.989348	0.000677642	0.117037	N	1	N	1	N	4
k99_3133891_flag_1_multi_1_0000_len_1079	1079	0.984536	0.000956671	0.117037	N	1	N	1	Y	5
k99_3149244_flag_1_multi_1_0000_len_1501	1501	0.985688	0.000876948	0.117037	N	1	N	1	N	82
k99_3152607_flag_0_multi_1_1062_len_1069	1069	0.990612	0.000597919	0.117037	Y	1	N	1	Y	29
k99_3154790_flag_1_multi_1_0475_len_1446	1446	0.991025	0.000438474	0.117037	N	3	N	1	N	4
k99_3155190_flag_1_multi_1_0000_len_1011	1011	0.987803	0.000757364	0.117037	N	1	N	0	Y	75
k99_3163178_flag_0_multi_1_0678_len_1014	1014	0.990958	0.000438474	0.117037	N	1	N	1	Y	59
k99_3177202_flag_1_multi_1_0000_len_1040	1040	0.982445	0.00103639	0.117037	N	2	N	2	N	116
k99_3181448_flag_1_multi_1_0000_len_1048	1048	0.983468	0.000996532	0.117037	N	1	N	1	N	78
k99_3182775_flag_0_multi_1_1305_len_1731	1731	0.985443	0.000876948	0.117037	N	1	N	1	Y	40
k99_3183249_flag_0_multi_1_0000_len_1904	1904	0.991714	0.000398613	0.117037	N	2	N	1	N	104
k99_3193208_flag_0_multi_1_0000_len_2081	2081	0.982659	0.00103639	0.117037	N	1	N	0	N	59
k99_3207777_flag_1_multi_1_0000_len_2893	2893	0.985443	0.000876948	0.117037	N	3	N	3	Y	89
k99_3217061_flag_0_multi_1_0124_len_2835	2835	0.986387	0.000876948	0.117037	N	8	N	2	N	11
k99_3221927_flag_1_multi_1_0000_len_1579	1579	0.98866	0.000717503	0.117037	N	1	N	1	N	109
k99_3222813_flag_1_multi_1_0000_len_3740	3740	0.99825	0.000485084	0.117037	N	5	N	5	N	26
k99_3229353_flag_0_multi_1_0117_len_1129	1129	0.9849	0.00091681	0.117037	N	1	N	1	Y	98
k99_3242732_flag_1_multi_1_0000_len_1301	1301	0.987973	0.000757364	0.117037	N	5	N	1	N	40
k99_3243457_flag_1_multi_1_0000_len_3873	3873	0.998346	0.000485084	0.117037	N	10	N	7	N	96
k99_3244696_flag_1_multi_1_0000_len_1166	1166	0.987144	0.000757364	0.117037	N	2	N	2	N	96
k99_3245173_flag_0_multi_1_0320_len_1381	1381	0.991425	0.000438474	0.117037	N	1	N	1	N	57
k99_3245362_flag_0_multi_1_0321_len_1313	1313	0.991133	0.000438474	0.117037	N	3	N	2	Y	124
k99_3246293_flag_0_multi_1_0241_len_1052	1052	0.987461	0.000757364	0.117037	N	1	N	1	Y	82
k99_3251464_flag_0_multi_1_0483_len_1402	1402	0.984629	0.00091681	0.117037	N	3	N	1	N	73
k99_3254229_flag_0_multi_1_1392_len_1493	1493	0.982341	0.00103639	0.117037	N	1	N	1	N	12
k99_3268599_flag_1_multi_1_0000_len_1220	1220	0.990781	0.000478335	0.117037	N	1	N	1	N	4
k99_3268902_flag_0_multi_1_3386_len_1354	1354	0.990341	0.000597919	0.117037	N	2	N	2	Y	23
k99_3275361_flag_1_multi_1_0413_len_1236	1236	0.991713	0.000398613	0.117037	N	1	N	0	N	36
k99_3290053_flag_0_multi_1_0146_len_1197	1197	0.988328	0.000757364	0.117037	N	4	N	0	N	89
k99_3297220_flag_0_multi_1_0360_len_1043	1043	0.985094	0.00091681	0.117037	N	1	N	1	Y	101
k99_3298328_flag_0_multi_1_0266_len_1113	1113	0.9913	0.000438474	0.117037	N	2	N	2	N	77
k99_3311002_flag_0_multi_1_0291_len_2126	2126	0.985114	0.00091681	0.117037	N	7	N	6	N	15
k99_3316892_flag_1_multi_1_0000_len_1097	1097	0.989267	0.000677642	0.117037	N	2	N	2	N	2
k99_3317395_flag_1_multi_1_0000_len_1190	1190	0.98957	0.000677642	0.117037	N	2	N	2	N	60
k99_3339403_flag_1_multi_1_0000_len_1499	1499	0.98452	0.000956671	0.117037	N	2	N	2	Y	23
k99_3351498_flag_0_multi_1_0282_len_1162	1162	0.987009	0.000757364	0.117037	N	1	N	1	Y	53
k99_3359659_flag_1_multi_1_0000_len_1115	1115	0.991303	0.000438474	0.117037	N	1	N	1	Y	19
k99_3371078_flag_1_multi_1_0000_len_1427	1427	0.984928	0.00091681	0.117037	Y	3	N	3	Y	75
k99_3373276_flag_0_multi_1_0000_len_1074	1074	0.985807	0.000876948	0.117037	N	2	N	2	N	113
k99_3373746_flag_1_multi_1_0000_len_3481	3481	0.997213	0.000606355	0.117037	N	1	N	1	Y	84
k99_3377396_flag_0_multi_1_0234_len_1080	1080	0.982659	0.00103639	0.117037	N	3	N	2	Y	19
k99_3385606_flag_1_multi_1_0000_len_1118	1118	0.98424	0.000996532	0.117037	N	3	N	3	Y	110
k99_3388051_flag_0_multi_1_0395_len_1163	1163	0.990531	0.000597919	0.117037	N	1	N	1	N	15
k99_3416713_flag_1_multi_1_0000_len_1107	1107	0.989361	0.000677642	0.117037	N	3	N	1	N	116
k99_3420946_flag_0_multi_1_1014_len_1647	1647	0.983162	0.00103639	0.117037	N	1	N	1	Y	3
k99_3432355_flag_0_multi_1_0405_len_3875	3875	0.997188	0.000606355	0.117037	N	4	N	4	Y	12
k99_3456944_flag_0_multi_1_0640_len_1364	1364	0.983267	0.000996532	0.117037	N	1	N	1	Y	90
k99_3464870_flag_0_multi_1_0561_len_1525	1525	0.987009	0.000757364	0.117037	N	1	N	1	N	78
k99_3469522_flag_0_multi_1_0357_len_1051	1051	0.989515	0.000677642	0.117037	N	2	N	1	N	9
k99_3472353_flag_1_multi_1_0000_len_1399	1399	0.987696	0.000757364	0.117037	N	3	N	0	N	94
k99_3479203_flag_1_multi_1_0000_len_1137	1137	0.983384	0.000996532	0.117037	N	3	N	0	N	4
k99_3480833_flag_1_multi_1_0000_len_1286	1286	0.990507	0.000597919	0.117037	N	1	N	1	Y	89
k99_3486022_flag_1_multi_1_0000_len_1141	1141	0.988794	0.000677642	0.117037	N	2	N	1	N	40
k99_3508657_flag_0_multi_1_0000_len_1673	1673	0.985616	0.000876948	0.117037	N	1	N	1	N	72
k99_3511954_flag_0_multi_1_0265_len_1457	1457	0.987279	0.000757364	0.117037	N	1	N	1	N	88
k99_3519421_flag_1_multi_1_4629_len_1136	1136	0.984909	0.00091681	0.117037	N	1	N	1	Y	61
k99_3535431_flag_0_multi_1_0140_len_1382	1382	0.985517	0.000876948	0.117037	N	2	N	2	Y	34
k99_3538981_flag_0_multi_1_0157_len_1373	1373	0.982255	0.00103639	0.117037	N	3	N	2	Y	29
k99_3547774_flag_1_multi_1_0000_len_1324	1324	0.987002	0.000757364	0.117037	N	1	N	1	N	123
k99_3554518_flag_0_multi_1_0133_len_1525	1525	0.986774	0.000837087	0.117037	N	1	N	1	N	77
k99_3559468_flag_1_multi_1_0006_len_1894	1894	0.984525	0.000956671	0.117037	N	1	N	1	N	47
k99_3567525_flag_0_multi_1_0394_len_1139	1139	0.984506	0.000956671	0.117037	N	1	N	1	N	12
k99_3571249_flag_1_multi_1_0276_len_1366	1366	0.987176	0.000757364	0.117037	N	4	N	1	N	6
k99_3574967_flag_1_multi_1_0000_len_2043	2043	0.983652	0.000996532	0.117037	N	2	N	2	N	45
k99_3577981_flag_1_multi_1_0000_len_3091	3091	0.996269	0.000970167	0.117037	N	2	N	1	N	124
k99_3584879_flag_0_multi_1_0139_len_2400	2400	0.987805	0.000757364	0.117037	N	2	N	2	Y	81
k99_3585257_flag_1_multi_1_0075_len_2506	2506	0.988623	0.000717503	0.117037	N	2	N	1	N	2
k99_3586732_flag_0_multi_1_0355_len_1199	1199	0.985679	0.000876948	0.117037	N	2	N	2	N	20
k99_3592500_flag_0_multi_1_0061_len_11404	11404	0.997139	0.000606355	0.117037	N	11	II	11	N	41
k99_3600080_flag_1_multi_1_0000_len_1294	1294	0.98933	0.000677642	0.117037	N	2	N	1	N	60
k99_3600340_flag_1_multi_1_0000_len_4892	4892	0.99688	0.000848896	0.117037	N	5	II	3	N	64
k99_3602761_flag_1_multi_1_0000_len_1019	1019	0.986732	0.000837087	0.117037	N	1	N	1	Y	115
k99_3603993_flag_0_multi_1_0595_len_1209	1209	0.989184	0.000677642	0.117037	N	1	N	1	N	52
k99_3606640_flag_0_multi_1_0074_len_1043	1043	0.984459	0.000956671	0.117037	N	1	N	0	Y	75
k99_3611354_flag_0_multi_1_0124_len_1468	1468	0.988622	0.000717503	0.117037	N	3	N	1	N	73
k99_3618822_flag_1_multi_1_0018_len_1756	1756	0.98279	0.00103639	0.117037	N	1	N	1	N	6
k99_3620193_flag_0_multi_1_0206_len_1554	1554	0.985247	0.00091681	0.117037	N	3	II	3	N	22
k99_3629368_flag_1_multi_1_2696_len_1056	1056	0.983254	0.000996532	0.117037	N	1	N	1	N	131
k99_3632462_flag_0_multi_1_0233_len_3580	3580	0.997515	0.000485084	0.117037	N	4	N	4	Y	20
k99_3637439_flag_0_multi_1_0027_len_6766	6766	0.996223	0.000970167	0.117037	N	8	N	8	Y	116
k99_3653898_flag_1_multi_1_0000_len_1074	1074	0.990052	0.000597919	0.117037	N	2	N	1	N	4
k99_3654451_flag_0_multi_1_0246_len_1520	1520	0.985621	0.000876948	0.117037	N	1	N	0	N	127
k99_3655444_flag_1_multi_1_0000_len_4958	4958	0.997511	0.000485084	0.117037	N	6	N	1	N	6
k99_3656518_flag_0_multi_1_0309_len_1650	1650	0.985989	0.000876948	0.117037	N	1	N	1	Y	94
k99_3666811_flag_0_multi_1_0411_len_2290	2290	0.988141	0.000757364	0.117037	N	2	N	1	Y	121
k99_3684773_flag_1_multi_1_0317_len_1203	1203	0.990024	0.000597919	0.117037	N	1	N	1	N	2
k99_3690928_flag_0_multi_1_0319_len_1853	1853	0.982242	0.00103639	0.117037	N	3	N	3	Y	110
k99_3703144_flag_1_multi_1_0069_len_4760	4760	0.996093	0.000970167	0.117037	N	8	N	1	N	6
k99_3711156_flag_1_multi_1_0000_len_1318	1318	0.990223	0.000597919	0.117037	N	1	N	1	N	81
k99_3726237_flag_0_multi_1_0231_len_1615	1615	0.986212	0.000876948	0.117037	N	1	N	1	N	4
k99_3731888_flag_0_multi_1_0513_len_1229	1229	0.989002	0.000677642	0.117037	N	2	N	2	N	64
k99_3739035_flag_1_multi_1_0509_len_1591	1591	0.988377	0.000757364	0.117037	N	3	N	3	N	84
k99_3744866_flag_1_multi_1_0000_len_1060	1060	0.987686	0.000757364	0.117037	N	2	N	1	N	59
k99_3755864_flag_1_multi_1_0322_len_1590	1590	0.98902	0.000677642	0.117037	N	1	N	1	N	40
k99_3757331_flag_0_multi_1_1117_len_2257	2257	0.988752	0.000717503	0.117037	N	1	N	1	Y	29
k99_3775475_flag_0_multi_1_0020_len_17379	17379	0.998219	0.000485084	0.117037	N	12	N	5	N	53
k99_3779512_flag_0_multi_1_2037_len_1287	1287	0.987521	0.000757364	0.117037	N	4	N	3	N	74
k99_3782230_flag_0_multi_1_1161_len_1296	1296	0.98768	0.000757364	0.117037	N	1	N	1	Y	1
k99_3782668_flag_1_multi_1_0000_len_1088	1088	0.990503	0.000597919	0.117037	N	1	N	1	N	52
k99_3800803_flag_0_multi_1_0352_len_1378	1378	0.988287	0.000757364	0.117037	N	1	N	1	Y	12
k99_3802593_flag_0_multi_1_0453_len_1070	1070	0.987407	0.000757364	0.117037	N	2	N	2	N	109
k99_3804281_flag_0_multi_1_1569_len_1036	1036	0.985863	0.000876948	0.117037	N	2	N	2	N	61
k99_3807674_flag_1_multi_1_0000_len_1271	1271	0.986156	0.000876948	0.117037	N	1	N	1	N	86
k99_3811432_flag_0_multi_1_0047_len_3073	3073	0.996854	0.000848896	0.117037	N	2	N	2	Y	6
k99_3811961_flag_0_multi_1_0135_len_1354	1354	0.983593	0.000996532	0.117037	N	2	N	1	N	46
k99_3815340_flag_0_multi_1_1557_len_1088	1088	0.991107	0.000438474	0.117037	N	4	N	0	N	105
k99_3824473_flag_1_multi_1_0000_len_19578	19578	0.997101	0.000606355	0.117037	N	22	II	7	N	109
k99_3837970_flag_1_multi_1_0842_len_1108	1108	0.986315	0.000876948	0.117037	N	1	N	1	Y	41
k99_3843708_flag_1_multi_1_1193_len_1247	1247	0.990891	0.000438474	0.117037	Y	5	II	4	N	16
k99_3854759_flag_0_multi_1_0259_len_1336	1336	0.985159	0.00091681	0.117037	N	1	N	1	Y	36
k99_3856653_flag_1_multi_1_0059_len_3132	3132	0.9974	0.000606355	0.117037	N	3	N	2	N	83
k99_3864295_flag_0_multi_1_0000_len_1787	1787	0.983464	0.000996532	0.117037	N	1	N	1	Y	3
k99_3879866_flag_0_multi_1_0149_len_1306	1306	0.989611	0.000677642	0.117037	N	1	N	1	N	4
k99_3881584_flag_0_multi_1_0343_len_1557	1557	0.989481	0.000677642	0.117037	N	1	N	1	N	105
k99_3884749_flag_0_multi_1_0564_len_1056	1056	0.987933	0.000757364	0.117037	N	2	N	2	N	130
k99_3889619_flag_0_multi_1_0098_len_3790	3790	0.997649	0.000485084	0.117037	N	7	N	2	N	70
k99_3898736_flag_0_multi_1_0241_len_1553	1553	0.99154	0.000398613	0.117037	N	2	N	2	N	98
k99_3908801_flag_1_multi_1_0000_len_5957	5957	0.99754	0.000485084	0.117037	N	9	II	3	N	82
k99_3910819_flag_0_multi_1_0099_len_3216	3216	0.997372	0.000606355	0.117037	N	2	N	2	N	47
k99_3916001_flag_0_multi_1_0426_len_2515	2515	0.984525	0.000956671	0.117037	N	1	N	1	N	99
k99_3921166_flag_0_multi_1_0409_len_1003	1003	0.990656	0.000518197	0.117037	N	2	N	2	N	121
k99_3921577_flag_1_multi_1_0000_len_1545	1545	0.988983	0.000677642	0.117037	N	1	N	1	Y	87
k99_3932783_flag_0_multi_1_0357_len_1052	1052	0.985534	0.000876948	0.117037	N	1	N	1	Y	28
k99_3932930_flag_0_multi_1_0348_len_1277	1277	0.991364	0.000438474	0.117037	N	4	N	0	N	86
k99_3954631_flag_1_multi_1_0000_len_1895	1895	0.983513	0.000996532	0.117037	N	1	N	1	N	81
k99_3958362_flag_0_multi_1_0049_len_8453	8453	0.996123	0.000970167	0.117037	N	1	N	1	N	52
k99_3960571_flag_0_multi_1_0557_len_1338	1338	0.988603	0.000717503	0.117037	N	1	N	1	N	41
k99_3966807_flag_0_multi_1_0082_len_2174	2174	0.985957	0.000876948	0.117037	N	1	N	1	N	72
k99_3973197_flag_1_multi_1_0000_len_3307	3307	0.996298	0.000970167	0.117037	N	4	N	1	N	59
k99_3973531_flag_0_multi_1_0880_len_1110	1110	0.988708	0.000717503	0.117037	N	2	N	2	Y	88
k99_3976994_flag_0_multi_1_0056_len_2756	2756	0.984059	0.000996532	0.117037	N	1	N	0	N	82
k99_3984772_flag_1_multi_1_0000_len_1397	1397	0.983394	0.000996532	0.117037	N	2	N	2	Y	51
k99_3992411_flag_1_multi_1_0206_len_1022	1022	0.984116	0.000996532	0.117037	N	4	N	3	Y	16
k99_3996041_flag_1_multi_1_0177_len_5124	5124	0.996553	0.000970167	0.117037	N	2	N	0	N	127
k99_4004083_flag_1_multi_1_0000_len_1447	1447	0.990163	0.000597919	0.117037	N	2	N	1	N	26
k99_4021892_flag_1_multi_1_0092_len_4333	4333	0.997139	0.000606355	0.117037	N	4	II	4	N	124
k99_4028321_flag_1_multi_1_1184_len_1492	1492	0.982625	0.00103639	0.117037	N	1	N	1	N	121
k99_6886_flag_0_multi_1_1332_len_1848	1848	0.980867	0.00115598	0.118559	N	4	N	2	N	82
k99_16238_flag_1_multi_1_0000_len_1736	1736	0.980359	0.00119584	0.118559	N	5	N	4	N	12
k99_31938_flag_0_multi_1_0775_len_1041	1041	0.980319	0.00119584	0.118559	N	2	N	2	N	15
k99_39708_flag_1_multi_1_0258_len_2734	2734	0.981278	0.00111612	0.118559	N	2	N	2	N	49
k99_55933_flag_1_multi_1_0000_len_1666	1666	0.980792	0.00115598	0.118559	N	3	N	1	N	26
k99_78602_flag_0_multi_1_0866_len_1958	1958	0.981248	0.00115598	0.118559	N	3	N	0	N	85
k99_84245_flag_0_multi_1_0801_len_1260	1260	0.981523	0.00111612	0.118559	N	1	N	0	Y	15
k99_225909_flag_0_multi_1_1030_len_1245	1245	0.980803	0.00115598	0.118559	N	3	N	2	N	41
k99_230602_flag_0_multi_1_3035_len_1038	1038	0.980299	0.00119584	0.118559	N	1	N	1	N	84
k99_255937_flag_0_multi_1_0057_len_2746	2746	0.981399	0.00111612	0.118559	N	2	N	2	N	109
k99_288062_flag_0_multi_1_0831_len_1747	1747	0.980332	0.00119584	0.118559	N	1	N	1	N	61
k99_394631_flag_0_multi_1_1631_len_1172	1172	0.98097	0.00115598	0.118559	N	1	N	1	N	32
k99_404536_flag_0_multi_1_1138_len_1101	1101	0.98206	0.00107625	0.118559	N	1	N	1	N	22
k99_410911_flag_0_multi_1_0697_len_1634	1634	0.980894	0.00115598	0.118559	N	1	N	1	N	19
k99_485534_flag_0_multi_1_0855_len_1082	1082	0.981709	0.00111612	0.118559	N	2	N	1	N	114
k99_522663_flag_0_multi_1_2004_len_1890	1890	0.981127	0.00115598	0.118559	N	1	N	1	N	100
k99_577707_flag_0_multi_1_0850_len_1099	1099	0.981731	0.00111612	0.118559	N	1	N	1	N	26
k99_609102_flag_1_multi_1_2004_len_1756	1756	0.980398	0.00119584	0.118559	N	2	N	2	N	19
k99_614830_flag_1_multi_1_1108_len_2545	2545	0.980363	0.00119584	0.118559	N	4	N	2	N	70
k99_628336_flag_0_multi_1_0530_len_1476	1476	0.981068	0.00115598	0.118559	N	2	N	1	N	40
k99_632487_flag_0_multi_1_0389_len_2334	2334	0.980391	0.00119584	0.118559	N	3	N	3	Y	45
k99_682344_flag_0_multi_1_0332_len_2027	2027	0.980746	0.00115598	0.118559	N	2	N	2	N	26
k99_755481_flag_1_multi_1_0000_len_1040	1040	0.981565	0.00111612	0.118559	N	1	N	1	Y	86
k99_762287_flag_1_multi_1_1418_len_1030	1030	0.980137	0.00119584	0.118559	N	5	II	4	Y	16
k99_839153_flag_1_multi_1_0000_len_1344	1344	0.98157	0.00111612	0.118559	N	2	N	2	N	79
k99_911071_flag_1_multi_1_0000_len_1216	1216	0.98028	0.00119584	0.118559	N	2	N	2	Y	40
k99_912102_flag_0_multi_1_2422_len_1123	1123	0.981477	0.00111612	0.118559	N	3	N	2	N	60
k99_925522_flag_0_multi_1_0988_len_1425	1425	0.980339	0.00119584	0.118559	N	3	N	3	N	94
k99_958960_flag_0_multi_1_0225_len_2320	2320	0.981784	0.00111612	0.118559	N	1	N	1	N	45
k99_964366_flag_1_multi_1_0000_len_1145	1145	0.981379	0.00111612	0.118559	N	1	N	1	N	89
k99_1004149_flag_0_multi_1_0811_len_1086	1086	0.981324	0.00111612	0.118559	N	3	N	3	N	52
k99_1082111_flag_0_multi_1_0468_len_1938	1938	0.981202	0.00115598	0.118559	N	5	N	5	N	15
k99_1165313_flag_1_multi_1_0000_len_1094	1094	0.981075	0.00115598	0.118559	N	1	N	1	N	45
k99_1181351_flag_0_multi_1_0315_len_2767	2767	0.98031	0.00119584	0.118559	N	7	N	3	N	99
k99_1198848_flag_0_multi_1_1752_len_1366	1366	0.981971	0.00111612	0.118559	N	1	N	1	N	102
k99_1329037_flag_0_multi_1_0095_len_1887	1887	0.981032	0.00115598	0.118559	N	2	N	2	N	84
k99_1330825_flag_1_multi_1_0000_len_1678	1678	0.980676	0.00115598	0.118559	N	1	N	0	N	119
k99_1339367_flag_1_multi_1_0000_len_1763	1763	0.980345	0.00119584	0.118559	N	2	N	2	N	60
k99_1350914_flag_0_multi_1_0348_len_1104	1104	0.98091	0.00115598	0.118559	N	3	N	3	Y	116
k99_1363120_flag_0_multi_1_0208_len_1351	1351	0.981245	0.00115598	0.118559	N	3	N	2	Y	65
k99_1390045_flag_0_multi_1_0360_len_1016	1016	0.981152	0.00115598	0.118559	N	1	N	1	N	73
k99_1397662_flag_0_multi_1_1311_len_1625	1625	0.981104	0.00115598	0.118559	N	1	N	1	Y	20
k99_1414719_flag_0_multi_1_3503_len_1061	1061	0.980209	0.00119584	0.118559	N	1	N	1	Y	26
k99_1417157_flag_0_multi_1_1491_len_1179	1179	0.981893	0.00111612	0.118559	N	3	N	2	N	105
k99_1459692_flag_0_multi_1_1658_len_1076	1076	0.981149	0.00115598	0.118559	N	2	N	2	Y	101
k99_1464842_flag_1_multi_1_0000_len_1599	1599	0.981879	0.00111612	0.118559	N	1	N	1	N	86
k99_1480357_flag_0_multi_1_1867_len_1561	1561	0.980886	0.00115598	0.118559	N	1	N	1	Y	52
k99_1481358_flag_0_multi_1_0372_len_1039	1039	0.981149	0.00115598	0.118559	N	2	N	1	N	53
k99_1493534_flag_0_multi_1_0695_len_2516	2516	0.981221	0.00115598	0.118559	N	2	N	2	N	59
k99_1497850_flag_0_multi_1_0556_len_2150	2150	0.98122	0.00115598	0.118559	N	4	N	1	N	124
k99_1498064_flag_0_multi_1_0823_len_1702	1702	0.981903	0.00111612	0.118559	N	4	N	4	N	65
k99_1697630_flag_0_multi_1_0422_len_1094	1094	0.982039	0.00107625	0.118559	N	2	N	1	N	57
k99_1719258_flag_1_multi_1_0229_len_1670	1670	0.98117	0.00115598	0.118559	N	2	N	1	N	2
k99_1725321_flag_0_multi_1_0838_len_1054	1054	0.980702	0.00115598	0.118559	N	1	N	0	N	9
k99_1730716_flag_1_multi_1_0000_len_1280	1280	0.980397	0.00119584	0.118559	N	1	N	1	N	23
k99_1738553_flag_0_multi_1_1038_len_1853	1853	0.98142	0.00111612	0.118559	N	2	N	2	Y	32
k99_1787870_flag_0_multi_1_0344_len_1696	1696	0.980622	0.00119584	0.118559	N	1	N	1	Y	42
k99_1791032_flag_0_multi_1_1105_len_1221	1221	0.980228	0.00119584	0.118559	N	1	N	1	N	114
k99_1791994_flag_1_multi_1_0000_len_1108	1108	0.980554	0.00119584	0.118559	N	1	N	1	N	86
k99_1821769_flag_1_multi_1_0000_len_1359	1359	0.981873	0.00111612	0.118559	N	4	N	1	Y	75
k99_1874938_flag_1_multi_1_0000_len_1119	1119	0.980553	0.00119584	0.118559	N	1	N	1	N	5
k99_1878148_flag_1_multi_1_1487_len_1572	1572	0.980793	0.00115598	0.118559	N	4	II	3	N	70
k99_1918711_flag_0_multi_1_1626_len_1052	1052	0.980528	0.00119584	0.118559	N	1	N	1	Y	24
k99_1929485_flag_1_multi_1_0000_len_1684	1684	0.980663	0.00115598	0.118559	N	5	II	5	Y	26
k99_1958784_flag_1_multi_1_0000_len_1591	1591	0.980365	0.00119584	0.118559	N	3	N	3	N	28
k99_2046283_flag_1_multi_1_0000_len_1389	1389	0.98149	0.00111612	0.118559	N	1	N	1	N	81
k99_2047113_flag_1_multi_1_0000_len_1045	1045	0.980797	0.00115598	0.118559	N	1	N	1	Y	116
k99_2049021_flag_0_multi_1_0148_len_1382	1382	0.980254	0.00119584	0.118559	N	2	N	2	Y	31
k99_2053269_flag_1_multi_1_0000_len_1066	1066	0.98166	0.00111612	0.118559	N	1	N	1	Y	4
k99_2067339_flag_0_multi_1_1897_len_1048	1048	0.980993	0.00115598	0.118559	N	2	N	2	N	84
k99_2193291_flag_1_multi_1_1497_len_1128	1128	0.980252	0.00119584	0.118559	N	2	N	0	N	81
k99_2222377_flag_0_multi_1_0415_len_1495	1495	0.980937	0.00115598	0.118559	N	1	N	1	Y	131
k99_2225806_flag_1_multi_1_0000_len_1639	1639	0.982066	0.00107625	0.118559	N	6	N	6	Y	41
k99_2249166_flag_1_multi_1_0000_len_1121	1121	0.980317	0.00119584	0.118559	N	1	N	1	N	4
k99_2339485_flag_1_multi_1_0000_len_1250	1250	0.980838	0.00115598	0.118559	N	1	N	1	N	2
k99_2368450_flag_1_multi_1_0000_len_1276	1276	0.981367	0.00111612	0.118559	N	1	N	1	N	121
k99_2375357_flag_0_multi_1_0773_len_1445	1445	0.980152	0.00119584	0.118559	N	1	N	1	Y	34
k99_2396682_flag_1_multi_1_0000_len_1036	1036	0.982049	0.00107625	0.118559	N	2	N	2	Y	63
k99_2448702_flag_1_multi_1_0000_len_1171	1171	0.981124	0.00115598	0.118559	N	6	II	5	N	16
k99_2469466_flag_0_multi_1_0813_len_1157	1157	0.9818	0.00111612	0.118559	N	1	N	1	Y	40
k99_2515729_flag_1_multi_1_0000_len_1367	1367	0.980853	0.00115598	0.118559	N	1	N	1	N	121
k99_2568328_flag_0_multi_1_1848_len_1349	1349	0.982025	0.00107625	0.118559	N	2	N	2	Y	100
k99_2640643_flag_1_multi_1_0000_len_1370	1370	0.980128	0.00119584	0.118559	N	2	N	2	Y	55
k99_2655135_flag_0_multi_1_0172_len_2071	2071	0.980603	0.00119584	0.118559	N	1	N	1	N	6
k99_2669713_flag_1_multi_1_0000_len_2704	2704	0.981398	0.00111612	0.118559	N	1	N	1	N	6
k99_2670425_flag_0_multi_1_0630_len_1957	1957	0.980936	0.00115598	0.118559	N	1	N	1	N	41
k99_2683952_flag_1_multi_1_0000_len_1484	1484	0.981376	0.00111612	0.118559	N	4	N	1	N	59
k99_2703009_flag_1_multi_1_0000_len_2060	2060	0.982071	0.00107625	0.118559	N	3	N	2	N	2
k99_2719880_flag_0_multi_1_0641_len_1285	1285	0.981037	0.00115598	0.118559	N	1	N	1	N	11
k99_2735140_flag_0_multi_1_0423_len_1327	1327	0.981454	0.00111612	0.118559	N	2	N	1	N	23
k99_2759127_flag_0_multi_1_1277_len_1744	1744	0.98124	0.00115598	0.118559	N	4	N	4	N	61
k99_2796138_flag_1_multi_1_0473_len_1283	1283	0.981309	0.00111612	0.118559	N	5	II	5	Y	16
k99_2850407_flag_1_multi_1_0237_len_1704	1704	0.981826	0.00111612	0.118559	N	2	N	2	N	4
k99_2855067_flag_1_multi_1_0210_len_1768	1768	0.981855	0.00111612	0.118559	N	1	N	0	Y	85
k99_2874906_flag_0_multi_1_0831_len_2145	2145	0.980425	0.00119584	0.118559	N	3	N	2	Y	43
k99_2911380_flag_0_multi_1_2090_len_1190	1190	0.981904	0.00111612	0.118559	N	1	N	1	N	29
k99_2917571_flag_1_multi_1_0000_len_1684	1684	0.982017	0.00107625	0.118559	N	1	N	1	N	81
k99_2947352_flag_1_multi_1_0511_len_1332	1332	0.980303	0.00119584	0.118559	N	2	N	2	N	72
k99_2985248_flag_1_multi_1_0000_len_1029	1029	0.981795	0.00111612	0.118559	N	1	N	1	Y	50
k99_2989086_flag_1_multi_1_0717_len_1047	1047	0.981602	0.00111612	0.118559	N	2	N	2	Y	101
k99_3024809_flag_1_multi_1_0000_len_1386	1386	0.980296	0.00119584	0.118559	N	5	II	4	N	16
k99_3041550_flag_1_multi_1_0200_len_1100	1100	0.981504	0.00111612	0.118559	N	1	N	1	Y	81
k99_3050038_flag_0_multi_1_0114_len_1154	1154	0.980702	0.00115598	0.118559	N	2	N	1	N	82
k99_3094809_flag_1_multi_1_3726_len_1041	1041	0.9814	0.00111612	0.118559	N	1	N	1	N	59
k99_3097297_flag_0_multi_1_0264_len_1234	1234	0.981622	0.00111612	0.118559	N	2	N	2	N	65
k99_3114234_flag_0_multi_1_1407_len_1073	1073	0.981482	0.00111612	0.118559	N	1	N	1	N	94
k99_3158917_flag_1_multi_1_0122_len_1086	1086	0.98189	0.00111612	0.118559	N	1	N	1	N	86
k99_3180034_flag_1_multi_1_0000_len_2628	2628	0.98169	0.00111612	0.118559	N	4	N	3	N	85
k99_3193292_flag_1_multi_1_0000_len_1613	1613	0.981286	0.00111612	0.118559	N	2	N	1	N	5
k99_3197829_flag_0_multi_1_0736_len_1336	1336	0.981183	0.00115598	0.118559	N	2	N	2	Y	26
k99_3222465_flag_0_multi_1_0585_len_1295	1295	0.981364	0.00111612	0.118559	N	1	N	1	N	93
k99_3229040_flag_0_multi_1_1478_len_1249	1249	0.980492	0.00119584	0.118559	N	1	N	1	N	20
k99_3278571_flag_1_multi_1_0714_len_1289	1289	0.980291	0.00119584	0.118559	N	2	N	2	N	101
k99_3298720_flag_1_multi_1_0000_len_1173	1173	0.981282	0.00111612	0.118559	N	1	N	1	N	4
k99_3355450_flag_0_multi_1_0231_len_1530	1530	0.980659	0.00115598	0.118559	N	1	N	1	Y	20
k99_3362209_flag_0_multi_1_2458_len_1047	1047	0.981676	0.00111612	0.118559	N	1	N	1	Y	121
k99_3507654_flag_0_multi_1_0180_len_1098	1098	0.981447	0.00111612	0.118559	N	1	N	1	N	85
k99_3559098_flag_0_multi_1_0683_len_1211	1211	0.980462	0.00119584	0.118559	N	1	N	1	N	29
k99_3614621_flag_0_multi_1_0218_len_1061	1061	0.981886	0.00111612	0.118559	N	4	N	4	N	116
k99_3719374_flag_1_multi_1_0000_len_1052	1052	0.980606	0.00119584	0.118559	N	3	N	1	N	84
k99_3751976_flag_1_multi_1_0000_len_2728	2728	0.981783	0.00111612	0.118559	N	3	N	2	N	40
k99_3772101_flag_1_multi_1_1800_len_1060	1060	0.980207	0.00119584	0.118559	N	2	N	2	Y	53
k99_3774467_flag_0_multi_1_0099_len_1009	1009	0.980805	0.00115598	0.118559	N	1	N	1	N	113
k99_3803158_flag_1_multi_1_0164_len_1138	1138	0.981408	0.00111612	0.118559	N	1	N	1	N	4
k99_3823928_flag_0_multi_1_1681_len_1015	1015	0.98043	0.00119584	0.118559	N	1	N	1	Y	94
k99_3859296_flag_0_multi_1_0259_len_1411	1411	0.980661	0.00115598	0.118559	N	4	N	4	N	113
k99_3878267_flag_0_multi_1_0521_len_2460	2460	0.982077	0.00107625	0.118559	N	1	N	0	N	82
k99_3880692_flag_0_multi_1_0292_len_1160	1160	0.980121	0.00119584	0.118559	N	1	N	1	Y	61
k99_3968693_flag_1_multi_1_0000_len_1421	1421	0.981479	0.00111612	0.118559	N	1	N	0	N	119
k99_4003861_flag_1_multi_1_0000_len_1179	1179	0.980754	0.00115598	0.118559	N	2	N	2	N	115
k99_2415897_flag_0_multi_1_0650_len_3517	3517	0.996025	0.00121271	0.120119	N	6	N	3	N	5
k99_116987_flag_0_multi_1_0187_len_1008	1008	0.980076	0.0012357	0.120921	N	3	N	3	N	53
k99_1104871_flag_0_multi_1_0211_len_2327	2327	0.980052	0.0012357	0.120921	N	5	N	5	Y	53
k99_1446714_flag_0_multi_1_2651_len_1140	1140	0.980089	0.0012357	0.120921	N	2	N	2	Y	28
k99_2344894_flag_0_multi_1_2126_len_1491	1491	0.979987	0.0012357	0.120921	N	1	N	1	Y	121
k99_2395529_flag_0_multi_1_0334_len_1567	1567	0.979981	0.0012357	0.120921	N	2	N	1	N	53
k99_2655890_flag_0_multi_1_0843_len_2401	2401	0.980102	0.0012357	0.120921	N	1	N	1	Y	51
k99_2712465_flag_1_multi_1_0000_len_1119	1119	0.980051	0.0012357	0.120921	N	1	N	0	Y	10
k99_3472846_flag_0_multi_1_0874_len_1106	1106	0.979989	0.0012357	0.120921	N	1	N	1	Y	29
k99_3533159_flag_1_multi_1_1050_len_1185	1185	0.979999	0.0012357	0.120921	N	3	N	1	N	116
k99_3586592_flag_0_multi_1_1376_len_1015	1015	0.980049	0.0012357	0.120921	N	1	N	1	Y	28
k99_3766907_flag_1_multi_1_0000_len_1235	1235	0.980054	0.0012357	0.120921	N	2	N	2	N	5
k99_4028388_flag_0_multi_1_0118_len_1289	1289	0.980067	0.0012357	0.120921	N	1	N	1	Y	82
k99_46864_flag_0_multi_1_0834_len_1190	1190	0.97983	0.00127556	0.123111	N	3	II	3	N	15
k99_200987_flag_1_multi_1_0169_len_1165	1165	0.979803	0.00127556	0.123111	N	0	N	0	N	78
k99_609423_flag_0_multi_1_2011_len_1014	1014	0.979884	0.00127556	0.123111	N	1	N	1	N	57
k99_743768_flag_0_multi_1_0405_len_1753	1753	0.97974	0.00127556	0.123111	N	2	N	2	Y	21
k99_1006021_flag_0_multi_1_0160_len_1719	1719	0.979866	0.00127556	0.123111	N	2	N	2	Y	28
k99_1267600_flag_1_multi_1_0000_len_1773	1773	0.979799	0.00127556	0.123111	N	3	I	3	Y	87
k99_1494688_flag_0_multi_1_0354_len_1794	1794	0.97988	0.00127556	0.123111	N	4	II	4	Y	98
k99_1572746_flag_1_multi_1_0000_len_1211	1211	0.979756	0.00127556	0.123111	N	3	N	3	N	94
k99_1695277_flag_0_multi_1_1680_len_1569	1569	0.979826	0.00127556	0.123111	N	2	N	2	Y	11
k99_1698277_flag_0_multi_1_0818_len_1004	1004	0.979864	0.00127556	0.123111	N	2	N	2	N	23
k99_1908903_flag_0_multi_1_0320_len_2882	2882	0.979914	0.00127556	0.123111	N	3	N	1	N	83
k99_1976141_flag_0_multi_1_0018_len_1768	1768	0.979827	0.00127556	0.123111	N	3	N	3	Y	25
k99_2305436_flag_0_multi_1_0099_len_1710	1710	0.979934	0.00127556	0.123111	N	1	N	1	N	52
k99_3143031_flag_0_multi_1_1128_len_1713	1713	0.979938	0.00127556	0.123111	N	4	N	0	N	64
k99_3398757_flag_1_multi_1_0000_len_1063	1063	0.97985	0.00127556	0.123111	N	2	N	1	N	89
k99_38232_flag_1_multi_1_0193_len_5075	5075	0.994883	0.00133398	0.123554	N	11	N	10	Y	88
k99_87872_flag_0_multi_1_0550_len_3354	3354	0.995222	0.00133398	0.123554	N	5	II	5	N	86
k99_101441_flag_1_multi_1_0000_len_3209	3209	0.995608	0.00133398	0.123554	N	4	N	3	N	63
k99_102744_flag_0_multi_1_0119_len_3304	3304	0.995798	0.00133398	0.123554	N	2	N	2	Y	5
k99_258296_flag_0_multi_1_0164_len_5939	5939	0.99551	0.00133398	0.123554	N	6	I	6	N	43
k99_312240_flag_1_multi_1_0000_len_9662	9662	0.994818	0.00133398	0.123554	N	13	II	5	N	82
k99_317961_flag_0_multi_1_0595_len_3193	3193	0.995079	0.00133398	0.123554	N	6	II	0	N	73
k99_343928_flag_1_multi_1_0131_len_3758	3758	0.995433	0.00133398	0.123554	N	11	III	6	N	23
k99_394693_flag_0_multi_1_0000_len_3117	3117	0.995116	0.00133398	0.123554	N	4	N	3	N	45
k99_409014_flag_1_multi_1_0000_len_5679	5679	0.995719	0.00133398	0.123554	N	7	II	7	Y	26
k99_553431_flag_0_multi_1_0618_len_3609	3609	0.99557	0.00133398	0.123554	N	3	N	1	N	53
k99_803940_flag_0_multi_1_0287_len_8697	8697	0.995767	0.00133398	0.123554	N	2	N	0	N	104
k99_838981_flag_0_multi_1_0387_len_3405	3405	0.995822	0.00133398	0.123554	N	6	N	1	N	64
k99_909287_flag_0_multi_1_0435_len_3567	3567	0.994712	0.00133398	0.123554	N	7	N	7	Y	79
k99_1098678_flag_0_multi_1_0078_len_4458	4458	0.995067	0.00133398	0.123554	N	6	II	6	N	42
k99_1154700_flag_0_multi_1_0509_len_1867	1867	0.979708	0.00131542	0.123554	N	2	N	1	N	107
k99_1272540_flag_1_multi_1_0808_len_1732	1732	0.979702	0.00131542	0.123554	N	4	N	1	N	82
k99_1282334_flag_1_multi_1_0000_len_10594	10594	0.995479	0.00133398	0.123554	N	3	N	0	N	6
k99_1380919_flag_0_multi_1_0043_len_3095	3095	0.995524	0.00133398	0.123554	N	5	N	2	Y	116
k99_1394856_flag_1_multi_1_0000_len_11496	11496	0.995941	0.00133398	0.123554	N	13	II	4	N	15
k99_1456136_flag_1_multi_1_0045_len_3187	3187	0.994995	0.00133398	0.123554	N	4	N	4	Y	75
k99_1733228_flag_0_multi_1_0134_len_8629	8629	0.995213	0.00133398	0.123554	N	15	N	7	N	64
k99_1858781_flag_1_multi_1_1385_len_1218	1218	0.97967	0.00131542	0.123554	N	1	N	0	Y	75
k99_1866894_flag_0_multi_1_0111_len_11856	11856	0.994696	0.00133398	0.123554	N	11	II	10	N	123
k99_2161303_flag_1_multi_1_0043_len_4086	4086	0.99514	0.00133398	0.123554	N	4	N	4	Y	121
k99_2228911_flag_1_multi_1_0000_len_4737	4737	0.994548	0.00133398	0.123554	N	7	N	2	N	6
k99_2331932_flag_0_multi_1_0012_len_14507	14507	0.995165	0.00133398	0.123554	N	21	N	11	N	70
k99_2704249_flag_0_multi_1_0166_len_3233	3233	0.995927	0.00133398	0.123554	N	3	N	2	N	77
k99_2750131_flag_0_multi_1_0570_len_4310	4310	0.994596	0.00133398	0.123554	N	3	N	1	N	61
k99_2808272_flag_0_multi_1_0028_len_3730	3730	0.995504	0.00133398	0.123554	N	4	N	4	Y	77
k99_2837169_flag_0_multi_1_0112_len_3143	3143	0.995726	0.00133398	0.123554	N	1	N	1	N	47
k99_2869530_flag_0_multi_1_0350_len_3213	3213	0.995977	0.00133398	0.123554	N	5	N	5	N	123
k99_2918235_flag_1_multi_1_0000_len_4329	4329	0.994973	0.00133398	0.123554	N	4	II	1	N	82
k99_2938805_flag_1_multi_1_0000_len_5336	5336	0.995448	0.00133398	0.123554	N	6	N	1	N	119
k99_3095713_flag_0_multi_1_0079_len_4001	4001	0.995439	0.00133398	0.123554	N	1	N	1	Y	6
k99_3140490_flag_1_multi_1_0112_len_3302	3302	0.99567	0.00133398	0.123554	N	2	N	2	N	59
k99_3196974_flag_0_multi_1_0080_len_4580	4580	0.995115	0.00133398	0.123554	N	10	N	7	N	45
k99_3218458_flag_1_multi_1_0000_len_6628	6628	0.995241	0.00133398	0.123554	N	7	N	3	N	119
k99_3478076_flag_0_multi_1_0173_len_3039	3039	0.995974	0.00133398	0.123554	N	2	N	1	N	78
k99_3517134_flag_0_multi_1_0103_len_1461	1461	0.979687	0.00131542	0.123554	N	5	N	1	N	6
k99_3550624_flag_1_multi_1_0000_len_4606	4606	0.995203	0.00133398	0.123554	N	1	N	1	N	19
k99_3571893_flag_0_multi_1_0111_len_3149	3149	0.995595	0.00133398	0.123554	N	2	N	1	N	42
k99_3677838_flag_0_multi_1_0024_len_7618	7618	0.99593	0.00133398	0.123554	N	2	N	1	N	53
k99_3760133_flag_0_multi_1_0000_len_3914	3914	0.994978	0.00133398	0.123554	N	7	N	7	Y	52
k99_3871076_flag_0_multi_1_0028_len_4081	4081	0.994659	0.00133398	0.123554	N	5	N	3	Y	6
k99_3894148_flag_0_multi_1_0185_len_3765	3765	0.995756	0.00133398	0.123554	N	2	N	0	N	104
k99_89443_flag_0_multi_1_1637_len_1571	1571	0.979495	0.00135528	0.124327	N	1	N	1	Y	131
k99_175250_flag_1_multi_1_0000_len_1032	1032	0.979517	0.00135528	0.124327	N	1	N	1	N	28
k99_321856_flag_1_multi_1_0000_len_1210	1210	0.979533	0.00135528	0.124327	N	1	N	1	N	23
k99_1000388_flag_0_multi_1_0130_len_1939	1939	0.979506	0.00135528	0.124327	N	1	N	1	N	6
k99_1077396_flag_0_multi_1_0153_len_1209	1209	0.979649	0.00135528	0.124327	N	1	N	0	N	6
k99_1081601_flag_0_multi_1_0219_len_1380	1380	0.979491	0.00135528	0.124327	N	2	N	2	Y	6
k99_1733903_flag_0_multi_1_0112_len_2600	2600	0.979506	0.00135528	0.124327	N	4	N	4	Y	60
k99_2329814_flag_0_multi_1_0155_len_1259	1259	0.979567	0.00135528	0.124327	N	1	N	1	N	4
k99_2409935_flag_0_multi_1_0090_len_1870	1870	0.979558	0.00135528	0.124327	N	1	N	0	N	2
k99_2423763_flag_0_multi_1_0126_len_1371	1371	0.979531	0.00135528	0.124327	N	1	N	1	Y	64
k99_2540244_flag_1_multi_1_0000_len_1007	1007	0.979594	0.00135528	0.124327	N	1	N	1	N	4
k99_317148_flag_1_multi_1_0000_len_1069	1069	0.979395	0.00139514	0.125905	N	1	N	1	N	50
k99_454539_flag_1_multi_1_0000_len_1296	1296	0.979321	0.00139514	0.125905	N	2	N	2	Y	26
k99_523869_flag_0_multi_1_0009_len_1170	1170	0.979249	0.00139514	0.125905	N	4	N	3	N	105
k99_649398_flag_1_multi_1_1642_len_1646	1646	0.979175	0.00139514	0.125905	N	1	N	1	N	36
k99_1046483_flag_0_multi_1_0808_len_1126	1126	0.979403	0.00139514	0.125905	N	1	N	1	Y	19
k99_1185151_flag_1_multi_1_0000_len_1302	1302	0.979273	0.00139514	0.125905	N	4	N	1	N	88
k99_1487234_flag_0_multi_1_4027_len_1003	1003	0.979406	0.00139514	0.125905	N	1	N	1	Y	61
k99_1620230_flag_0_multi_1_2510_len_1127	1127	0.979418	0.00139514	0.125905	N	1	N	1	N	131
k99_1756891_flag_1_multi_1_0000_len_1746	1746	0.979267	0.00139514	0.125905	N	1	N	1	N	47
k99_1950385_flag_1_multi_1_0000_len_1201	1201	0.97944	0.00139514	0.125905	N	3	N	3	N	84
k99_2340800_flag_1_multi_1_0484_len_1132	1132	0.979416	0.00139514	0.125905	N	2	N	2	N	42
k99_2369384_flag_1_multi_1_0324_len_1209	1209	0.979437	0.00139514	0.125905	N	1	N	1	N	59
k99_2410561_flag_0_multi_1_0000_len_1398	1398	0.979147	0.00139514	0.125905	N	4	N	1	N	47
k99_2488779_flag_1_multi_1_0000_len_1918	1918	0.979256	0.00139514	0.125905	N	4	N	3	N	45
k99_2886903_flag_0_multi_1_0671_len_1127	1127	0.97915	0.00139514	0.125905	N	2	N	2	Y	3
k99_3193117_flag_0_multi_1_0605_len_1141	1141	0.979331	0.00139514	0.125905	N	2	N	1	Y	34
k99_3669653_flag_0_multi_1_1090_len_1439	1439	0.979253	0.00139514	0.125905	N	1	N	1	N	124
k99_3995376_flag_1_multi_1_0000_len_1249	1249	0.979364	0.00139514	0.125905	N	3	N	3	N	130
k99_625838_flag_0_multi_1_0698_len_1188	1188	0.979109	0.00143501	0.128623	N	1	N	1	Y	38
k99_1355095_flag_0_multi_1_1033_len_1270	1270	0.979119	0.00143501	0.128623	N	1	N	1	Y	34
k99_1798925_flag_1_multi_1_0000_len_1029	1029	0.979123	0.00143501	0.128623	N	1	N	0	N	115
k99_2619085_flag_0_multi_1_0000_len_1564	1564	0.979104	0.00143501	0.128623	N	2	N	2	N	42
k99_2993455_flag_0_multi_1_0709_len_1129	1129	0.979105	0.00143501	0.128623	N	2	N	2	Y	32
k99_3417871_flag_1_multi_1_0000_len_2544	2544	0.979051	0.00143501	0.128623	N	2	N	2	N	94
k99_3430889_flag_0_multi_1_0238_len_1107	1107	0.979113	0.00143501	0.128623	N	3	N	3	N	25
k99_297354_flag_1_multi_1_0000_len_1758	1758	0.978758	0.00147487	0.129341	N	3	N	1	N	25
k99_670130_flag_0_multi_1_0265_len_1609	1609	0.978993	0.00147487	0.129341	N	1	N	1	N	70
k99_746621_flag_0_multi_1_0935_len_1693	1693	0.978716	0.00147487	0.129341	N	2	N	2	Y	34
k99_776755_flag_1_multi_1_0000_len_1503	1503	0.978717	0.00147487	0.129341	N	1	N	1	Y	29
k99_848621_flag_1_multi_1_0000_len_3282	3282	0.994453	0.00145525	0.129341	N	3	N	3	N	28
k99_1148861_flag_1_multi_1_0000_len_1065	1065	0.978869	0.00147487	0.129341	N	1	N	1	N	15
k99_1242876_flag_0_multi_1_0000_len_3693	3693	0.994502	0.00145525	0.129341	N	6	II	4	N	86
k99_1624865_flag_1_multi_1_0000_len_5204	5204	0.994444	0.00145525	0.129341	N	6	N	3	N	119
k99_1815191_flag_0_multi_1_0344_len_1057	1057	0.979048	0.00147487	0.129341	N	0	N	0	N	53
k99_1855057_flag_1_multi_1_0041_len_1332	1332	0.978935	0.00147487	0.129341	N	1	N	1	N	121
k99_1918131_flag_0_multi_1_0355_len_1734	1734	0.979001	0.00147487	0.129341	N	1	N	1	Y	41
k99_2064798_flag_0_multi_1_1090_len_1576	1576	0.978811	0.00147487	0.129341	N	2	N	2	N	51
k99_2209214_flag_0_multi_1_0249_len_2748	2748	0.978828	0.00147487	0.129341	N	1	N	1	Y	105
k99_2468682_flag_1_multi_1_0000_len_1169	1169	0.979025	0.00147487	0.129341	N	2	N	2	N	116
k99_2600852_flag_0_multi_1_0755_len_2153	2153	0.978931	0.00147487	0.129341	N	1	N	1	N	47
k99_2858424_flag_1_multi_1_0000_len_1251	1251	0.978941	0.00147487	0.129341	N	2	N	2	N	39
k99_2977317_flag_0_multi_1_0000_len_1194	1194	0.978966	0.00147487	0.129341	N	1	N	1	Y	61
k99_3130262_flag_0_multi_1_0462_len_1052	1052	0.978907	0.00147487	0.129341	N	1	N	1	N	114
k99_3139399_flag_0_multi_1_0541_len_7253	7253	0.994466	0.00145525	0.129341	N	2	N	1	N	9
k99_3249403_flag_0_multi_1_0522_len_1364	1364	0.978941	0.00147487	0.129341	N	1	N	1	N	116
k99_3251195_flag_0_multi_1_0164_len_7347	7347	0.99447	0.00145525	0.129341	N	2	N	1	N	82
k99_3300189_flag_0_multi_1_1060_len_1372	1372	0.978752	0.00147487	0.129341	N	2	N	1	N	11
k99_3328124_flag_1_multi_1_0113_len_1698	1698	0.978752	0.00147487	0.129341	N	1	N	1	N	19
k99_3538895_flag_1_multi_1_0031_len_1066	1066	0.978756	0.00147487	0.129341	N	3	N	3	Y	81
k99_3742779_flag_1_multi_1_0709_len_3172	3172	0.994496	0.00145525	0.129341	N	4	N	4	N	61
k99_3775836_flag_0_multi_1_0294_len_1189	1189	0.979002	0.00147487	0.129341	N	1	N	1	Y	20
k99_39959_flag_0_multi_1_0606_len_2078	2078	0.978565	0.00151473	0.131418	N	2	N	2	N	131
k99_268004_flag_0_multi_1_1018_len_1386	1386	0.978643	0.00151473	0.131418	N	2	N	1	N	32
k99_506022_flag_1_multi_1_0000_len_1363	1363	0.978518	0.00151473	0.131418	N	2	N	0	Y	2
k99_1222225_flag_0_multi_1_0168_len_1168	1168	0.978702	0.00151473	0.131418	N	1	N	0	N	15
k99_1241704_flag_1_multi_1_0000_len_1112	1112	0.978684	0.00151473	0.131418	N	1	N	1	N	86
k99_1296642_flag_0_multi_1_0364_len_2932	2932	0.978574	0.00151473	0.131418	N	2	N	2	N	131
k99_1639521_flag_1_multi_1_1236_len_1240	1240	0.978682	0.00151473	0.131418	N	1	N	1	N	104
k99_2011042_flag_0_multi_1_0131_len_2392	2392	0.978651	0.00151473	0.131418	N	6	N	5	N	19
k99_2331416_flag_0_multi_1_0529_len_1120	1120	0.978637	0.00151473	0.131418	N	1	N	1	N	116
k99_2930437_flag_1_multi_1_0000_len_1477	1477	0.97868	0.00151473	0.131418	N	1	N	1	N	5
k99_3099399_flag_1_multi_1_0316_len_1240	1240	0.978705	0.00151473	0.131418	N	1	N	1	N	84
k99_3255954_flag_1_multi_1_0000_len_1508	1508	0.978701	0.00151473	0.131418	N	3	N	3	N	94
k99_3920445_flag_0_multi_1_1430_len_1505	1505	0.978595	0.00151473	0.131418	N	2	N	2	N	21
k99_203721_flag_0_multi_1_0125_len_8350	8350	0.994037	0.00157652	0.13285	N	5	II	4	N	99
k99_236700_flag_0_multi_1_0248_len_3447	3447	0.993599	0.00157652	0.13285	N	6	I	6	N	52
k99_252589_flag_0_multi_1_0092_len_4427	4427	0.99382	0.00157652	0.13285	N	5	N	5	N	45
k99_280740_flag_1_multi_1_0000_len_3476	3476	0.994375	0.00157652	0.13285	N	3	N	3	Y	12
k99_298212_flag_1_multi_1_0000_len_3794	3794	0.993898	0.00157652	0.13285	N	8	N	2	N	115
k99_365646_flag_0_multi_1_0240_len_3054	3054	0.993303	0.00157652	0.13285	N	4	N	3	N	6
k99_420285_flag_1_multi_1_0182_len_4986	4986	0.993644	0.00157652	0.13285	N	5	I	5	Y	57
k99_628132_flag_0_multi_1_0031_len_11892	11892	0.993441	0.00157652	0.13285	N	3	N	3	N	45
k99_666631_flag_0_multi_1_0042_len_12270	12270	0.99373	0.00157652	0.13285	N	22	III	4	N	59
k99_756306_flag_1_multi_1_0377_len_3259	3259	0.994429	0.00157652	0.13285	N	7	N	3	N	43
k99_879647_flag_0_multi_1_0394_len_3248	3248	0.993677	0.00157652	0.13285	N	2	N	2	N	64
k99_1120559_flag_1_multi_1_0072_len_5380	5380	0.993427	0.00157652	0.13285	N	1	N	1	N	36
k99_1266942_flag_0_multi_1_0194_len_3497	3497	0.993824	0.00157652	0.13285	N	2	N	2	N	114
k99_1449886_flag_0_multi_1_0195_len_3075	3075	0.993383	0.00157652	0.13285	N	2	N	2	Y	94
k99_1785056_flag_0_multi_1_0092_len_3890	3890	0.99403	0.00157652	0.13285	N	8	II	8	Y	72
k99_1895091_flag_0_multi_1_0445_len_3401	3401	0.993667	0.00157652	0.13285	N	2	N	2	N	85
k99_1903476_flag_0_multi_1_1831_len_1399	1399	0.978467	0.00155459	0.13285	N	1	N	1	N	20
k99_2099704_flag_1_multi_1_0000_len_4654	4654	0.994165	0.00157652	0.13285	N	7	N	4	N	64
k99_2199840_flag_1_multi_1_0180_len_9473	9473	0.994385	0.00157652	0.13285	N	11	I	8	N	11
k99_2203158_flag_1_multi_1_0000_len_3651	3651	0.993796	0.00157652	0.13285	N	6	N	3	N	19
k99_2593100_flag_1_multi_1_0108_len_3426	3426	0.993975	0.00157652	0.13285	N	4	N	4	N	88
k99_2628131_flag_0_multi_1_0525_len_3111	3111	0.993733	0.00157652	0.13285	N	6	II	5	N	61
k99_2721325_flag_0_multi_1_0580_len_12903	12903	0.99405	0.00157652	0.13285	N	23	N	9	N	127
k99_2762151_flag_1_multi_1_0000_len_5072	5072	0.994125	0.00157652	0.13285	N	5	N	5	Y	50
k99_2791471_flag_0_multi_1_1061_len_2079	2079	0.978483	0.00155459	0.13285	N	1	N	1	N	4
k99_2848030_flag_0_multi_1_0058_len_9533	9533	0.994155	0.00157652	0.13285	N	17	N	7	N	82
k99_2863079_flag_0_multi_1_0839_len_3079	3079	0.993382	0.00157652	0.13285	N	6	II	6	Y	72
k99_2888868_flag_0_multi_1_0098_len_3572	3572	0.994082	0.00157652	0.13285	N	5	N	3	N	53
k99_2977213_flag_1_multi_1_0000_len_5987	5987	0.994063	0.00157652	0.13285	N	9	II	7	N	59
k99_3015781_flag_0_multi_1_0303_len_3562	3562	0.993413	0.00157652	0.13285	N	2	N	2	Y	107
k99_3307189_flag_1_multi_1_0000_len_1274	1274	0.978471	0.00155459	0.13285	N	3	N	2	Y	113
k99_3525868_flag_0_multi_1_0000_len_3127	3127	0.994155	0.00157652	0.13285	N	4	N	3	N	43
k99_3608415_flag_0_multi_1_0426_len_5496	5496	0.994195	0.00157652	0.13285	N	4	N	4	Y	11
k99_3616537_flag_1_multi_1_0000_len_1438	1438	0.978488	0.00155459	0.13285	N	2	N	2	N	6
k99_3634341_flag_1_multi_1_0692_len_3076	3076	0.99415	0.00157652	0.13285	N	7	N	3	N	41
k99_3978563_flag_0_multi_1_0064_len_3242	3242	0.994308	0.00157652	0.13285	N	2	N	2	Y	36
k99_15123_flag_1_multi_1_0040_len_1101	1101	0.977223	0.0017539	0.132968	N	1	N	1	Y	81
k99_33856_flag_0_multi_1_0902_len_1030	1030	0.977903	0.00171404	0.132968	N	1	N	1	Y	24
k99_56751_flag_1_multi_1_3080_len_1138	1138	0.976199	0.00183362	0.132968	N	1	N	1	Y	84
k99_88323_flag_0_multi_1_0059_len_3509	3509	0.99267	0.00194033	0.132968	N	9	N	5	N	52
k99_111371_flag_0_multi_1_1854_len_1442	1442	0.975627	0.00191334	0.132968	N	4	N	4	Y	88
k99_112476_flag_0_multi_1_1647_len_4982	4982	0.99259	0.00194033	0.132968	N	14	III	2	N	81
k99_139830_flag_0_multi_1_0407_len_1476	1476	0.977297	0.0017539	0.132968	N	1	N	1	N	36
k99_141077_flag_0_multi_1_1507_len_1612	1612	0.978186	0.00163431	0.132968	N	2	N	2	N	32
k99_144757_flag_1_multi_1_0000_len_10949	10949	0.992974	0.00181906	0.132968	N	10	N	6	N	6
k99_146604_flag_3_multi_1_0015_len_72081	72081	0.99292	0.00181906	0.132968	Y	90	I	76	Y	28
k99_155924_flag_0_multi_1_0307_len_1335	1335	0.978452	0.00159445	0.132968	N	4	N	4	Y	82
k99_161360_flag_1_multi_1_0000_len_1083	1083	0.977242	0.0017539	0.132968	N	2	N	1	N	116
k99_185791_flag_1_multi_1_0000_len_1944	1944	0.978111	0.00163431	0.132968	N	2	N	1	N	59
k99_206098_flag_0_multi_1_0938_len_1133	1133	0.978267	0.00163431	0.132968	N	2	N	2	Y	41
k99_207756_flag_0_multi_1_0162_len_1147	1147	0.976499	0.00183362	0.132968	N	1	N	1	N	6
k99_221902_flag_0_multi_1_0479_len_2564	2564	0.97491	0.0019532	0.132968	N	4	N	3	N	105
k99_224692_flag_0_multi_1_0310_len_1099	1099	0.976419	0.00183362	0.132968	N	4	N	2	N	53
k99_252916_flag_0_multi_1_1410_len_1205	1205	0.975872	0.00187348	0.132968	N	3	N	0	N	17
k99_256086_flag_1_multi_1_0267_len_1036	1036	0.974954	0.0019532	0.132968	N	2	N	2	Y	89
k99_284761_flag_0_multi_1_0242_len_3072	3072	0.992583	0.00194033	0.132968	N	4	N	3	Y	60
k99_285073_flag_0_multi_1_2307_len_1031	1031	0.975013	0.0019532	0.132968	N	1	N	1	N	4
k99_289823_flag_1_multi_1_0000_len_1033	1033	0.977842	0.00171404	0.132968	N	2	N	2	Y	23
k99_291374_flag_0_multi_1_4152_len_1573	1573	0.978127	0.00163431	0.132968	N	2	N	2	Y	32
k99_351152_flag_0_multi_1_0066_len_3562	3562	0.993048	0.00181906	0.132968	N	1	N	1	N	89
k99_359688_flag_1_multi_1_1623_len_1134	1134	0.974999	0.0019532	0.132968	N	3	N	3	Y	107
k99_360238_flag_1_multi_1_0316_len_6022	6022	0.992559	0.00194033	0.132968	N	2	N	2	N	50
k99_367607_flag_1_multi_1_0304_len_2168	2168	0.978016	0.00171404	0.132968	N	3	N	3	Y	29
k99_392924_flag_0_multi_1_0351_len_2065	2065	0.976904	0.00183362	0.132968	N	1	N	1	N	116
k99_405490_flag_1_multi_1_0000_len_1776	1776	0.977498	0.0017539	0.132968	N	1	N	1	Y	25
k99_422882_flag_1_multi_1_0000_len_1223	1223	0.978435	0.00159445	0.132968	N	1	N	1	N	109
k99_434661_flag_1_multi_1_0000_len_1374	1374	0.975753	0.00191334	0.132968	N	1	N	1	N	116
k99_442651_flag_0_multi_1_0258_len_3435	3435	0.993074	0.00181906	0.132968	N	4	N	4	Y	98
k99_446707_flag_0_multi_1_0000_len_9386	9386	0.992967	0.00181906	0.132968	N	6	N	6	Y	59
k99_477673_flag_1_multi_1_0852_len_1014	1014	0.975967	0.00183362	0.132968	N	1	N	1	Y	80
k99_495422_flag_0_multi_1_0112_len_1437	1437	0.976686	0.00183362	0.132968	N	1	N	1	N	20
k99_522390_flag_1_multi_1_0955_len_2862	2862	0.977979	0.00171404	0.132968	N	6	N	5	N	72
k99_525261_flag_0_multi_1_0070_len_4695	4695	0.992372	0.00194033	0.132968	N	1	N	0	N	45
k99_539001_flag_1_multi_1_0291_len_5181	5181	0.992286	0.00194033	0.132968	N	8	N	4	N	72
k99_544162_flag_1_multi_1_0527_len_1028	1028	0.976727	0.00183362	0.132968	N	1	N	1	N	80
k99_549406_flag_1_multi_1_0000_len_1357	1357	0.975519	0.00191334	0.132968	N	1	N	1	N	85
k99_565626_flag_1_multi_1_0452_len_4413	4413	0.993145	0.00169779	0.132968	N	8	II	6	N	47
k99_571033_flag_1_multi_1_0000_len_1124	1124	0.978072	0.00171404	0.132968	N	1	N	1	N	41
k99_584676_flag_0_multi_1_0214_len_1781	1781	0.976395	0.00183362	0.132968	N	5	N	1	N	94
k99_591511_flag_0_multi_1_0201_len_3188	3188	0.993167	0.00169779	0.132968	N	5	N	5	Y	98
k99_626269_flag_0_multi_1_0032_len_12081	12081	0.992903	0.00181906	0.132968	N	21	III	4	N	59
k99_627643_flag_0_multi_1_0294_len_1256	1256	0.977012	0.00183362	0.132968	N	3	N	2	Y	4
k99_633747_flag_0_multi_1_0066_len_5591	5591	0.992417	0.00194033	0.132968	N	9	II	8	N	72
k99_650591_flag_1_multi_1_0000_len_1220	1220	0.974589	0.0019532	0.132968	N	1	N	1	Y	26
k99_651252_flag_0_multi_1_0118_len_6354	6354	0.992097	0.00194033	0.132968	N	8	II	8	N	26
k99_663640_flag_0_multi_1_0626_len_1106	1106	0.977277	0.0017539	0.132968	N	2	N	2	Y	130
k99_667618_flag_1_multi_1_0000_len_1318	1318	0.975871	0.00187348	0.132968	N	7	II	5	N	16
k99_668825_flag_0_multi_1_0930_len_1013	1013	0.974901	0.0019532	0.132968	N	2	N	1	N	94
k99_679833_flag_1_multi_1_1175_len_1554	1554	0.975035	0.0019532	0.132968	N	3	II	3	N	77
k99_683035_flag_0_multi_1_1791_len_2198	2198	0.976186	0.00183362	0.132968	N	2	N	1	Y	3
k99_683753_flag_0_multi_1_0599_len_1402	1402	0.97602	0.00183362	0.132968	N	2	N	1	N	25
k99_724421_flag_0_multi_1_0302_len_5732	5732	0.992515	0.00194033	0.132968	N	10	N	10	Y	86
k99_742137_flag_1_multi_1_0000_len_1276	1276	0.978169	0.00163431	0.132968	N	1	N	1	N	81
k99_742487_flag_1_multi_1_0365_len_4423	4423	0.993212	0.00169779	0.132968	N	3	N	3	N	115
k99_751347_flag_0_multi_1_0735_len_3284	3284	0.992979	0.00181906	0.132968	N	2	N	2	Y	32
k99_779648_flag_0_multi_1_1025_len_2528	2528	0.975307	0.0019532	0.132968	N	2	N	2	N	72
k99_791978_flag_0_multi_1_0608_len_2910	2910	0.976935	0.00183362	0.132968	N	1	N	1	N	25
k99_795354_flag_0_multi_1_0098_len_1840	1840	0.975122	0.0019532	0.132968	N	3	N	2	N	82
k99_813852_flag_0_multi_1_0110_len_1651	1651	0.977602	0.0017539	0.132968	N	2	N	2	Y	124
k99_826124_flag_0_multi_1_1692_len_1553	1553	0.975243	0.0019532	0.132968	N	1	N	1	N	121
k99_848115_flag_1_multi_1_0000_len_3639	3639	0.992271	0.00194033	0.132968	N	6	N	1	Y	19
k99_860300_flag_0_multi_1_0783_len_4021	4021	0.992979	0.00181906	0.132968	N	4	N	4	Y	21
k99_861643_flag_1_multi_1_0382_len_1147	1147	0.977477	0.0017539	0.132968	N	2	N	2	N	110
k99_869437_flag_0_multi_1_0746_len_1239	1239	0.975477	0.00191334	0.132968	N	1	N	1	Y	24
k99_884699_flag_1_multi_1_0115_len_1405	1405	0.978272	0.00163431	0.132968	N	1	N	1	N	12
k99_896047_flag_0_multi_1_0228_len_2203	2203	0.974904	0.0019532	0.132968	N	2	N	1	N	5
k99_896315_flag_0_multi_1_0216_len_5474	5474	0.992122	0.00194033	0.132968	N	11	I	11	N	61
k99_903702_flag_1_multi_1_0179_len_1103	1103	0.975161	0.0019532	0.132968	N	2	N	0	N	11
k99_933552_flag_0_multi_1_0260_len_1601	1601	0.97839	0.00159445	0.132968	N	1	N	1	Y	19
k99_945488_flag_1_multi_1_0000_len_1280	1280	0.978078	0.00171404	0.132968	N	5	N	2	Y	15
k99_962297_flag_1_multi_1_1815_len_1256	1256	0.976739	0.00183362	0.132968	N	1	N	1	Y	51
k99_962949_flag_0_multi_1_0452_len_2863	2863	0.97606	0.00183362	0.132968	N	5	N	5	Y	15
k99_990064_flag_0_multi_1_1131_len_1080	1080	0.97501	0.0019532	0.132968	N	3	N	0	N	82
k99_991285_flag_1_multi_1_0000_len_1184	1184	0.976566	0.00183362	0.132968	N	2	N	2	N	23
k99_1004386_flag_0_multi_1_0826_len_1601	1601	0.97837	0.00159445	0.132968	N	1	N	1	Y	101
k99_1006747_flag_0_multi_1_1246_len_1335	1335	0.976155	0.00183362	0.132968	N	2	N	2	Y	34
k99_1010451_flag_1_multi_1_0000_len_1564	1564	0.975249	0.0019532	0.132968	N	1	N	1	Y	84
k99_1048968_flag_1_multi_1_0000_len_1613	1613	0.976756	0.00183362	0.132968	N	3	N	0	N	2
k99_1051160_flag_1_multi_1_1675_len_1126	1126	0.97549	0.00191334	0.132968	N	2	N	2	Y	12
k99_1062497_flag_1_multi_1_1986_len_1076	1076	0.975855	0.00191334	0.132968	N	1	N	1	N	116
k99_1085887_flag_0_multi_1_0151_len_1226	1226	0.977006	0.00183362	0.132968	N	2	N	2	N	6
k99_1109018_flag_0_multi_1_2114_len_1712	1712	0.976488	0.00183362	0.132968	N	4	II	4	N	61
k99_1111884_flag_0_multi_1_0322_len_1247	1247	0.976316	0.00183362	0.132968	N	2	N	2	Y	25
k99_1126233_flag_0_multi_1_0047_len_3736	3736	0.993006	0.00181906	0.132968	N	4	N	4	N	40
k99_1126832_flag_1_multi_1_0000_len_1251	1251	0.9763	0.00183362	0.132968	N	0	N	0	Y	65
k99_1136599_flag_1_multi_1_0168_len_2248	2248	0.976782	0.00183362	0.132968	N	1	N	1	Y	50
k99_1141064_flag_1_multi_1_0000_len_2588	2588	0.975135	0.0019532	0.132968	Y	8	N	2	N	96
k99_1160639_flag_0_multi_1_1385_len_2229	2229	0.975697	0.00191334	0.132968	N	1	N	1	Y	61
k99_1162808_flag_0_multi_1_0025_len_1316	1316	0.976166	0.00183362	0.132968	N	3	N	2	N	94
k99_1174629_flag_1_multi_1_0185_len_1128	1128	0.978379	0.00159445	0.132968	N	1	N	1	N	115
k99_1179454_flag_1_multi_1_0000_len_1088	1088	0.977246	0.0017539	0.132968	N	2	N	2	N	5
k99_1196069_flag_0_multi_1_0861_len_1318	1318	0.974909	0.0019532	0.132968	N	1	N	1	Y	80
k99_1214462_flag_0_multi_1_0298_len_2782	2782	0.975672	0.00191334	0.132968	N	4	N	4	Y	107
k99_1215739_flag_1_multi_1_0910_len_1033	1033	0.977614	0.0017539	0.132968	N	1	N	1	Y	126
k99_1235493_flag_1_multi_1_0532_len_1170	1170	0.97825	0.00163431	0.132968	N	1	N	1	Y	36
k99_1238092_flag_1_multi_1_1037_len_1054	1054	0.974786	0.0019532	0.132968	N	1	N	1	Y	52
k99_1242545_flag_0_multi_1_0650_len_1637	1637	0.976169	0.00183362	0.132968	N	1	N	1	N	4
k99_1247329_flag_0_multi_1_0801_len_1698	1698	0.977408	0.0017539	0.132968	N	3	N	1	N	82
k99_1248581_flag_0_multi_1_0770_len_1463	1463	0.977572	0.0017539	0.132968	N	5	N	0	N	6
k99_1250029_flag_0_multi_1_0726_len_1627	1627	0.975776	0.00191334	0.132968	N	4	II	4	Y	51
k99_1263736_flag_0_multi_1_2272_len_1340	1340	0.978445	0.00159445	0.132968	N	1	N	1	N	20
k99_1266041_flag_0_multi_1_0192_len_1035	1035	0.976032	0.00183362	0.132968	N	2	N	2	Y	88
k99_1267988_flag_1_multi_1_0023_len_4526	4526	0.993128	0.00169779	0.132968	N	9	I	9	N	12
k99_1269489_flag_0_multi_1_0230_len_1535	1535	0.97627	0.00183362	0.132968	N	2	N	0	N	73
k99_1329737_flag_1_multi_1_0000_len_1043	1043	0.976607	0.00183362	0.132968	N	1	N	0	N	52
k99_1330906_flag_0_multi_1_0168_len_3245	3245	0.992295	0.00194033	0.132968	N	3	N	3	N	121
k99_1340168_flag_1_multi_1_1513_len_1216	1216	0.977757	0.00171404	0.132968	N	2	N	2	N	110
k99_1344825_flag_0_multi_1_0375_len_1857	1857	0.977236	0.0017539	0.132968	N	2	N	2	N	109
k99_1375256_flag_0_multi_1_1339_len_1354	1354	0.974607	0.0019532	0.132968	N	2	N	1	N	114
k99_1406310_flag_1_multi_1_0000_len_3382	3382	0.992098	0.00194033	0.132968	N	3	N	2	N	115
k99_1410115_flag_1_multi_1_0000_len_1089	1089	0.976061	0.00183362	0.132968	N	2	N	2	N	51
k99_1421701_flag_0_multi_1_0138_len_1333	1333	0.975736	0.00191334	0.132968	N	3	N	3	Y	130
k99_1427042_flag_0_multi_1_2898_len_1041	1041	0.977412	0.0017539	0.132968	N	1	N	1	N	76
k99_1431197_flag_0_multi_1_0736_len_1540	1540	0.975223	0.0019532	0.132968	N	2	N	2	N	106
k99_1436652_flag_0_multi_1_1755_len_1284	1284	0.976412	0.00183362	0.132968	N	2	N	2	Y	84
k99_1462775_flag_0_multi_1_0149_len_1310	1310	0.976496	0.00183362	0.132968	N	1	N	1	Y	80
k99_1468489_flag_1_multi_1_0000_len_1210	1210	0.976109	0.00183362	0.132968	N	1	N	1	Y	57
k99_1483185_flag_0_multi_1_0126_len_1372	1372	0.975189	0.0019532	0.132968	N	1	N	1	N	36
k99_1499258_flag_0_multi_1_0777_len_1244	1244	0.976177	0.00183362	0.132968	N	3	N	3	N	15
k99_1509366_flag_0_multi_1_0699_len_1559	1559	0.977523	0.0017539	0.132968	N	1	N	1	N	41
k99_1561074_flag_0_multi_1_0964_len_1074	1074	0.977163	0.0017539	0.132968	N	1	N	1	Y	122
k99_1593675_flag_1_multi_1_1004_len_1005	1005	0.975839	0.00191334	0.132968	N	3	N	2	N	88
k99_1609396_flag_0_multi_1_1146_len_1391	1391	0.976155	0.00183362	0.132968	N	3	N	3	N	61
k99_1621883_flag_0_multi_1_0784_len_1374	1374	0.974749	0.0019532	0.132968	N	2	N	2	Y	53
k99_1627472_flag_1_multi_1_1597_len_1602	1602	0.977607	0.0017539	0.132968	N	6	N	3	N	116
k99_1630425_flag_1_multi_1_0000_len_1343	1343	0.976829	0.00183362	0.132968	N	2	N	2	N	23
k99_1638411_flag_1_multi_1_1203_len_1379	1379	0.975631	0.00191334	0.132968	N	1	N	1	Y	75
k99_1661823_flag_0_multi_1_0059_len_1115	1115	0.975779	0.00191334	0.132968	N	3	N	3	Y	89
k99_1663843_flag_1_multi_1_0296_len_3009	3009	0.99214	0.00194033	0.132968	N	2	N	2	N	83
k99_1677601_flag_1_multi_1_0000_len_1599	1599	0.977097	0.0017539	0.132968	N	1	N	1	Y	87
k99_1693748_flag_0_multi_1_0980_len_1150	1150	0.97784	0.00171404	0.132968	N	1	N	1	Y	19
k99_1717986_flag_1_multi_1_0000_len_1264	1264	0.975412	0.0019532	0.132968	N	1	N	0	Y	75
k99_1720055_flag_0_multi_1_0635_len_1248	1248	0.976035	0.00183362	0.132968	N	4	N	1	N	98
k99_1750260_flag_1_multi_1_0000_len_1135	1135	0.975915	0.00183362	0.132968	N	1	N	1	Y	43
k99_1812823_flag_0_multi_1_0365_len_1359	1359	0.976739	0.00183362	0.132968	N	1	N	1	N	32
k99_1813108_flag_0_multi_1_0230_len_4444	4444	0.992745	0.00194033	0.132968	N	7	N	1	N	59
k99_1813965_flag_0_multi_1_1186_len_1001	1001	0.977585	0.0017539	0.132968	N	1	N	1	Y	20
k99_1817595_flag_0_multi_1_0020_len_19514	19514	0.992129	0.00194033	0.132968	N	4	N	2	N	99
k99_1842443_flag_1_multi_1_0000_len_1058	1058	0.975644	0.00191334	0.132968	N	1	N	1	N	4
k99_1844236_flag_0_multi_1_0393_len_1016	1016	0.976833	0.00183362	0.132968	N	1	N	1	Y	131
k99_1846220_flag_0_multi_1_0417_len_1106	1106	0.974966	0.0019532	0.132968	N	3	N	3	Y	20
k99_1848309_flag_1_multi_1_0000_len_8612	8612	0.992338	0.00194033	0.132968	N	12	N	3	N	82
k99_1872080_flag_1_multi_1_0000_len_3366	3366	0.992298	0.00194033	0.132968	N	2	N	2	N	15
k99_1878410_flag_0_multi_1_0317_len_1424	1424	0.976331	0.00183362	0.132968	N	2	N	2	Y	20
k99_1922066_flag_0_multi_1_2850_len_1036	1036	0.976877	0.00183362	0.132968	N	3	N	0	N	17
k99_1936087_flag_0_multi_1_0624_len_1461	1461	0.977127	0.0017539	0.132968	N	2	N	2	Y	130
k99_1960811_flag_1_multi_1_0000_len_4298	4298	0.992912	0.00181906	0.132968	N	10	I	10	Y	57
k99_1982686_flag_1_multi_1_0000_len_1395	1395	0.978411	0.00159445	0.132968	N	4	N	0	N	19
k99_2020052_flag_0_multi_1_3735_len_1368	1368	0.976042	0.00183362	0.132968	N	1	N	1	Y	48
k99_2029943_flag_1_multi_1_0000_len_1296	1296	0.976663	0.00183362	0.132968	N	3	N	2	N	26
k99_2039665_flag_0_multi_1_0757_len_1274	1274	0.978428	0.00159445	0.132968	N	2	N	2	Y	32
k99_2048733_flag_0_multi_1_0948_len_1301	1301	0.976746	0.00183362	0.132968	N	4	N	4	Y	32
k99_2068487_flag_0_multi_1_1049_len_1224	1224	0.97499	0.0019532	0.132968	N	1	N	1	N	11
k99_2079597_flag_0_multi_1_0060_len_2275	2275	0.976459	0.00183362	0.132968	N	4	N	3	N	101
k99_2079978_flag_1_multi_1_1058_len_1158	1158	0.978261	0.00163431	0.132968	N	4	N	1	N	4
k99_2080825_flag_1_multi_1_0171_len_1152	1152	0.97455	0.0019532	0.132968	N	5	N	0	N	109
k99_2086583_flag_0_multi_1_1690_len_1182	1182	0.978144	0.00163431	0.132968	N	1	N	1	Y	81
k99_2086771_flag_0_multi_1_0230_len_1141	1141	0.977828	0.00171404	0.132968	N	1	N	0	N	81
k99_2138202_flag_0_multi_1_0941_len_1024	1024	0.976984	0.00183362	0.132968	N	1	N	1	N	84
k99_2146171_flag_0_multi_1_0318_len_4098	4098	0.993101	0.00181906	0.132968	N	3	N	2	N	45
k99_2163752_flag_0_multi_1_0425_len_1017	1017	0.975986	0.00183362	0.132968	N	3	N	3	Y	84
k99_2164456_flag_1_multi_1_0662_len_1777	1777	0.978281	0.00163431	0.132968	N	3	N	3	N	45
k99_2167194_flag_1_multi_1_3935_len_1047	1047	0.97541	0.0019532	0.132968	N	1	N	1	Y	116
k99_2170848_flag_1_multi_1_0000_len_1995	1995	0.977713	0.00171404	0.132968	N	1	N	1	N	124
k99_2176227_flag_0_multi_1_0200_len_1297	1297	0.974869	0.0019532	0.132968	N	2	N	2	N	65
k99_2207604_flag_1_multi_1_0000_len_1562	1562	0.974927	0.0019532	0.132968	N	3	N	3	Y	45
k99_2217208_flag_1_multi_1_0928_len_1500	1500	0.975153	0.0019532	0.132968	N	0	N	0	Y	75
k99_2221510_flag_1_multi_1_0000_len_1052	1052	0.977666	0.0017539	0.132968	N	1	N	1	N	19
k99_2223925_flag_0_multi_1_2394_len_1156	1156	0.976829	0.00183362	0.132968	N	1	N	1	Y	115
k99_2224851_flag_0_multi_1_0466_len_1021	1021	0.976434	0.00183362	0.132968	N	2	N	2	N	5
k99_2241720_flag_0_multi_1_2026_len_1032	1032	0.975705	0.00191334	0.132968	N	2	N	2	N	72
k99_2245247_flag_1_multi_1_0000_len_1446	1446	0.976174	0.00183362	0.132968	N	1	N	1	Y	87
k99_2245694_flag_1_multi_1_0000_len_1298	1298	0.977186	0.0017539	0.132968	N	1	N	1	Y	23
k99_2254633_flag_1_multi_1_0215_len_1029	1029	0.977299	0.0017539	0.132968	N	1	N	1	N	121
k99_2258545_flag_1_multi_1_0000_len_1007	1007	0.977704	0.00171404	0.132968	N	2	N	2	N	94
k99_2260559_flag_0_multi_1_3493_len_1141	1141	0.975337	0.0019532	0.132968	N	2	N	2	Y	20
k99_2267859_flag_1_multi_1_0122_len_1580	1580	0.977219	0.0017539	0.132968	N	1	N	1	N	72
k99_2267913_flag_0_multi_1_0721_len_1569	1569	0.975406	0.0019532	0.132968	N	1	N	1	N	57
k99_2282791_flag_0_multi_1_0150_len_1296	1296	0.974896	0.0019532	0.132968	N	1	N	1	N	52
k99_2295446_flag_1_multi_1_0000_len_1245	1245	0.975852	0.00191334	0.132968	N	4	N	3	N	53
k99_2327243_flag_0_multi_1_0043_len_3107	3107	0.992404	0.00194033	0.132968	N	1	N	1	Y	52
k99_2344633_flag_1_multi_1_0000_len_1194	1194	0.978354	0.00159445	0.132968	N	2	N	2	N	116
k99_2359470_flag_0_multi_1_0118_len_1204	1204	0.976448	0.00183362	0.132968	N	2	N	2	N	25
k99_2368349_flag_0_multi_1_0152_len_1280	1280	0.976512	0.00183362	0.132968	N	1	N	1	N	77
k99_2370049_flag_0_multi_1_0171_len_1149	1149	0.978134	0.00163431	0.132968	N	2	N	1	N	77
k99_2383342_flag_0_multi_1_0707_len_1018	1018	0.977928	0.00171404	0.132968	N	2	N	2	Y	126
k99_2411590_flag_0_multi_1_0061_len_1570	1570	0.976689	0.00183362	0.132968	N	2	N	1	N	45
k99_2414136_flag_0_multi_1_0809_len_1026	1026	0.977299	0.0017539	0.132968	N	1	N	0	Y	84
k99_2421637_flag_1_multi_1_0000_len_1182	1182	0.975407	0.0019532	0.132968	N	3	N	0	N	67
k99_2438941_flag_0_multi_1_0525_len_1241	1241	0.975473	0.00191334	0.132968	N	3	N	1	N	9
k99_2441333_flag_1_multi_1_0000_len_1161	1161	0.978292	0.00163431	0.132968	N	4	N	1	N	73
k99_2443296_flag_1_multi_1_0000_len_1470	1470	0.977414	0.0017539	0.132968	N	2	N	2	Y	116
k99_2454043_flag_1_multi_1_0000_len_1346	1346	0.975156	0.0019532	0.132968	N	1	N	1	Y	19
k99_2474470_flag_0_multi_1_0686_len_1266	1266	0.977955	0.00171404	0.132968	N	3	N	3	N	5
k99_2482650_flag_1_multi_1_0000_len_1182	1182	0.974541	0.0019532	0.132968	N	1	N	1	N	107
k99_2482720_flag_1_multi_1_0000_len_1176	1176	0.977461	0.0017539	0.132968	N	1	N	1	N	26
k99_2487093_flag_1_multi_1_0000_len_1074	1074	0.977473	0.0017539	0.132968	N	1	N	1	N	49
k99_2543274_flag_0_multi_1_0091_len_2076	2076	0.978265	0.00163431	0.132968	N	3	N	1	N	45
k99_2553340_flag_1_multi_1_0876_len_1183	1183	0.97769	0.00171404	0.132968	N	2	N	2	Y	115
k99_2583219_flag_0_multi_1_0462_len_5962	5962	0.993066	0.00181906	0.132968	N	7	N	3	N	104
k99_2603611_flag_0_multi_1_0780_len_1342	1342	0.978136	0.00163431	0.132968	N	1	N	1	N	109
k99_2607880_flag_1_multi_1_0000_len_1134	1134	0.976775	0.00183362	0.132968	N	1	N	1	N	88
k99_2639897_flag_1_multi_1_0056_len_2763	2763	0.97789	0.00171404	0.132968	N	3	N	3	N	45
k99_2651967_flag_0_multi_1_0000_len_1603	1603	0.976409	0.00183362	0.132968	N	1	N	1	N	52
k99_2678398_flag_0_multi_1_0336_len_4060	4060	0.992893	0.00181906	0.132968	N	3	N	3	Y	21
k99_2731588_flag_1_multi_1_0000_len_1612	1612	0.978312	0.00159445	0.132968	N	3	N	1	N	87
k99_2740308_flag_1_multi_1_0907_len_1268	1268	0.977493	0.0017539	0.132968	N	2	N	2	Y	61
k99_2740644_flag_1_multi_1_0000_len_1425	1425	0.978419	0.00159445	0.132968	N	1	N	1	N	59
k99_2752043_flag_0_multi_1_0577_len_1521	1521	0.978296	0.00163431	0.132968	N	3	N	0	N	127
k99_2762082_flag_1_multi_1_0152_len_1283	1283	0.977627	0.0017539	0.132968	N	3	N	1	N	89
k99_2788629_flag_0_multi_1_0317_len_1422	1422	0.974647	0.0019532	0.132968	N	1	N	1	Y	34
k99_2800280_flag_1_multi_1_0000_len_1239	1239	0.97691	0.00183362	0.132968	N	1	N	0	N	59
k99_2807173_flag_1_multi_1_0000_len_1470	1470	0.977636	0.0017539	0.132968	N	2	N	2	N	51
k99_2815242_flag_0_multi_1_0085_len_3396	3396	0.992699	0.00194033	0.132968	N	4	N	1	N	6
k99_2883813_flag_1_multi_1_0000_len_1068	1068	0.975706	0.00191334	0.132968	N	1	N	1	N	85
k99_2898744_flag_1_multi_1_0000_len_1496	1496	0.97473	0.0019532	0.132968	N	1	N	1	Y	32
k99_2910438_flag_0_multi_1_0116_len_3112	3112	0.992733	0.00194033	0.132968	N	6	II	6	Y	81
k99_2912766_flag_0_multi_1_0000_len_2907	2907	0.976292	0.00183362	0.132968	N	1	N	0	N	88
k99_2920192_flag_1_multi_1_0000_len_1675	1675	0.976829	0.00183362	0.132968	N	2	N	2	N	9
k99_2935536_flag_1_multi_1_0085_len_12734	12734	0.99294	0.00181906	0.132968	N	17	I	15	Y	41
k99_2992193_flag_0_multi_1_0161_len_1033	1033	0.977776	0.00171404	0.132968	N	1	N	1	Y	117
k99_3001159_flag_0_multi_1_0549_len_1009	1009	0.975096	0.0019532	0.132968	N	1	N	1	Y	105
k99_3011482_flag_0_multi_1_0000_len_1325	1325	0.974721	0.0019532	0.132968	N	1	N	1	Y	85
k99_3013058_flag_1_multi_1_0000_len_1614	1614	0.978182	0.00163431	0.132968	N	1	N	1	N	82
k99_3014333_flag_1_multi_1_0000_len_1287	1287	0.976272	0.00183362	0.132968	N	2	N	2	N	85
k99_3041820_flag_0_multi_1_0188_len_3512	3512	0.9925	0.00194033	0.132968	N	6	N	6	N	12
k99_3042595_flag_0_multi_1_0349_len_1131	1131	0.978249	0.00163431	0.132968	N	2	N	2	Y	20
k99_3056267_flag_1_multi_1_0000_len_1317	1317	0.975574	0.00191334	0.132968	N	2	N	2	Y	26
k99_3083435_flag_0_multi_1_0227_len_1379	1379	0.974623	0.0019532	0.132968	N	1	N	1	N	110
k99_3103126_flag_1_multi_1_0000_len_1230	1230	0.97534	0.0019532	0.132968	N	1	N	1	N	26
k99_3143886_flag_0_multi_1_0117_len_1464	1464	0.977622	0.0017539	0.132968	N	3	N	3	Y	11
k99_3199474_flag_1_multi_1_0000_len_1430	1430	0.977937	0.00171404	0.132968	N	1	N	1	N	88
k99_3200625_flag_1_multi_1_0000_len_1665	1665	0.974933	0.0019532	0.132968	N	2	N	1	N	4
k99_3206616_flag_0_multi_1_1658_len_1094	1094	0.975956	0.00183362	0.132968	N	1	N	1	Y	122
k99_3229336_flag_0_multi_1_0277_len_1507	1507	0.975684	0.00191334	0.132968	N	4	N	4	N	15
k99_3236914_flag_0_multi_1_0418_len_5477	5477	0.992192	0.00194033	0.132968	N	8	N	7	Y	60
k99_3255600_flag_0_multi_1_0138_len_1328	1328	0.977327	0.0017539	0.132968	N	3	N	3	Y	40
k99_3259888_flag_1_multi_1_0000_len_1159	1159	0.977531	0.0017539	0.132968	N	1	N	1	N	115
k99_3267648_flag_1_multi_1_1525_len_1063	1063	0.978214	0.00163431	0.132968	N	1	N	1	Y	19
k99_3282915_flag_0_multi_1_3576_len_1033	1033	0.977274	0.0017539	0.132968	N	1	N	1	N	59
k99_3290131_flag_1_multi_1_0000_len_1066	1066	0.975839	0.00191334	0.132968	N	2	N	2	Y	23
k99_3292562_flag_1_multi_1_0000_len_1140	1140	0.976061	0.00183362	0.132968	N	1	N	1	N	2
k99_3359649_flag_1_multi_1_0000_len_1067	1067	0.974711	0.0019532	0.132968	N	2	N	2	N	29
k99_3361226_flag_0_multi_1_0108_len_4433	4433	0.992332	0.00194033	0.132968	N	2	N	1	N	6
k99_3362837_flag_0_multi_1_0528_len_1083	1083	0.975518	0.00191334	0.132968	N	1	N	1	N	4
k99_3369705_flag_1_multi_1_0000_len_1124	1124	0.977025	0.00183362	0.132968	N	1	N	1	N	36
k99_3372683_flag_1_multi_1_0000_len_4457	4457	0.993204	0.00169779	0.132968	N	3	N	3	Y	59
k99_3388504_flag_0_multi_1_1451_len_1002	1002	0.974947	0.0019532	0.132968	N	2	N	1	Y	72
k99_3430552_flag_0_multi_1_0656_len_1013	1013	0.975652	0.00191334	0.132968	N	3	N	2	N	85
k99_3455914_flag_0_multi_1_0238_len_1275	1275	0.975331	0.0019532	0.132968	N	1	N	1	N	86
k99_3458054_flag_1_multi_1_0107_len_1778	1778	0.976221	0.00183362	0.132968	N	4	N	2	N	73
k99_3516532_flag_1_multi_1_0000_len_1124	1124	0.976854	0.00183362	0.132968	N	2	N	2	N	40
k99_3519860_flag_1_multi_1_0000_len_1748	1748	0.974797	0.0019532	0.132968	N	1	N	1	N	45
k99_3542589_flag_0_multi_1_0114_len_1063	1063	0.975434	0.0019532	0.132968	N	1	N	1	N	98
k99_3557163_flag_0_multi_1_0915_len_1093	1093	0.977925	0.00171404	0.132968	N	4	N	3	Y	59
k99_3583557_flag_0_multi_1_0339_len_1634	1634	0.975169	0.0019532	0.132968	N	1	N	1	N	65
k99_3590950_flag_0_multi_1_0408_len_1177	1177	0.978233	0.00163431	0.132968	N	1	N	1	N	15
k99_3661036_flag_0_multi_1_0443_len_3736	3736	0.992484	0.00194033	0.132968	N	11	III	1	N	6
k99_3668442_flag_1_multi_1_0000_len_3102	3102	0.99316	0.00169779	0.132968	N	3	N	2	N	15
k99_3672636_flag_1_multi_1_0000_len_1573	1573	0.977783	0.00171404	0.132968	N	4	N	0	N	73
k99_3674349_flag_1_multi_1_0000_len_1072	1072	0.975841	0.00191334	0.132968	N	1	N	1	Y	43
k99_3675301_flag_0_multi_1_0159_len_1802	1802	0.977829	0.00171404	0.132968	N	1	N	1	Y	122
k99_3678076_flag_1_multi_1_0000_len_1081	1081	0.977385	0.0017539	0.132968	N	1	N	1	N	82
k99_3683637_flag_1_multi_1_0000_len_1551	1551	0.975081	0.0019532	0.132968	N	3	II	3	N	86
k99_3684332_flag_0_multi_1_0336_len_1172	1172	0.975774	0.00191334	0.132968	N	1	N	1	Y	20
k99_3686615_flag_0_multi_1_0000_len_3751	3751	0.993102	0.00181906	0.132968	N	8	II	3	N	15
k99_3690701_flag_0_multi_1_0895_len_1071	1071	0.978393	0.00159445	0.132968	N	3	N	3	Y	29
k99_3697212_flag_0_multi_1_0202_len_3168	3168	0.992238	0.00194033	0.132968	N	2	N	2	N	32
k99_3709650_flag_0_multi_1_4021_len_1238	1238	0.975283	0.0019532	0.132968	N	1	N	0	N	82
k99_3725954_flag_1_multi_1_0000_len_1061	1061	0.976993	0.00183362	0.132968	N	2	N	1	N	85
k99_3771506_flag_0_multi_1_0251_len_1017	1017	0.977163	0.0017539	0.132968	N	1	N	1	N	32
k99_3781173_flag_0_multi_1_0426_len_1695	1695	0.974608	0.0019532	0.132968	N	1	N	1	N	4
k99_3793252_flag_1_multi_1_0000_len_1073	1073	0.974591	0.0019532	0.132968	N	1	N	1	N	98
k99_3794824_flag_1_multi_1_0000_len_1089	1089	0.975041	0.0019532	0.132968	N	1	N	1	Y	61
k99_3797954_flag_1_multi_1_0000_len_1035	1035	0.975265	0.0019532	0.132968	N	4	N	3	Y	87
k99_3846290_flag_0_multi_1_1811_len_1071	1071	0.977885	0.00171404	0.132968	N	2	N	2	N	61
k99_3848832_flag_1_multi_1_0000_len_1081	1081	0.976803	0.00183362	0.132968	N	1	N	1	Y	19
k99_3853744_flag_1_multi_1_0000_len_1014	1014	0.974939	0.0019532	0.132968	N	1	N	1	Y	42
k99_3854713_flag_0_multi_1_0000_len_1670	1670	0.977324	0.0017539	0.132968	N	4	N	0	N	64
k99_3874203_flag_0_multi_1_0298_len_1645	1645	0.976626	0.00183362	0.132968	N	2	N	1	N	116
k99_3875787_flag_1_multi_1_0000_len_1075	1075	0.976701	0.00183362	0.132968	N	1	N	1	N	52
k99_3886865_flag_1_multi_1_0000_len_1247	1247	0.976786	0.00183362	0.132968	N	1	N	1	N	65
k99_3889733_flag_1_multi_1_0000_len_1404	1404	0.974837	0.0019532	0.132968	N	2	N	0	N	116
k99_3894103_flag_1_multi_1_0000_len_1440	1440	0.978348	0.00159445	0.132968	N	2	N	2	Y	36
k99_3920382_flag_0_multi_1_0497_len_1286	1286	0.974907	0.0019532	0.132968	N	1	N	1	N	130
k99_3936413_flag_1_multi_1_0000_len_2129	2129	0.975514	0.00191334	0.132968	N	1	N	1	N	59
k99_3952249_flag_1_multi_1_0000_len_1096	1096	0.976559	0.00183362	0.132968	N	2	N	1	Y	124
k99_3957609_flag_0_multi_1_0000_len_5303	5303	0.992159	0.00194033	0.132968	N	8	N	4	N	104
k99_3985149_flag_1_multi_1_0000_len_1140	1140	0.976786	0.00183362	0.132968	N	3	N	0	N	116
k99_4011412_flag_1_multi_1_0000_len_1972	1972	0.97738	0.0017539	0.132968	N	1	N	0	N	124
k99_4016407_flag_0_multi_1_1908_len_1420	1420	0.976548	0.00183362	0.132968	N	3	N	0	N	59
k99_4017393_flag_0_multi_1_0499_len_1522	1522	0.974753	0.0019532	0.132968	N	1	N	1	N	29
k99_4017475_flag_1_multi_1_0967_len_1371	1371	0.976006	0.00183362	0.132968	N	3	N	3	Y	36
k99_8160_flag_1_multi_1_0000_len_1105	1105	0.972394	0.00235182	0.133069	N	1	N	1	Y	87
k99_25546_flag_0_multi_1_0538_len_3725	3725	0.990489	0.00218288	0.133069	N	5	N	5	N	73
k99_42337_flag_1_multi_1_2216_len_1015	1015	0.972683	0.00227209	0.133069	N	1	N	1	Y	23
k99_58920_flag_0_multi_1_0108_len_37224	37224	0.990456	0.00218288	0.133069	N	34	II	22	Y	15
k99_74098_flag_0_multi_1_0361_len_1014	1014	0.972871	0.00227209	0.133069	N	2	N	1	Y	40
k99_74995_flag_1_multi_1_0000_len_1006	1006	0.97038	0.0024714	0.133069	N	3	N	3	Y	128
k99_88273_flag_0_multi_1_1407_len_1492	1492	0.970771	0.0024714	0.133069	N	1	N	1	N	51
k99_93217_flag_0_multi_1_1411_len_1091	1091	0.971599	0.0024714	0.133069	N	1	N	1	N	25
k99_97933_flag_0_multi_1_0155_len_5011	5011	0.991331	0.00206161	0.133069	N	9	N	4	N	85
k99_120273_flag_0_multi_1_0538_len_4410	4410	0.991394	0.00206161	0.133069	N	5	I	3	N	114
k99_122888_flag_1_multi_1_0000_len_1085	1085	0.974473	0.00199306	0.133069	N	2	N	1	N	26
k99_124708_flag_0_multi_1_0144_len_1701	1701	0.970281	0.0024714	0.133069	N	1	N	1	Y	84
k99_138069_flag_0_multi_1_1494_len_1096	1096	0.97402	0.00211265	0.133069	N	1	N	1	Y	94
k99_146788_flag_0_multi_1_0186_len_1926	1926	0.97093	0.0024714	0.133069	N	8	N	4	N	6
k99_149529_flag_1_multi_1_2343_len_1247	1247	0.972823	0.00227209	0.133069	N	2	N	2	Y	60
k99_164633_flag_0_multi_1_0697_len_1189	1189	0.971776	0.00243154	0.133069	N	1	N	1	Y	29
k99_170697_flag_0_multi_1_0232_len_3756	3756	0.991101	0.00206161	0.133069	N	6	N	6	Y	51
k99_172364_flag_0_multi_1_0161_len_4146	4146	0.990177	0.00218288	0.133069	N	6	I	6	N	116
k99_180522_flag_1_multi_1_0000_len_1188	1188	0.97372	0.00215251	0.133069	N	2	N	2	N	23
k99_183424_flag_1_multi_1_0000_len_1892	1892	0.972584	0.00227209	0.133069	N	3	N	0	N	59
k99_195434_flag_0_multi_1_0644_len_1109	1109	0.971742	0.00243154	0.133069	N	1	N	1	N	55
k99_216016_flag_0_multi_1_0564_len_1305	1305	0.973219	0.00223223	0.133069	N	5	N	2	N	15
k99_234697_flag_1_multi_1_0000_len_1074	1074	0.971828	0.00243154	0.133069	N	1	N	1	Y	75
k99_240269_flag_0_multi_1_0260_len_1482	1482	0.974419	0.00199306	0.133069	N	2	N	1	N	99
k99_243226_flag_1_multi_1_0000_len_1358	1358	0.973356	0.00215251	0.133069	N	4	N	4	N	73
k99_244303_flag_0_multi_1_0000_len_1301	1301	0.972151	0.00239168	0.133069	N	3	N	3	Y	59
k99_250855_flag_0_multi_1_0920_len_1631	1631	0.972356	0.00235182	0.133069	N	3	N	2	N	105
k99_254847_flag_0_multi_1_0138_len_1332	1332	0.974336	0.00203293	0.133069	N	1	N	1	N	21
k99_258980_flag_0_multi_1_1397_len_1352	1352	0.973035	0.00223223	0.133069	N	1	N	1	N	113
k99_265286_flag_1_multi_1_0178_len_1054	1054	0.974122	0.00211265	0.133069	N	1	N	1	N	32
k99_268298_flag_0_multi_1_0603_len_1161	1161	0.970975	0.0024714	0.133069	N	1	N	1	Y	65
k99_269906_flag_0_multi_1_3319_len_1449	1449	0.971939	0.00239168	0.133069	N	2	N	2	N	20
k99_277672_flag_0_multi_1_3021_len_1059	1059	0.972924	0.00223223	0.133069	N	1	N	1	Y	61
k99_279480_flag_0_multi_1_0436_len_3334	3334	0.991002	0.00206161	0.133069	N	7	N	7	Y	75
k99_323163_flag_0_multi_1_0112_len_3048	3048	0.991616	0.00206161	0.133069	N	2	N	2	N	107
k99_327042_flag_0_multi_1_2298_len_1026	1026	0.973563	0.00215251	0.133069	N	1	N	1	Y	110
k99_327390_flag_0_multi_1_0083_len_6510	6510	0.991532	0.00206161	0.133069	N	12	N	3	N	53
k99_329995_flag_0_multi_1_1021_len_3174	3174	0.991161	0.00206161	0.133069	N	2	N	2	Y	26
k99_341532_flag_0_multi_1_0823_len_1023	1023	0.972496	0.00231195	0.133069	N	1	N	1	Y	47
k99_367391_flag_1_multi_1_0203_len_1082	1082	0.972538	0.00231195	0.133069	Y	1	N	0	Y	73
k99_370988_flag_0_multi_1_1483_len_1198	1198	0.971355	0.0024714	0.133069	N	1	N	1	N	121
k99_373463_flag_1_multi_1_0000_len_1993	1993	0.972294	0.00239168	0.133069	N	4	N	1	N	59
k99_380325_flag_0_multi_1_0846_len_3043	3043	0.989367	0.00242542	0.133069	N	3	N	2	N	6
k99_407734_flag_0_multi_1_0331_len_3178	3178	0.992047	0.00206161	0.133069	N	6	II	0	N	82
k99_410005_flag_1_multi_1_0000_len_1655	1655	0.970546	0.0024714	0.133069	N	2	N	2	N	36
k99_412922_flag_0_multi_1_0505_len_1089	1089	0.974116	0.00211265	0.133069	N	2	N	2	N	85
k99_417843_flag_0_multi_1_1646_len_1059	1059	0.973505	0.00215251	0.133069	N	1	N	1	Y	51
k99_419419_flag_0_multi_1_0794_len_1295	1295	0.971261	0.0024714	0.133069	N	1	N	1	Y	52
k99_427038_flag_0_multi_1_0351_len_9508	9508	0.989214	0.00242542	0.133069	N	3	N	3	Y	61
k99_427723_flag_1_multi_1_0067_len_1301	1301	0.972487	0.00231195	0.133069	N	1	N	0	Y	75
k99_443922_flag_0_multi_1_0260_len_1368	1368	0.97055	0.0024714	0.133069	N	4	N	3	Y	36
k99_444247_flag_1_multi_1_0000_len_1009	1009	0.971926	0.00239168	0.133069	N	1	N	1	N	64
k99_445252_flag_1_multi_1_0000_len_1019	1019	0.973098	0.00223223	0.133069	N	3	N	3	N	26
k99_445797_flag_1_multi_1_0657_len_1255	1255	0.970509	0.0024714	0.133069	N	1	N	1	N	36
k99_449867_flag_1_multi_1_0000_len_1597	1597	0.971381	0.0024714	0.133069	N	1	N	1	N	52
k99_471207_flag_1_multi_1_0000_len_1720	1720	0.970561	0.0024714	0.133069	N	3	N	0	N	42
k99_475843_flag_1_multi_1_0756_len_1224	1224	0.971849	0.00239168	0.133069	N	3	N	2	N	29
k99_485651_flag_0_multi_1_2039_len_1389	1389	0.973265	0.00223223	0.133069	N	1	N	1	N	52
k99_492737_flag_0_multi_1_1756_len_1329	1329	0.970789	0.0024714	0.133069	N	1	N	1	N	20
k99_510370_flag_0_multi_1_1290_len_1076	1076	0.971701	0.00243154	0.133069	N	1	N	1	Y	32
k99_551789_flag_0_multi_1_0947_len_1334	1334	0.973657	0.00215251	0.133069	N	2	N	2	N	81
k99_564236_flag_1_multi_1_0640_len_2038	2038	0.974163	0.00207279	0.133069	N	2	N	2	Y	64
k99_571127_flag_0_multi_1_0890_len_1032	1032	0.972671	0.00227209	0.133069	N	2	N	2	Y	110
k99_576702_flag_1_multi_1_1708_len_1399	1399	0.973554	0.00215251	0.133069	N	2	N	2	Y	4
k99_603025_flag_0_multi_1_1780_len_1262	1262	0.973519	0.00215251	0.133069	N	1	N	1	N	20
k99_610259_flag_0_multi_1_2386_len_1264	1264	0.970909	0.0024714	0.133069	N	2	N	2	N	61
k99_635628_flag_1_multi_1_0000_len_1236	1236	0.970267	0.0024714	0.133069	N	3	N	3	Y	121
k99_637380_flag_0_multi_1_0888_len_1710	1710	0.972089	0.00239168	0.133069	N	2	N	2	Y	73
k99_647172_flag_1_multi_1_0000_len_18333	18333	0.989612	0.00230415	0.133069	N	22	II	7	N	6
k99_655286_flag_0_multi_1_0376_len_1963	1963	0.972414	0.00235182	0.133069	N	2	N	2	Y	88
k99_655865_flag_0_multi_1_2454_len_1142	1142	0.971903	0.00239168	0.133069	N	1	N	1	Y	66
k99_682294_flag_0_multi_1_0185_len_1613	1613	0.973931	0.00211265	0.133069	N	4	N	2	N	82
k99_698351_flag_1_multi_1_1264_len_1072	1072	0.973373	0.00215251	0.133069	N	6	II	3	Y	16
k99_701751_flag_1_multi_1_0037_len_3089	3089	0.991482	0.00206161	0.133069	N	2	N	2	N	52
k99_710969_flag_1_multi_1_1296_len_1557	1557	0.970578	0.0024714	0.133069	N	1	N	1	N	105
k99_712443_flag_0_multi_1_0391_len_3452	3452	0.989383	0.00242542	0.133069	N	1	N	1	Y	43
k99_716672_flag_0_multi_1_0149_len_1241	1241	0.974486	0.00199306	0.133069	N	1	N	1	N	12
k99_727434_flag_0_multi_1_0518_len_1218	1218	0.973763	0.00215251	0.133069	N	1	N	1	N	109
k99_736355_flag_0_multi_1_0169_len_4190	4190	0.990751	0.00206161	0.133069	N	5	N	2	Y	15
k99_741149_flag_0_multi_1_0196_len_3981	3981	0.991604	0.00206161	0.133069	N	2	N	2	N	113
k99_745324_flag_1_multi_1_0117_len_3168	3168	0.990421	0.00218288	0.133069	N	3	N	3	N	96
k99_745845_flag_1_multi_1_0000_len_1074	1074	0.970436	0.0024714	0.133069	N	1	N	1	Y	75
k99_765866_flag_1_multi_1_0000_len_2170	2170	0.973823	0.00215251	0.133069	N	2	N	2	N	53
k99_790033_flag_0_multi_1_0133_len_3103	3103	0.99206	0.00206161	0.133069	N	4	II	3	N	9
k99_792619_flag_0_multi_1_0102_len_1568	1568	0.971644	0.0024714	0.133069	N	2	N	2	N	90
k99_811256_flag_0_multi_1_0153_len_1273	1273	0.973489	0.00215251	0.133069	N	4	N	4	N	86
k99_833020_flag_0_multi_1_0239_len_2484	2484	0.973627	0.00215251	0.133069	N	3	N	3	N	20
k99_843578_flag_0_multi_1_1988_len_1774	1774	0.97216	0.00239168	0.133069	N	2	N	2	N	20
k99_843795_flag_0_multi_1_1024_len_1124	1124	0.971282	0.0024714	0.133069	N	2	N	1	N	11
k99_847863_flag_0_multi_1_2876_len_1031	1031	0.973739	0.00215251	0.133069	N	1	N	1	N	131
k99_849284_flag_0_multi_1_2018_len_1125	1125	0.970548	0.0024714	0.133069	N	2	N	1	N	130
k99_854284_flag_0_multi_1_0181_len_1921	1921	0.9744	0.00203293	0.133069	N	2	N	2	N	65
k99_881620_flag_0_multi_1_0000_len_1126	1126	0.971515	0.0024714	0.133069	N	3	N	3	N	29
k99_886191_flag_0_multi_1_0034_len_3338	3338	0.991928	0.00206161	0.133069	N	3	N	2	N	59
k99_895719_flag_1_multi_1_0393_len_1371	1371	0.972631	0.00227209	0.133069	N	1	N	1	N	84
k99_903765_flag_0_multi_1_0591_len_3079	3079	0.989563	0.00230415	0.133069	N	2	N	2	N	40
k99_904725_flag_1_multi_1_0000_len_2123	2123	0.973437	0.00215251	0.133069	N	5	N	2	N	116
k99_936535_flag_1_multi_1_0000_len_1155	1155	0.974135	0.00211265	0.133069	N	1	N	1	Y	86
k99_941587_flag_0_multi_1_1185_len_1340	1340	0.972322	0.00239168	0.133069	N	1	N	1	Y	85
k99_944596_flag_0_multi_1_0955_len_1261	1261	0.970567	0.0024714	0.133069	N	1	N	1	N	20
k99_954160_flag_1_multi_1_0000_len_1446	1446	0.973123	0.00223223	0.133069	N	6	N	4	Y	116
k99_1024551_flag_0_multi_1_0030_len_1786	1786	0.973033	0.00223223	0.133069	N	4	N	1	Y	59
k99_1033032_flag_0_multi_1_3139_len_1265	1265	0.971984	0.00239168	0.133069	N	1	N	1	N	121
k99_1056237_flag_1_multi_1_3524_len_1010	1010	0.974212	0.00207279	0.133069	N	1	N	1	Y	81
k99_1083529_flag_1_multi_1_0000_len_1213	1213	0.973775	0.00215251	0.133069	N	1	N	1	N	12
k99_1087604_flag_0_multi_1_0099_len_3948	3948	0.99207	0.00206161	0.133069	N	2	N	2	N	57
k99_1105947_flag_1_multi_1_0153_len_2314	2314	0.971217	0.0024714	0.133069	N	2	N	1	N	47
k99_1175674_flag_1_multi_1_0000_len_1111	1111	0.974181	0.00207279	0.133069	N	1	N	0	N	60
k99_1191239_flag_0_multi_1_0655_len_1106	1106	0.970437	0.0024714	0.133069	N	2	N	0	N	53
k99_1224940_flag_1_multi_1_0035_len_4714	4714	0.991177	0.00206161	0.133069	N	10	N	10	Y	4
k99_1227848_flag_0_multi_1_0053_len_3474	3474	0.991183	0.00206161	0.133069	N	12	III	5	N	77
k99_1231822_flag_1_multi_1_0000_len_1084	1084	0.970346	0.0024714	0.133069	N	4	N	2	N	15
k99_1234153_flag_1_multi_1_0000_len_1050	1050	0.970184	0.0024714	0.133069	N	1	N	0	N	9
k99_1238526_flag_0_multi_1_0071_len_5450	5450	0.990612	0.00218288	0.133069	N	3	N	3	N	113
k99_1252659_flag_1_multi_1_0338_len_3593	3593	0.991805	0.00206161	0.133069	N	2	N	2	Y	50
k99_1254605_flag_1_multi_1_0000_len_2578	2578	0.97364	0.00215251	0.133069	N	1	N	1	N	15
k99_1274904_flag_0_multi_1_1457_len_1252	1252	0.974272	0.00203293	0.133069	N	2	N	1	Y	20
k99_1281061_flag_1_multi_1_1007_len_1191	1191	0.9727	0.00227209	0.133069	N	2	N	1	Y	61
k99_1282865_flag_0_multi_1_0165_len_1132	1132	0.971877	0.00239168	0.133069	N	1	N	1	Y	66
k99_1284980_flag_0_multi_1_0041_len_4450	4450	0.991578	0.00206161	0.133069	N	8	N	8	Y	50
k99_1287787_flag_0_multi_1_0301_len_1627	1627	0.970832	0.0024714	0.133069	N	4	N	4	Y	36
k99_1292357_flag_1_multi_1_0000_len_1064	1064	0.97068	0.0024714	0.133069	N	1	N	1	N	4
k99_1296018_flag_0_multi_1_0550_len_1063	1063	0.972294	0.00239168	0.133069	N	1	N	1	Y	19
k99_1298645_flag_0_multi_1_0591_len_4213	4213	0.99085	0.00206161	0.133069	N	5	N	3	N	116
k99_1313934_flag_1_multi_1_0000_len_3070	3070	0.99117	0.00206161	0.133069	N	4	N	2	N	51
k99_1315419_flag_0_multi_1_1069_len_1530	1530	0.972002	0.00239168	0.133069	N	2	N	2	Y	34
k99_1323473_flag_0_multi_1_0250_len_3294	3294	0.990696	0.00206161	0.133069	N	9	N	1	N	105
k99_1325230_flag_1_multi_1_0000_len_3109	3109	0.989734	0.00218288	0.133069	N	5	N	4	N	29
k99_1332773_flag_1_multi_1_0000_len_1350	1350	0.972947	0.00223223	0.133069	N	1	N	1	N	116
k99_1342279_flag_0_multi_1_0020_len_8637	8637	0.990734	0.00206161	0.133069	N	9	I	6	N	85
k99_1368694_flag_1_multi_1_0000_len_1832	1832	0.97391	0.00211265	0.133069	N	3	N	3	N	39
k99_1380728_flag_1_multi_1_0000_len_1405	1405	0.971178	0.0024714	0.133069	N	1	N	1	N	40
k99_1381018_flag_1_multi_1_0092_len_19824	19824	0.989147	0.00242542	0.133069	N	9	II	6	Y	15
k99_1381717_flag_1_multi_1_0000_len_1204	1204	0.973083	0.00223223	0.133069	N	5	N	2	N	88
k99_1386119_flag_0_multi_1_3149_len_1004	1004	0.972512	0.00231195	0.133069	N	1	N	1	N	88
k99_1396173_flag_1_multi_1_0052_len_3539	3539	0.989491	0.00230415	0.133069	N	2	N	1	N	12
k99_1398634_flag_0_multi_1_0457_len_3642	3642	0.990194	0.00218288	0.133069	N	6	N	5	N	36
k99_1401582_flag_0_multi_1_0353_len_1033	1033	0.972822	0.00227209	0.133069	N	1	N	1	N	91
k99_1417530_flag_0_multi_1_0214_len_1035	1035	0.970755	0.0024714	0.133069	N	1	N	1	N	82
k99_1420622_flag_1_multi_1_0000_len_1134	1134	0.973563	0.00215251	0.133069	N	1	N	1	N	89
k99_1427290_flag_0_multi_1_0306_len_1276	1276	0.970511	0.0024714	0.133069	N	2	N	2	N	36
k99_1448430_flag_0_multi_1_0710_len_1183	1183	0.97167	0.0024714	0.133069	N	1	N	1	N	82
k99_1459161_flag_1_multi_1_0187_len_6510	6510	0.990655	0.00218288	0.133069	N	1	N	1	N	81
k99_1469717_flag_1_multi_1_0000_len_1357	1357	0.970553	0.0024714	0.133069	N	2	N	2	N	23
k99_1478760_flag_0_multi_1_1289_len_1061	1061	0.971012	0.0024714	0.133069	N	1	N	1	Y	132
k99_1502050_flag_1_multi_1_1409_len_1192	1192	0.974074	0.00211265	0.133069	N	1	N	1	Y	81
k99_1504044_flag_0_multi_1_0000_len_1252	1252	0.971541	0.0024714	0.133069	N	4	N	2	N	45
k99_1509020_flag_1_multi_1_0000_len_1391	1391	0.972704	0.00227209	0.133069	N	2	N	2	N	115
k99_1524077_flag_0_multi_1_0038_len_3784	3784	0.990005	0.00218288	0.133069	N	3	N	2	Y	116
k99_1534480_flag_0_multi_1_0465_len_1735	1735	0.972164	0.00239168	0.133069	N	2	N	2	Y	89
k99_1538594_flag_1_multi_1_0180_len_1931	1931	0.972518	0.00231195	0.133069	N	1	N	1	Y	86
k99_1541850_flag_0_multi_1_0603_len_1027	1027	0.972092	0.00239168	0.133069	N	1	N	1	Y	110
k99_1551864_flag_0_multi_1_0026_len_12952	12952	0.989477	0.00230415	0.133069	N	16	N	7	N	109
k99_1569126_flag_0_multi_1_0679_len_2219	2219	0.973778	0.00215251	0.133069	N	4	N	1	N	127
k99_1602246_flag_1_multi_1_0000_len_1131	1131	0.974285	0.00203293	0.133069	N	2	N	1	N	73
k99_1603072_flag_1_multi_1_0588_len_1068	1068	0.971456	0.0024714	0.133069	N	1	N	0	Y	77
k99_1618705_flag_1_multi_1_0000_len_3978	3978	0.990229	0.00218288	0.133069	N	7	N	6	N	4
k99_1631109_flag_1_multi_1_1100_len_1317	1317	0.972982	0.00223223	0.133069	N	2	N	2	N	94
k99_1645631_flag_0_multi_1_1399_len_1107	1107	0.972277	0.00239168	0.133069	N	1	N	1	N	29
k99_1646137_flag_0_multi_1_0509_len_4223	4223	0.990138	0.00218288	0.133069	N	3	N	0	N	25
k99_1652910_flag_0_multi_1_1154_len_1009	1009	0.970829	0.0024714	0.133069	N	1	N	1	N	45
k99_1656763_flag_0_multi_1_0542_len_4083	4083	0.989647	0.00230415	0.133069	N	7	II	3	N	85
k99_1665327_flag_0_multi_1_0386_len_2973	2973	0.972442	0.00235182	0.133069	N	3	N	3	N	21
k99_1683038_flag_0_multi_1_0357_len_1444	1444	0.972644	0.00227209	0.133069	N	3	N	1	Y	130
k99_1683359_flag_0_multi_1_1558_len_1145	1145	0.972035	0.00239168	0.133069	N	1	N	1	N	89
k99_1689242_flag_0_multi_1_0044_len_1676	1676	0.970931	0.0024714	0.133069	N	4	N	4	Y	52
k99_1692705_flag_1_multi_1_0000_len_1229	1229	0.971853	0.00239168	0.133069	N	3	N	3	N	42
k99_1707301_flag_0_multi_1_0337_len_1196	1196	0.972283	0.00239168	0.133069	N	3	N	2	N	84
k99_1711294_flag_0_multi_1_0039_len_13792	13792	0.991292	0.00206161	0.133069	N	29	II	22	N	41
k99_1715677_flag_1_multi_1_0000_len_1014	1014	0.970825	0.0024714	0.133069	N	1	N	1	Y	88
k99_1717795_flag_0_multi_1_0161_len_5632	5632	0.991031	0.00206161	0.133069	N	3	N	1	N	6
k99_1741080_flag_0_multi_1_2081_len_2877	2877	0.97079	0.0024714	0.133069	N	4	N	4	N	41
k99_1747760_flag_0_multi_1_1620_len_1469	1469	0.970714	0.0024714	0.133069	N	2	N	2	N	83
k99_1753394_flag_0_multi_1_0506_len_1324	1324	0.973627	0.00215251	0.133069	N	1	N	1	N	11
k99_1754655_flag_0_multi_1_0081_len_3928	3928	0.989386	0.00242542	0.133069	N	3	N	2	N	94
k99_1757510_flag_0_multi_1_0911_len_1635	1635	0.970742	0.0024714	0.133069	N	2	N	2	Y	110
k99_1769135_flag_0_multi_1_0266_len_8333	8333	0.989337	0.00242542	0.133069	N	8	II	8	N	6
k99_1780177_flag_0_multi_1_0234_len_1639	1639	0.97225	0.00239168	0.133069	N	3	N	1	N	64
k99_1786134_flag_0_multi_1_0354_len_1625	1625	0.972067	0.00239168	0.133069	N	1	N	1	Y	68
k99_1786481_flag_0_multi_1_1304_len_1019	1019	0.972038	0.00239168	0.133069	N	2	N	2	N	51
k99_1793105_flag_0_multi_1_0078_len_1887	1887	0.971639	0.0024714	0.133069	N	1	N	1	Y	130
k99_1796373_flag_0_multi_1_0032_len_3224	3224	0.991929	0.00206161	0.133069	N	2	N	2	Y	109
k99_1811777_flag_1_multi_1_0634_len_2086	2086	0.974289	0.00203293	0.133069	N	3	N	3	Y	61
k99_1818469_flag_1_multi_1_0000_len_1310	1310	0.973154	0.00223223	0.133069	N	3	II	3	Y	51
k99_1824613_flag_0_multi_1_0339_len_2312	2312	0.974209	0.00207279	0.133069	N	4	I	4	Y	53
k99_1826755_flag_0_multi_1_3929_len_1051	1051	0.971308	0.0024714	0.133069	N	2	N	2	N	20
k99_1838279_flag_0_multi_1_0161_len_1152	1152	0.972303	0.00239168	0.133069	N	1	N	1	Y	61
k99_1844900_flag_1_multi_1_0000_len_1388	1388	0.973296	0.00219237	0.133069	N	1	N	1	N	86
k99_1848875_flag_0_multi_1_0492_len_2821	2821	0.974135	0.00211265	0.133069	N	3	N	3	Y	72
k99_1855945_flag_0_multi_1_0279_len_3215	3215	0.991625	0.00206161	0.133069	N	3	N	1	Y	42
k99_1857271_flag_0_multi_1_0053_len_3507	3507	0.991619	0.00206161	0.133069	N	1	N	1	N	121
k99_1875170_flag_0_multi_1_0741_len_1246	1246	0.970378	0.0024714	0.133069	N	1	N	1	N	29
k99_1882102_flag_1_multi_1_2322_len_1421	1421	0.970469	0.0024714	0.133069	N	2	N	2	Y	75
k99_1888886_flag_0_multi_1_0527_len_2015	2015	0.970646	0.0024714	0.133069	N	1	N	1	Y	75
k99_1898020_flag_1_multi_1_0000_len_1588	1588	0.971553	0.0024714	0.133069	N	3	N	1	N	94
k99_1905440_flag_1_multi_1_2589_len_1138	1138	0.971674	0.0024714	0.133069	N	1	N	1	Y	88
k99_1906814_flag_1_multi_1_0000_len_1271	1271	0.973612	0.00215251	0.133069	N	1	N	1	Y	57
k99_1915220_flag_0_multi_1_0253_len_6662	6662	0.989649	0.00218288	0.133069	N	12	N	5	N	15
k99_1929404_flag_0_multi_1_0353_len_1345	1345	0.970409	0.0024714	0.133069	N	1	N	1	N	57
k99_1944984_flag_0_multi_1_1670_len_1063	1063	0.97149	0.0024714	0.133069	N	1	N	1	N	45
k99_1945330_flag_1_multi_1_0253_len_1485	1485	0.972028	0.00239168	0.133069	N	1	N	1	Y	87
k99_1947642_flag_1_multi_1_0000_len_6235	6235	0.990944	0.00206161	0.133069	N	4	N	3	N	6
k99_1956019_flag_0_multi_1_1047_len_1226	1226	0.970383	0.0024714	0.133069	N	3	N	1	N	81
k99_1960601_flag_0_multi_1_0594_len_1479	1479	0.971904	0.00239168	0.133069	N	1	N	1	N	57
k99_1962813_flag_0_multi_1_0282_len_2046	2046	0.970334	0.0024714	0.133069	N	2	N	2	Y	32
k99_1968462_flag_0_multi_1_0139_len_1318	1318	0.972266	0.00239168	0.133069	N	2	N	2	Y	52
k99_1969662_flag_1_multi_1_2116_len_2084	2084	0.97225	0.00239168	0.133069	N	3	N	1	N	45
k99_1970939_flag_0_multi_1_0924_len_1170	1170	0.970204	0.0024714	0.133069	N	1	N	1	Y	110
k99_1980551_flag_1_multi_1_0000_len_1056	1056	0.970448	0.0024714	0.133069	N	1	N	0	N	60
k99_1989717_flag_0_multi_1_1081_len_1422	1422	0.971535	0.0024714	0.133069	N	1	N	1	Y	113
k99_1993354_flag_0_multi_1_0162_len_1271	1271	0.971494	0.0024714	0.133069	N	1	N	1	Y	89
k99_1998713_flag_0_multi_1_0258_len_1183	1183	0.970215	0.0024714	0.133069	N	3	N	3	Y	81
k99_2010984_flag_0_multi_1_0477_len_1106	1106	0.973545	0.00215251	0.133069	N	1	N	0	N	83
k99_2028547_flag_0_multi_1_0130_len_2875	2875	0.970909	0.0024714	0.133069	N	2	N	1	N	45
k99_2029018_flag_0_multi_1_0041_len_5175	5175	0.990501	0.00218288	0.133069	N	7	N	6	Y	110
k99_2043973_flag_0_multi_1_0083_len_4200	4200	0.99095	0.00206161	0.133069	N	10	III	6	N	45
k99_2059519_flag_1_multi_1_0000_len_1299	1299	0.971507	0.0024714	0.133069	N	1	N	1	Y	81
k99_2070623_flag_1_multi_1_0000_len_6655	6655	0.99022	0.00218288	0.133069	N	8	I	5	N	81
k99_2079210_flag_1_multi_1_1720_len_1622	1622	0.973244	0.00223223	0.133069	N	2	N	2	N	20
k99_2085178_flag_0_multi_1_0320_len_1068	1068	0.97222	0.00239168	0.133069	N	4	II	4	N	15
k99_2097118_flag_0_multi_1_0088_len_3524	3524	0.990925	0.00206161	0.133069	N	1	N	1	Y	36
k99_2107751_flag_0_multi_1_0106_len_2917	2917	0.971672	0.0024714	0.133069	N	8	N	7	Y	109
k99_2108134_flag_1_multi_1_0000_len_3460	3460	0.99168	0.00206161	0.133069	N	2	N	2	N	2
k99_2113902_flag_1_multi_1_0000_len_1294	1294	0.973394	0.00215251	0.133069	N	3	N	1	N	88
k99_2125995_flag_1_multi_1_0000_len_1216	1216	0.974316	0.00203293	0.133069	N	2	N	2	Y	81
k99_2130316_flag_1_multi_1_0802_len_1022	1022	0.973158	0.00223223	0.133069	N	1	N	1	Y	100
k99_2131073_flag_0_multi_1_0429_len_1427	1427	0.973064	0.00223223	0.133069	N	4	N	0	N	86
k99_2137439_flag_1_multi_1_0743_len_1270	1270	0.973699	0.00215251	0.133069	N	2	N	0	N	88
k99_2150009_flag_1_multi_1_0000_len_1179	1179	0.970849	0.0024714	0.133069	N	2	N	1	N	73
k99_2155626_flag_0_multi_1_0537_len_1030	1030	0.971251	0.0024714	0.133069	N	2	N	2	N	85
k99_2183713_flag_0_multi_1_1194_len_1582	1582	0.973661	0.00215251	0.133069	N	1	N	1	N	48
k99_2185118_flag_1_multi_1_0000_len_1269	1269	0.970945	0.0024714	0.133069	N	1	N	1	N	2
k99_2210150_flag_0_multi_1_0080_len_4204	4204	0.99056	0.00218288	0.133069	N	11	III	3	N	73
k99_2218387_flag_0_multi_1_0638_len_1087	1087	0.972544	0.00231195	0.133069	N	1	N	1	N	121
k99_2233651_flag_1_multi_1_0000_len_1549	1549	0.971237	0.0024714	0.133069	N	3	N	3	N	2
k99_2233742_flag_1_multi_1_0000_len_2629	2629	0.972577	0.00231195	0.133069	N	2	N	1	N	45
k99_2233861_flag_1_multi_1_0000_len_1412	1412	0.972982	0.00223223	0.133069	N	2	N	2	N	45
k99_2247392_flag_1_multi_1_0000_len_1177	1177	0.970587	0.0024714	0.133069	N	1	N	1	Y	45
k99_2272574_flag_1_multi_1_0000_len_1504	1504	0.974085	0.00211265	0.133069	N	2	N	1	N	12
k99_2274254_flag_0_multi_1_0516_len_1107	1107	0.973572	0.00215251	0.133069	N	2	N	2	Y	130
k99_2286098_flag_0_multi_1_0099_len_3320	3320	0.990267	0.00218288	0.133069	N	4	I	4	N	47
k99_2304365_flag_1_multi_1_0000_len_2082	2082	0.970443	0.0024714	0.133069	N	3	N	1	N	2
k99_2311966_flag_1_multi_1_0885_len_4338	4338	0.989581	0.00230415	0.133069	N	3	N	3	Y	126
k99_2311973_flag_0_multi_1_1830_len_2607	2607	0.971546	0.0024714	0.133069	N	1	N	1	N	109
k99_2324033_flag_0_multi_1_0613_len_1258	1258	0.973426	0.00215251	0.133069	N	1	N	1	N	60
k99_2362330_flag_0_multi_1_0743_len_1930	1930	0.972912	0.00227209	0.133069	N	2	N	2	Y	40
k99_2372901_flag_0_multi_1_0020_len_15275	15275	0.989942	0.00218288	0.133069	N	30	II	18	N	82
k99_2413955_flag_0_multi_1_4410_len_1124	1124	0.971958	0.00239168	0.133069	N	2	N	2	Y	29
k99_2414743_flag_1_multi_1_0000_len_4147	4147	0.991304	0.00206161	0.133069	N	6	II	6	N	12
k99_2416045_flag_1_multi_1_0000_len_3922	3922	0.990378	0.00218288	0.133069	N	4	I	4	N	96
k99_2416486_flag_1_multi_1_0000_len_1797	1797	0.971315	0.0024714	0.133069	N	1	N	0	N	65
k99_2416916_flag_0_multi_1_0597_len_1438	1438	0.972391	0.00235182	0.133069	N	1	N	0	N	52
k99_2422208_flag_0_multi_1_1894_len_1076	1076	0.972544	0.00231195	0.133069	N	1	N	1	N	109
k99_2423047_flag_0_multi_1_0255_len_1002	1002	0.973423	0.00215251	0.133069	N	3	N	1	N	109
k99_2441570_flag_1_multi_1_0000_len_3400	3400	0.989468	0.00230415	0.133069	N	3	N	3	N	50
k99_2449613_flag_1_multi_1_1314_len_2138	2138	0.972158	0.00239168	0.133069	N	1	N	1	N	32
k99_2455059_flag_1_multi_1_0000_len_1005	1005	0.970992	0.0024714	0.133069	N	1	N	1	N	86
k99_2470296_flag_1_multi_1_0000_len_1376	1376	0.973992	0.00211265	0.133069	N	2	N	1	N	57
k99_2518040_flag_0_multi_1_0442_len_7254	7254	0.990087	0.00218288	0.133069	N	3	N	2	N	51
k99_2518352_flag_0_multi_1_0288_len_1313	1313	0.973382	0.00215251	0.133069	N	1	N	0	N	2
k99_2532441_flag_0_multi_1_1565_len_1262	1262	0.970812	0.0024714	0.133069	N	1	N	1	Y	61
k99_2532674_flag_0_multi_1_0856_len_1489	1489	0.972576	0.00231195	0.133069	N	4	N	1	N	89
k99_2549954_flag_1_multi_1_0054_len_3254	3254	0.99099	0.00206161	0.133069	N	3	II	3	Y	59
k99_2575398_flag_1_multi_1_0000_len_1553	1553	0.974128	0.00211265	0.133069	N	3	N	2	N	94
k99_2598553_flag_1_multi_1_0000_len_1110	1110	0.971718	0.00243154	0.133069	N	2	N	2	Y	36
k99_2606783_flag_1_multi_1_0000_len_1656	1656	0.973466	0.00215251	0.133069	N	3	N	1	N	26
k99_2612573_flag_1_multi_1_0000_len_1388	1388	0.972787	0.00227209	0.133069	N	1	N	0	N	15
k99_2617970_flag_0_multi_1_0000_len_3155	3155	0.989269	0.00242542	0.133069	N	2	N	2	Y	122
k99_2620864_flag_0_multi_1_0263_len_2154	2154	0.971015	0.0024714	0.133069	N	2	N	2	N	22
k99_2635649_flag_0_multi_1_0000_len_1449	1449	0.973625	0.00215251	0.133069	N	2	N	2	N	23
k99_2636051_flag_0_multi_1_0364_len_2980	2980	0.972285	0.00239168	0.133069	N	2	N	2	N	90
k99_2641729_flag_1_multi_1_0033_len_5512	5512	0.991092	0.00206161	0.133069	N	5	II	3	Y	59
k99_2642130_flag_0_multi_1_0075_len_6514	6514	0.990522	0.00218288	0.133069	N	3	N	3	Y	65
k99_2680649_flag_0_multi_1_0522_len_1287	1287	0.971819	0.00243154	0.133069	N	1	N	1	Y	40
k99_2697015_flag_0_multi_1_0443_len_1520	1520	0.970809	0.0024714	0.133069	N	3	N	3	Y	19
k99_2720170_flag_1_multi_1_0158_len_1237	1237	0.970856	0.0024714	0.133069	N	1	N	1	N	45
k99_2748076_flag_3_multi_1_0000_len_50278	50278	0.991952	0.00206161	0.133069	Y	75	I	75	Y	82
k99_2750708_flag_1_multi_1_0000_len_1195	1195	0.972682	0.00227209	0.133069	N	1	N	1	N	89
k99_2751049_flag_1_multi_1_0258_len_3704	3704	0.990912	0.00206161	0.133069	N	2	N	1	Y	11
k99_2769778_flag_1_multi_1_0000_len_1273	1273	0.97019	0.0024714	0.133069	N	2	N	1	Y	12
k99_2772581_flag_1_multi_1_0000_len_1243	1243	0.972267	0.00239168	0.133069	N	1	N	1	Y	124
k99_2773540_flag_1_multi_1_0322_len_5065	5065	0.989384	0.00242542	0.133069	N	10	N	6	N	9
k99_2775942_flag_0_multi_1_0162_len_1089	1089	0.970198	0.0024714	0.133069	N	1	N	1	N	23
k99_2792647_flag_1_multi_1_0000_len_2453	2453	0.972628	0.00227209	0.133069	N	1	N	1	N	4
k99_2794241_flag_1_multi_1_0000_len_3246	3246	0.989541	0.00230415	0.133069	N	3	N	1	N	42
k99_2804586_flag_0_multi_1_1346_len_1028	1028	0.971003	0.0024714	0.133069	N	2	N	0	Y	110
k99_2814868_flag_0_multi_1_0028_len_6082	6082	0.990686	0.00206161	0.133069	N	3	N	2	N	45
k99_2814952_flag_1_multi_1_0280_len_1028	1028	0.970826	0.0024714	0.133069	N	2	N	2	Y	73
k99_2821835_flag_0_multi_1_1551_len_1034	1034	0.972415	0.00235182	0.133069	N	2	N	2	Y	29
k99_2829884_flag_0_multi_1_0973_len_1003	1003	0.974416	0.00199306	0.133069	N	1	N	1	Y	32
k99_2849496_flag_0_multi_1_0152_len_1285	1285	0.974084	0.00211265	0.133069	N	2	N	1	Y	45
k99_2851623_flag_1_multi_1_0000_len_1182	1182	0.971808	0.00243154	0.133069	N	1	N	1	N	84
k99_2856743_flag_0_multi_1_0848_len_1148	1148	0.970502	0.0024714	0.133069	N	1	N	1	N	28
k99_2857512_flag_0_multi_1_1903_len_3862	3862	0.991344	0.00206161	0.133069	N	1	N	1	Y	100
k99_2864193_flag_1_multi_1_0111_len_1087	1087	0.97278	0.00227209	0.133069	N	1	N	1	N	124
k99_2884764_flag_0_multi_1_0171_len_1033	1033	0.973628	0.00215251	0.133069	N	3	N	3	Y	42
k99_2887528_flag_0_multi_1_0941_len_1002	1002	0.970331	0.0024714	0.133069	N	2	N	1	N	113
k99_2897894_flag_1_multi_1_0000_len_2076	2076	0.974139	0.00207279	0.133069	N	5	N	4	N	32
k99_2912861_flag_0_multi_1_1230_len_1172	1172	0.97331	0.00219237	0.133069	N	1	N	1	N	100
k99_2915113_flag_1_multi_1_2177_len_1284	1284	0.970465	0.0024714	0.133069	N	2	N	2	N	29
k99_2928225_flag_0_multi_1_0332_len_6779	6779	0.990928	0.00206161	0.133069	N	11	II	8	N	51
k99_2928595_flag_0_multi_1_4573_len_1212	1212	0.970394	0.0024714	0.133069	N	1	N	0	Y	84
k99_2934820_flag_0_multi_1_0364_len_1089	1089	0.974161	0.00207279	0.133069	N	1	N	1	Y	6
k99_2935820_flag_1_multi_1_0027_len_3112	3112	0.991516	0.00206161	0.133069	N	7	N	7	Y	52
k99_2939508_flag_1_multi_1_0000_len_1320	1320	0.971485	0.0024714	0.133069	N	1	N	1	N	50
k99_2940119_flag_0_multi_1_0224_len_1797	1797	0.973332	0.00219237	0.133069	N	1	N	1	N	61
k99_2955398_flag_1_multi_1_0000_len_1134	1134	0.971161	0.0024714	0.133069	N	1	N	0	N	60
k99_2967937_flag_1_multi_1_0000_len_1102	1102	0.97131	0.0024714	0.133069	N	1	N	1	N	89
k99_2969248_flag_0_multi_1_1275_len_4429	4429	0.990565	0.00218288	0.133069	N	9	N	9	Y	115
k99_2992392_flag_1_multi_1_1458_len_1025	1025	0.972173	0.00239168	0.133069	N	1	N	0	N	60
k99_3025806_flag_0_multi_1_0096_len_1354	1354	0.974002	0.00211265	0.133069	N	1	N	1	Y	124
k99_3028213_flag_0_multi_1_1935_len_1081	1081	0.973647	0.00215251	0.133069	N	3	N	3	Y	80
k99_3038084_flag_1_multi_1_0000_len_1049	1049	0.972081	0.00239168	0.133069	N	3	N	1	N	12
k99_3060027_flag_0_multi_1_0141_len_1304	1304	0.97017	0.0024714	0.133069	N	1	N	1	Y	61
k99_3061411_flag_0_multi_1_0000_len_1044	1044	0.974037	0.00211265	0.133069	N	2	N	1	N	65
k99_3075994_flag_1_multi_1_0000_len_2818	2818	0.972586	0.00227209	0.133069	N	1	N	1	Y	63
k99_3084798_flag_0_multi_1_0171_len_1151	1151	0.970317	0.0024714	0.133069	N	3	N	1	N	5
k99_3123278_flag_0_multi_1_2869_len_1089	1089	0.97107	0.0024714	0.133069	N	1	N	1	N	78
k99_3134808_flag_0_multi_1_0102_len_1759	1759	0.971005	0.0024714	0.133069	N	4	N	4	N	15
k99_3159916_flag_1_multi_1_0000_len_1004	1004	0.970459	0.0024714	0.133069	N	2	N	2	N	2
k99_3163813_flag_1_multi_1_0000_len_1326	1326	0.97328	0.00223223	0.133069	N	2	N	2	Y	50
k99_3168656_flag_0_multi_1_1426_len_1242	1242	0.970801	0.0024714	0.133069	N	2	N	1	Y	25
k99_3216670_flag_0_multi_1_0285_len_1012	1012	0.972616	0.00227209	0.133069	N	1	N	1	N	6
k99_3229363_flag_0_multi_1_1363_len_1038	1038	0.974015	0.00211265	0.133069	N	1	N	1	Y	28
k99_3243669_flag_0_multi_1_0124_len_3245	3245	0.991821	0.00206161	0.133069	N	3	N	3	N	114
k99_3256194_flag_1_multi_1_2856_len_1223	1223	0.973823	0.00215251	0.133069	N	1	N	1	Y	29
k99_3258680_flag_0_multi_1_1042_len_1097	1097	0.972242	0.00239168	0.133069	N	4	N	3	N	85
k99_3258834_flag_1_multi_1_0000_len_1095	1095	0.972083	0.00239168	0.133069	N	2	N	1	Y	75
k99_3268849_flag_0_multi_1_1650_len_1432	1432	0.974091	0.00211265	0.133069	N	2	N	2	Y	82
k99_3276572_flag_0_multi_1_0170_len_2279	2279	0.97206	0.00239168	0.133069	N	2	N	1	Y	45
k99_3278463_flag_1_multi_1_0000_len_1084	1084	0.970586	0.0024714	0.133069	N	2	N	2	Y	78
k99_3278653_flag_0_multi_1_0174_len_1020	1020	0.972574	0.00231195	0.133069	N	2	N	2	N	4
k99_3295414_flag_1_multi_1_0000_len_2524	2524	0.973381	0.00215251	0.133069	N	2	N	2	N	50
k99_3295776_flag_0_multi_1_1353_len_1171	1171	0.974495	0.00199306	0.133069	N	1	N	1	Y	94
k99_3300618_flag_0_multi_1_0492_len_1217	1217	0.971499	0.0024714	0.133069	N	2	N	2	Y	84
k99_3302823_flag_0_multi_1_0168_len_2247	2247	0.972914	0.00227209	0.133069	N	1	N	1	N	131
k99_3308824_flag_0_multi_1_0199_len_1004	1004	0.970591	0.0024714	0.133069	N	1	N	1	Y	41
k99_3322979_flag_1_multi_1_0000_len_1041	1041	0.971081	0.0024714	0.133069	N	2	N	2	N	72
k99_3327931_flag_1_multi_1_0000_len_1187	1187	0.971145	0.0024714	0.133069	N	3	N	3	N	75
k99_3339431_flag_1_multi_1_0000_len_1377	1377	0.974427	0.00199306	0.133069	N	2	N	2	Y	87
k99_3339862_flag_0_multi_1_0918_len_1090	1090	0.973985	0.00211265	0.133069	N	1	N	0	N	4
k99_3341657_flag_1_multi_1_0000_len_1008	1008	0.974439	0.00199306	0.133069	N	2	N	2	Y	87
k99_3342944_flag_1_multi_1_0000_len_1015	1015	0.974091	0.00211265	0.133069	N	3	N	3	Y	12
k99_3347724_flag_1_multi_1_0838_len_1054	1054	0.972872	0.00227209	0.133069	N	2	N	0	N	59
k99_3353778_flag_1_multi_1_0044_len_5324	5324	0.99085	0.00206161	0.133069	N	3	N	3	N	40
k99_3390496_flag_1_multi_1_0000_len_1091	1091	0.972341	0.00235182	0.133069	N	1	N	0	N	115
k99_3402348_flag_0_multi_1_0388_len_1234	1234	0.973797	0.00215251	0.133069	N	1	N	1	N	32
k99_3412079_flag_1_multi_1_0000_len_2338	2338	0.9705	0.0024714	0.133069	N	5	N	4	N	45
k99_3418239_flag_0_multi_1_0000_len_3817	3817	0.989619	0.00230415	0.133069	N	6	N	0	N	94
k99_3419048_flag_1_multi_1_0000_len_1037	1037	0.972574	0.00231195	0.133069	N	1	N	1	N	84
k99_3423049_flag_1_multi_1_0435_len_4234	4234	0.991135	0.00206161	0.133069	N	8	N	6	Y	72
k99_3437935_flag_0_multi_1_0716_len_3100	3100	0.991624	0.00206161	0.133069	N	6	N	6	Y	28
k99_3438970_flag_0_multi_1_0192_len_1035	1035	0.972062	0.00239168	0.133069	N	1	N	1	Y	78
k99_3439207_flag_0_multi_1_0153_len_3176	3176	0.98925	0.00242542	0.133069	N	3	N	3	Y	84
k99_3440005_flag_0_multi_1_0524_len_1396	1396	0.972751	0.00227209	0.133069	N	3	N	1	N	9
k99_3442863_flag_1_multi_1_0000_len_1843	1843	0.973709	0.00215251	0.133069	N	1	N	1	N	86
k99_3444320_flag_1_multi_1_0000_len_1206	1206	0.971833	0.00243154	0.133069	N	2	N	2	Y	84
k99_3467830_flag_1_multi_1_0435_len_1064	1064	0.973828	0.00215251	0.133069	N	2	N	0	N	115
k99_3471934_flag_1_multi_1_0074_len_1183	1183	0.971155	0.0024714	0.133069	N	2	N	2	N	32
k99_3478110_flag_1_multi_1_0000_len_9274	9274	0.990307	0.00218288	0.133069	N	14	II	9	N	19
k99_3486489_flag_1_multi_1_0000_len_3171	3171	0.990066	0.00218288	0.133069	N	2	N	2	N	42
k99_3492761_flag_1_multi_1_0000_len_3708	3708	0.990142	0.00218288	0.133069	N	1	N	1	Y	60
k99_3501062_flag_0_multi_1_0023_len_22631	22631	0.98985	0.00218288	0.133069	N	29	II	28	Y	88
k99_3507616_flag_0_multi_1_0000_len_1555	1555	0.972502	0.00231195	0.133069	N	1	N	1	Y	51
k99_3522169_flag_1_multi_1_0000_len_1138	1138	0.972841	0.00227209	0.133069	N	2	N	1	N	43
k99_3545487_flag_1_multi_1_0000_len_1022	1022	0.970788	0.0024714	0.133069	N	1	N	1	N	15
k99_3553558_flag_1_multi_1_0000_len_1085	1085	0.970382	0.0024714	0.133069	N	3	N	3	N	51
k99_3566316_flag_1_multi_1_0000_len_1078	1078	0.970847	0.0024714	0.133069	N	3	N	3	N	2
k99_3571790_flag_1_multi_1_0000_len_3934	3934	0.98951	0.00230415	0.133069	N	7	N	4	N	15
k99_3584496_flag_0_multi_1_0284_len_1226	1226	0.970287	0.0024714	0.133069	N	2	N	2	Y	68
k99_3677699_flag_0_multi_1_0049_len_2135	2135	0.970864	0.0024714	0.133069	N	1	N	1	N	90
k99_3707567_flag_1_multi_1_0521_len_2019	2019	0.970231	0.0024714	0.133069	N	6	N	4	N	4
k99_3707727_flag_0_multi_1_2759_len_1034	1034	0.971849	0.00239168	0.133069	N	1	N	1	N	51
k99_3713426_flag_0_multi_1_0742_len_1865	1865	0.973242	0.00223223	0.133069	N	4	N	2	N	127
k99_3714961_flag_0_multi_1_0438_len_1400	1400	0.972739	0.00227209	0.133069	N	2	N	1	N	86
k99_3748746_flag_0_multi_1_0278_len_1720	1720	0.973456	0.00215251	0.133069	N	1	N	1	Y	130
k99_3751011_flag_0_multi_1_0163_len_1078	1078	0.971125	0.0024714	0.133069	N	1	N	1	N	116
k99_3755020_flag_0_multi_1_0102_len_1280	1280	0.972904	0.00227209	0.133069	N	1	N	1	Y	42
k99_3776997_flag_0_multi_1_0305_len_1312	1312	0.970698	0.0024714	0.133069	N	2	N	2	Y	107
k99_3781455_flag_1_multi_1_0000_len_1756	1756	0.97182	0.00243154	0.133069	N	3	N	3	Y	84
k99_3782646_flag_1_multi_1_0000_len_1005	1005	0.971243	0.0024714	0.133069	N	2	N	2	N	121
k99_3795604_flag_0_multi_1_0172_len_1088	1088	0.971734	0.00243154	0.133069	N	1	N	1	N	9
k99_3805849_flag_0_multi_1_0073_len_1190	1190	0.97039	0.0024714	0.133069	N	1	N	1	N	6
k99_3810064_flag_0_multi_1_0141_len_1305	1305	0.972259	0.00239168	0.133069	N	4	N	3	N	75
k99_3833638_flag_0_multi_1_0288_len_3187	3187	0.991234	0.00206161	0.133069	N	6	N	5	Y	11
k99_3845108_flag_0_multi_1_0685_len_1398	1398	0.973861	0.00215251	0.133069	N	1	N	1	Y	52
k99_3856370_flag_0_multi_1_1974_len_1735	1735	0.970835	0.0024714	0.133069	N	1	N	1	Y	131
k99_3860734_flag_1_multi_1_0000_len_1532	1532	0.971507	0.0024714	0.133069	N	2	N	2	N	50
k99_3878865_flag_0_multi_1_0604_len_1756	1756	0.97214	0.00239168	0.133069	N	5	N	1	N	59
k99_3893932_flag_1_multi_1_0205_len_1859	1859	0.974469	0.00199306	0.133069	N	5	II	4	N	84
k99_3897070_flag_1_multi_1_0000_len_1304	1304	0.973103	0.00223223	0.133069	N	2	N	1	Y	51
k99_3897392_flag_0_multi_1_0822_len_1401	1401	0.974176	0.00207279	0.133069	N	2	N	2	Y	130
k99_3905997_flag_0_multi_1_1553_len_1567	1567	0.974305	0.00203293	0.133069	N	1	N	1	Y	26
k99_3919282_flag_0_multi_1_0000_len_1057	1057	0.971574	0.0024714	0.133069	N	1	N	1	Y	125
k99_3926239_flag_0_multi_1_1825_len_1118	1118	0.971493	0.0024714	0.133069	N	1	N	1	N	33
k99_3933757_flag_0_multi_1_1544_len_1213	1213	0.973713	0.00215251	0.133069	N	1	N	1	N	81
k99_3942676_flag_0_multi_1_0142_len_1087	1087	0.970694	0.0024714	0.133069	N	1	N	1	N	26
k99_3956181_flag_0_multi_1_0682_len_1111	1111	0.970815	0.0024714	0.133069	N	1	N	1	N	20
k99_3960413_flag_0_multi_1_0128_len_3226	3226	0.991146	0.00206161	0.133069	N	5	N	4	N	68
k99_3965182_flag_1_multi_1_0000_len_1787	1787	0.971818	0.00243154	0.133069	N	3	N	0	N	2
k99_3965297_flag_1_multi_1_0000_len_1044	1044	0.971778	0.00243154	0.133069	N	1	N	1	N	96
k99_3965770_flag_1_multi_1_1009_len_1080	1080	0.970573	0.0024714	0.133069	N	1	N	1	Y	130
k99_3966483_flag_0_multi_1_0152_len_1286	1286	0.970302	0.0024714	0.133069	N	1	N	1	N	4
k99_3972105_flag_0_multi_1_0660_len_1265	1265	0.97088	0.0024714	0.133069	N	2	N	2	Y	66
k99_3973778_flag_0_multi_1_0116_len_3025	3025	0.990894	0.00206161	0.133069	N	1	N	1	Y	130
k99_3974874_flag_1_multi_1_0000_len_1058	1058	0.97406	0.00211265	0.133069	N	1	N	0	N	2
k99_3992422_flag_0_multi_1_0433_len_2016	2016	0.974338	0.00203293	0.133069	N	2	N	2	Y	131
k99_3999061_flag_1_multi_1_0000_len_5047	5047	0.99205	0.00206161	0.133069	N	3	N	2	N	119
k99_4003537_flag_1_multi_1_0000_len_5188	5188	0.990713	0.00206161	0.133069	N	6	N	2	N	82
k99_4007973_flag_1_multi_1_0112_len_1699	1699	0.970596	0.0024714	0.133069	N	3	N	1	N	73
k99_138728_flag_0_multi_1_1353_len_3823	3823	0.988747	0.00254669	0.134146	N	9	II	8	N	72
k99_146802_flag_1_multi_1_0000_len_3343	3343	0.988401	0.00254669	0.134146	N	4	I	4	N	2
k99_220223_flag_0_multi_1_0098_len_5612	5612	0.988852	0.00254669	0.134146	N	10	N	1	N	127
k99_224083_flag_1_multi_1_0000_len_6772	6772	0.988195	0.00254669	0.134146	N	11	N	5	N	115
k99_306424_flag_1_multi_1_0000_len_15037	15037	0.989009	0.00254669	0.134146	N	1	N	1	N	36
k99_361940_flag_0_multi_1_0073_len_1600	1600	0.969943	0.00255112	0.134146	N	4	N	4	N	124
k99_382378_flag_0_multi_1_1090_len_1007	1007	0.970026	0.00255112	0.134146	N	1	N	1	N	6
k99_486357_flag_0_multi_1_1788_len_1050	1050	0.969897	0.00255112	0.134146	N	1	N	1	Y	110
k99_508047_flag_0_multi_1_0017_len_30703	30703	0.988832	0.00254669	0.134146	N	18	II	4	N	82
k99_512029_flag_0_multi_1_0155_len_3070	3070	0.988513	0.00254669	0.134146	N	8	N	7	N	81
k99_610985_flag_0_multi_1_0035_len_10145	10145	0.988748	0.00254669	0.134146	N	21	N	19	N	6
k99_699224_flag_1_multi_1_0120_len_3093	3093	0.988325	0.00254669	0.134146	N	3	N	2	Y	5
k99_998212_flag_0_multi_1_0248_len_7608	7608	0.988384	0.00254669	0.134146	N	10	III	1	N	15
k99_1067249_flag_0_multi_1_0021_len_13799	13799	0.988351	0.00254669	0.134146	N	26	II	25	Y	28
k99_1124830_flag_0_multi_1_0074_len_6611	6611	0.988679	0.00254669	0.134146	N	1	N	1	N	82
k99_1539741_flag_1_multi_1_0000_len_16601	16601	0.988745	0.00254669	0.134146	N	29	N	13	N	82
k99_1630470_flag_0_multi_1_0045_len_9690	9690	0.988844	0.00254669	0.134146	N	4	N	4	N	65
k99_1883863_flag_0_multi_1_0030_len_16546	16546	0.988574	0.00254669	0.134146	N	26	N	10	N	53
k99_1894092_flag_0_multi_1_0229_len_5477	5477	0.988458	0.00254669	0.134146	N	5	N	5	Y	21
k99_1927969_flag_1_multi_1_0000_len_1030	1030	0.969869	0.00255112	0.134146	N	1	N	1	Y	81
k99_1940181_flag_0_multi_1_0436_len_4048	4048	0.988843	0.00254669	0.134146	N	5	I	5	Y	51
k99_2020985_flag_0_multi_1_0210_len_3194	3194	0.988435	0.00254669	0.134146	N	2	N	2	Y	21
k99_2059042_flag_0_multi_1_0000_len_3148	3148	0.98906	0.00254669	0.134146	N	4	N	1	N	104
k99_2183026_flag_1_multi_1_0000_len_1158	1158	0.969857	0.00255112	0.134146	N	2	N	0	N	82
k99_2267929_flag_1_multi_1_0134_len_4050	4050	0.988181	0.00254669	0.134146	N	1	N	1	N	55
k99_2414391_flag_0_multi_1_0000_len_1196	1196	0.969902	0.00255112	0.134146	N	2	N	1	N	36
k99_2429586_flag_0_multi_1_0101_len_3676	3676	0.98846	0.00254669	0.134146	N	3	N	2	N	41
k99_2472890_flag_0_multi_1_0658_len_2380	2380	0.969954	0.00255112	0.134146	N	1	N	1	N	123
k99_2534676_flag_1_multi_1_0000_len_1066	1066	0.970053	0.00255112	0.134146	N	1	N	1	N	81
k99_2558532_flag_0_multi_1_0748_len_3629	3629	0.98823	0.00254669	0.134146	N	5	N	5	Y	101
k99_2587909_flag_1_multi_1_0000_len_4569	4569	0.988805	0.00254669	0.134146	N	2	N	2	N	45
k99_2704915_flag_0_multi_1_0163_len_5309	5309	0.988303	0.00254669	0.134146	N	17	N	12	Y	51
k99_2745264_flag_0_multi_1_0292_len_1538	1538	0.969997	0.00255112	0.134146	N	1	N	1	Y	89
k99_2822848_flag_0_multi_1_0328_len_1319	1319	0.970075	0.00255112	0.134146	N	2	N	1	N	6
k99_2842252_flag_0_multi_1_0715_len_1022	1022	0.970136	0.00251126	0.134146	N	4	N	2	N	45
k99_2912652_flag_0_multi_1_0081_len_4297	4297	0.987914	0.00254669	0.134146	N	2	N	2	N	84
k99_2939962_flag_0_multi_1_0072_len_6339	6339	0.988047	0.00254669	0.134146	N	7	N	5	Y	114
k99_3026044_flag_0_multi_1_0266_len_2392	2392	0.970003	0.00255112	0.134146	N	4	N	1	N	105
k99_3298195_flag_0_multi_1_0493_len_1114	1114	0.970056	0.00255112	0.134146	N	3	N	3	Y	73
k99_3309522_flag_0_multi_1_0045_len_4101	4101	0.988492	0.00254669	0.134146	N	5	N	4	Y	59
k99_3337491_flag_1_multi_1_0000_len_3167	3167	0.988218	0.00254669	0.134146	N	4	N	4	N	42
[truncated: 662 more rows]

## Sheet: Prodigal protein counts
Contig	No. of predicted proteins
k99_1929485_flag_1_multi_1_0000_len_1684	5
k99_3755864_flag_1_multi_1_0322_len_1590	1
k99_523869_flag_0_multi_1_0009_len_1170	4
k99_1250029_flag_0_multi_1_0726_len_1627	4
k99_2933253_flag_1_multi_1_0000_len_5034	3
k99_221902_flag_0_multi_1_0479_len_2564	4
k99_146788_flag_0_multi_1_0186_len_1926	8
k99_3083435_flag_0_multi_1_0227_len_1379	1
k99_318896_flag_1_multi_1_0000_len_1059	1
k99_2583875_flag_0_multi_1_1161_len_1150	1
k99_445797_flag_1_multi_1_0657_len_1255	1
k99_1882625_flag_0_multi_1_1681_len_1033	1
k99_291374_flag_0_multi_1_4152_len_1573	2
k99_1499258_flag_0_multi_1_0777_len_1244	3
k99_484217_flag_0_multi_1_0237_len_1449	1
k99_3684773_flag_1_multi_1_0317_len_1203	1
k99_2678398_flag_0_multi_1_0336_len_4060	3
k99_1470394_flag_0_multi_1_0060_len_36774	40
k99_1456136_flag_1_multi_1_0045_len_3187	4
k99_2039665_flag_0_multi_1_0757_len_1274	2
k99_1409516_flag_1_multi_1_0000_len_1210	3
k99_1805332_flag_1_multi_1_0000_len_1048	3
k99_3231520_flag_0_multi_1_2845_len_1199	1
k99_551789_flag_0_multi_1_0947_len_1334	2
k99_16238_flag_1_multi_1_0000_len_1736	5
k99_1342279_flag_0_multi_1_0020_len_8637	9
k99_897247_flag_0_multi_1_0647_len_1228	1
k99_2125995_flag_1_multi_1_0000_len_1216	2
k99_1813108_flag_0_multi_1_0230_len_4444	7
k99_2915113_flag_1_multi_1_2177_len_1284	2
k99_378551_flag_0_multi_1_0458_len_1147	1
k99_1157606_flag_1_multi_1_0000_len_3618	6
k99_3342944_flag_1_multi_1_0000_len_1015	3
k99_2660289_flag_1_multi_1_0000_len_1206	1
k99_3439207_flag_0_multi_1_0153_len_3176	3
k99_2785513_flag_1_multi_1_0000_len_1119	2
k99_2553779_flag_1_multi_1_0000_len_1629	1
k99_3286272_flag_0_multi_1_0185_len_1074	3
k99_506022_flag_1_multi_1_0000_len_1363	2
k99_1190496_flag_0_multi_1_0000_len_1777	1
k99_2663268_flag_1_multi_1_0356_len_3299	1
k99_984881_flag_0_multi_1_2015_len_1166	2
k99_1797396_flag_0_multi_1_0644_len_1201	1
k99_2808855_flag_1_multi_1_0000_len_1659	2
k99_3264844_flag_0_multi_1_0105_len_1820	2
k99_2947352_flag_1_multi_1_0511_len_1332	2
k99_1094972_flag_0_multi_1_0038_len_4572	4
k99_1433924_flag_0_multi_1_0181_len_2414	4
k99_3923383_flag_1_multi_1_0000_len_3344	1
k99_1462775_flag_0_multi_1_0149_len_1310	1
k99_2217740_flag_0_multi_1_0202_len_1087	1
k99_1693748_flag_0_multi_1_0980_len_1150	1
k99_78602_flag_0_multi_1_0866_len_1958	3
k99_504686_flag_0_multi_1_1071_len_1443	2
k99_323163_flag_0_multi_1_0112_len_3048	2
k99_498705_flag_1_multi_1_0726_len_1036	3
k99_2155626_flag_0_multi_1_0537_len_1030	2
k99_3978563_flag_0_multi_1_0064_len_3242	2
k99_525261_flag_0_multi_1_0070_len_4695	1
k99_255937_flag_0_multi_1_0057_len_2746	2
k99_751347_flag_0_multi_1_0735_len_3284	2
k99_1188923_flag_0_multi_1_0165_len_1071	1
k99_79666_flag_0_multi_1_0247_len_3547	1
k99_1257648_flag_1_multi_1_0127_len_6407	8
k99_1665327_flag_0_multi_1_0386_len_2973	3
k99_2720170_flag_1_multi_1_0158_len_1237	1
k99_1126233_flag_0_multi_1_0047_len_3736	4
k99_1006747_flag_0_multi_1_1246_len_1335	2
k99_100503_flag_0_multi_1_1352_len_1053	2
k99_3001672_flag_0_multi_1_0121_len_3992	9
k99_1813965_flag_0_multi_1_1186_len_1001	1
k99_388225_flag_0_multi_1_0017_len_8406	24
k99_3170912_flag_0_multi_1_0115_len_1312	3
k99_2792647_flag_1_multi_1_0000_len_2453	1
k99_410005_flag_1_multi_1_0000_len_1655	2
k99_2468682_flag_1_multi_1_0000_len_1169	2
k99_2378180_flag_0_multi_1_0111_len_3711	5
k99_1866657_flag_1_multi_1_0000_len_1043	2
k99_269899_flag_1_multi_1_0317_len_1171	3
k99_1915220_flag_0_multi_1_0253_len_6662	12
k99_2035664_flag_0_multi_1_0513_len_3064	6
k99_2172572_flag_1_multi_1_0477_len_1461	1
k99_1126051_flag_0_multi_1_0340_len_1039	1
k99_3255600_flag_0_multi_1_0138_len_1328	3
k99_2385927_flag_1_multi_1_0770_len_2203	2
k99_2963469_flag_1_multi_1_1177_len_2265	7
k99_2928056_flag_0_multi_1_0931_len_1119	1
k99_2794241_flag_1_multi_1_0000_len_3246	3
k99_2718763_flag_1_multi_1_0000_len_1063	1
k99_1529320_flag_1_multi_1_0000_len_5620	2
k99_2161023_flag_1_multi_1_0000_len_3617	7
k99_1020799_flag_1_multi_1_0294_len_1187	1
k99_3856653_flag_1_multi_1_0059_len_3132	3
k99_410911_flag_0_multi_1_0697_len_1634	1
k99_2126113_flag_0_multi_1_1316_len_1087	1
k99_2602435_flag_0_multi_1_2954_len_1365	3
k99_3714961_flag_0_multi_1_0438_len_1400	2
k99_3913418_flag_0_multi_1_0075_len_4886	3
k99_2441333_flag_1_multi_1_0000_len_1161	4
k99_2053269_flag_1_multi_1_0000_len_1066	1
k99_2004939_flag_1_multi_1_1156_len_1405	3
k99_1248921_flag_0_multi_1_0380_len_1021	2
k99_2462509_flag_1_multi_1_0000_len_1296	2
k99_2595088_flag_1_multi_1_0000_len_1069	2
k99_1671419_flag_1_multi_1_0000_len_1381	2
k99_23242_flag_0_multi_1_1562_len_1066	2
k99_1229384_flag_0_multi_1_0370_len_1098	1
k99_141077_flag_0_multi_1_1507_len_1612	2
k99_1082111_flag_0_multi_1_0468_len_1938	5
k99_3550624_flag_1_multi_1_0000_len_4606	1
k99_3854713_flag_0_multi_1_0000_len_1670	4
k99_2415897_flag_0_multi_1_0650_len_3517	6
k99_826124_flag_0_multi_1_1692_len_1553	1
k99_109269_flag_0_multi_1_0358_len_1021	2
k99_3129391_flag_0_multi_1_0591_len_1555	2
k99_408627_flag_0_multi_1_0465_len_1046	2
k99_1572746_flag_1_multi_1_0000_len_1211	3
k99_3185913_flag_0_multi_1_0474_len_1260	1
k99_3328124_flag_1_multi_1_0113_len_1698	1
k99_2969248_flag_0_multi_1_1275_len_4429	9
k99_2532886_flag_1_multi_1_0000_len_1924	2
k99_1283925_flag_1_multi_1_0000_len_1026	1
k99_3782668_flag_1_multi_1_0000_len_1088	1
k99_1857271_flag_0_multi_1_0053_len_3507	1
k99_2781635_flag_1_multi_1_1057_len_1130	3
k99_742137_flag_1_multi_1_0000_len_1276	1
k99_3815340_flag_0_multi_1_1557_len_1088	4
k99_377316_flag_0_multi_1_0159_len_1104	1
k99_1298645_flag_0_multi_1_0591_len_4213	5
k99_1322297_flag_1_multi_1_0000_len_1055	1
k99_668825_flag_0_multi_1_0930_len_1013	2
k99_11714_flag_0_multi_1_4286_len_1821	3
k99_2642130_flag_0_multi_1_0075_len_6514	3
k99_2552657_flag_1_multi_1_0000_len_1926	1
k99_3906964_flag_1_multi_1_0746_len_1011	2
k99_3897070_flag_1_multi_1_0000_len_1304	2
k99_2912766_flag_0_multi_1_0000_len_2907	1
k99_1969662_flag_1_multi_1_2116_len_2084	3
k99_2548497_flag_1_multi_1_0000_len_1048	1
k99_1903476_flag_0_multi_1_1831_len_1399	1
k99_1198848_flag_0_multi_1_1752_len_1366	1
k99_3084272_flag_1_multi_1_1506_len_1115	2
k99_2359470_flag_0_multi_1_0118_len_1204	2
k99_2275169_flag_1_multi_1_0587_len_1139	5
k99_963720_flag_0_multi_1_0339_len_1132	4
k99_275555_flag_0_multi_1_0706_len_1502	2
k99_3050038_flag_0_multi_1_0114_len_1154	2
k99_2767552_flag_1_multi_1_0000_len_1022	2
k99_667618_flag_1_multi_1_0000_len_1318	7
k99_2487093_flag_1_multi_1_0000_len_1074	1
k99_2417630_flag_0_multi_1_0143_len_3810	4
k99_2311966_flag_1_multi_1_0885_len_4338	3
k99_2930437_flag_1_multi_1_0000_len_1477	1
k99_265286_flag_1_multi_1_0178_len_1054	1
k99_803940_flag_0_multi_1_0287_len_8697	2
k99_3508657_flag_0_multi_1_0000_len_1673	1
k99_2857126_flag_0_multi_1_1500_len_1539	1
k99_2822393_flag_1_multi_1_1652_len_1092	2
k99_1534480_flag_0_multi_1_0465_len_1735	2
k99_3025416_flag_0_multi_1_0110_len_3202	7
k99_2454043_flag_1_multi_1_0000_len_1346	1
k99_941635_flag_1_multi_1_2128_len_1410	1
k99_170609_flag_1_multi_1_0267_len_5124	7
k99_2042358_flag_1_multi_1_0108_len_3251	8
k99_1304517_flag_1_multi_1_0030_len_16882	20
k99_3106235_flag_0_multi_1_0328_len_3304	1
k99_1956542_flag_0_multi_1_1632_len_1110	2
k99_62329_flag_0_multi_1_0078_len_4184	5
k99_1733144_flag_1_multi_1_0000_len_1226	2
k99_1630425_flag_1_multi_1_0000_len_1343	2
k99_1181571_flag_1_multi_1_1839_len_1056	1
k99_1906814_flag_1_multi_1_0000_len_1271	1
k99_2225517_flag_0_multi_1_0298_len_1342	1
k99_2331932_flag_0_multi_1_0012_len_14507	21
k99_365646_flag_0_multi_1_0240_len_3054	4
k99_2824420_flag_0_multi_1_0294_len_1119	2
k99_4004083_flag_1_multi_1_0000_len_1447	2
k99_747875_flag_1_multi_1_0742_len_1163	2
k99_3751976_flag_1_multi_1_0000_len_2728	3
k99_745845_flag_1_multi_1_0000_len_1074	1
k99_712016_flag_0_multi_1_0848_len_1066	1
k99_2307975_flag_1_multi_1_0000_len_1783	1
k99_1624865_flag_1_multi_1_0000_len_5204	6
k99_3236914_flag_0_multi_1_0418_len_5477	8
k99_2728150_flag_0_multi_1_0598_len_1487	2
k99_3251464_flag_0_multi_1_0483_len_1402	3
k99_2139943_flag_1_multi_1_0393_len_3455	16
k99_2539188_flag_0_multi_1_0069_len_3729	6
k99_2350408_flag_1_multi_1_0000_len_6483	11
k99_843578_flag_0_multi_1_1988_len_1774	2
k99_3001159_flag_0_multi_1_0549_len_1009	1
k99_1719581_flag_0_multi_1_0225_len_3973	2
k99_609228_flag_1_multi_1_0000_len_2581	5
k99_1372262_flag_0_multi_1_0845_len_3069	3
k99_880254_flag_0_multi_1_0496_len_1349	2
k99_1052591_flag_1_multi_1_0000_len_1452	3
k99_3046533_flag_0_multi_1_0367_len_1106	2
k99_3859296_flag_0_multi_1_0259_len_1411	4
k99_3162947_flag_1_multi_1_0000_len_3130	2
k99_1269489_flag_0_multi_1_0230_len_1535	2
k99_160268_flag_1_multi_1_0000_len_1247	1
k99_2395529_flag_0_multi_1_0334_len_1567	2
k99_2411590_flag_0_multi_1_0061_len_1570	2
k99_2220235_flag_0_multi_1_1318_len_1017	3
k99_1332910_flag_0_multi_1_3034_len_1381	2
k99_581583_flag_1_multi_1_0190_len_1047	2
k99_2914870_flag_0_multi_1_1094_len_1617	1
k99_1287787_flag_0_multi_1_0301_len_1627	4
k99_3167505_flag_0_multi_1_0000_len_1442	1
k99_2606783_flag_1_multi_1_0000_len_1656	3
k99_425709_flag_0_multi_1_1386_len_1037	1
k99_1196069_flag_0_multi_1_0861_len_1318	1
k99_120273_flag_0_multi_1_0538_len_4410	5
k99_404536_flag_0_multi_1_1138_len_1101	1
k99_3908801_flag_1_multi_1_0000_len_5957	9
k99_3833638_flag_0_multi_1_0288_len_3187	6
k99_2992392_flag_1_multi_1_1458_len_1025	1
k99_2935536_flag_1_multi_1_0085_len_12734	17
k99_2869749_flag_1_multi_1_0000_len_1290	1
k99_2354493_flag_0_multi_1_1891_len_1294	1
k99_2474455_flag_1_multi_1_0000_len_1143	1
k99_2061365_flag_1_multi_1_0000_len_1320	2
k99_3026875_flag_1_multi_1_0037_len_3573	7
k99_2358617_flag_0_multi_1_0055_len_3561	5
k99_2028081_flag_1_multi_1_0000_len_1038	3
k99_1741174_flag_0_multi_1_2675_len_1157	1
k99_1476210_flag_1_multi_1_0000_len_6153	6
k99_627643_flag_0_multi_1_0294_len_1256	3
k99_445252_flag_1_multi_1_0000_len_1019	3
k99_3196974_flag_0_multi_1_0080_len_4580	10
k99_2758474_flag_1_multi_1_0000_len_1009	1
k99_969996_flag_0_multi_1_0161_len_4076	5
k99_1307469_flag_1_multi_1_0000_len_2216	1
k99_1296642_flag_0_multi_1_0364_len_2932	2
k99_1855057_flag_1_multi_1_0041_len_1332	1
k99_3501062_flag_0_multi_1_0023_len_22631	29
k99_60536_flag_0_multi_1_0877_len_1753	1
k99_3013058_flag_1_multi_1_0000_len_1614	1
k99_660984_flag_1_multi_1_1467_len_1040	2
k99_2560399_flag_0_multi_1_0347_len_3533	6
k99_1420183_flag_0_multi_1_0000_len_1189	3
k99_3533159_flag_1_multi_1_1050_len_1185	3
k99_2837169_flag_0_multi_1_0112_len_3143	1
k99_2808043_flag_0_multi_1_0954_len_1179	1
k99_1811777_flag_1_multi_1_0634_len_2086	3
k99_3152607_flag_0_multi_1_1062_len_1069	1
k99_1661680_flag_0_multi_1_0931_len_1377	2
k99_21807_flag_1_multi_1_0000_len_1156	1
k99_1468489_flag_1_multi_1_0000_len_1210	1
k99_23890_flag_0_multi_1_0115_len_1485	3
k99_1730716_flag_1_multi_1_0000_len_1280	1
k99_2641631_flag_1_multi_1_0079_len_3010	7
k99_3199474_flag_1_multi_1_0000_len_1430	1
k99_3321366_flag_0_multi_1_2782_len_1066	2
k99_2704915_flag_0_multi_1_0163_len_5309	17
k99_2247392_flag_1_multi_1_0000_len_1177	1
k99_813852_flag_0_multi_1_0110_len_1651	2
k99_2641590_flag_0_multi_1_1236_len_1224	3
k99_1457023_flag_1_multi_1_0192_len_1922	4
k99_2740644_flag_1_multi_1_0000_len_1425	1
k99_2225806_flag_1_multi_1_0000_len_1639	6
k99_2370049_flag_0_multi_1_0171_len_1149	2
k99_3193292_flag_1_multi_1_0000_len_1613	2
k99_1296747_flag_0_multi_1_2828_len_1135	3
k99_591534_flag_0_multi_1_1073_len_1152	1
k99_2474470_flag_0_multi_1_0686_len_1266	3
k99_1866894_flag_0_multi_1_0111_len_11856	11
k99_1263736_flag_0_multi_1_2272_len_1340	1
k99_360238_flag_1_multi_1_0316_len_6022	2
k99_2438396_flag_1_multi_1_0193_len_1135	1
k99_2405697_flag_1_multi_1_1620_len_1093	5
k99_2807173_flag_1_multi_1_0000_len_1470	2
k99_2800280_flag_1_multi_1_0000_len_1239	1
k99_1141064_flag_1_multi_1_0000_len_2588	8
k99_225909_flag_0_multi_1_1030_len_1245	3
k99_3803158_flag_1_multi_1_0164_len_1138	1
k99_1212468_flag_0_multi_1_0321_len_1315	1
k99_1791032_flag_0_multi_1_1105_len_1221	1
k99_508021_flag_0_multi_1_0337_len_1166	2
k99_1506410_flag_1_multi_1_1698_len_1147	1
k99_539001_flag_1_multi_1_0291_len_5181	8
k99_2064798_flag_0_multi_1_1090_len_1576	2
k99_1697630_flag_0_multi_1_0422_len_1094	2
k99_151804_flag_1_multi_1_0000_len_1326	3
k99_3051496_flag_1_multi_1_0000_len_3654	5
k99_83657_flag_0_multi_1_0676_len_1194	1
k99_2662462_flag_0_multi_1_0267_len_1824	4
k99_2052378_flag_0_multi_1_0985_len_2027	2
k99_3063750_flag_1_multi_1_0000_len_1944	1
k99_3880692_flag_0_multi_1_0292_len_1160	1
k99_2609311_flag_1_multi_1_0939_len_1036	2
k99_549406_flag_1_multi_1_0000_len_1357	1
k99_3361180_flag_1_multi_1_2607_len_1595	7
k99_1858781_flag_1_multi_1_1385_len_1218	1
k99_1769135_flag_0_multi_1_0266_len_8333	8
k99_3229353_flag_0_multi_1_0117_len_1129	1
k99_2924387_flag_1_multi_1_0183_len_4405	6
k99_3965770_flag_1_multi_1_1009_len_1080	1
k99_2290112_flag_0_multi_1_0534_len_1167	2
k99_2189149_flag_1_multi_1_0000_len_1011	2
k99_816349_flag_0_multi_1_0683_len_3553	1
k99_2093420_flag_0_multi_1_0068_len_2435	1
k99_2040263_flag_0_multi_1_0257_len_1346	1
k99_553665_flag_0_multi_1_0392_len_1427	1
k99_609102_flag_1_multi_1_2004_len_1756	2
k99_965178_flag_0_multi_1_1630_len_2412	3
k99_1589537_flag_0_multi_1_1326_len_1328	1
k99_2702848_flag_0_multi_1_0179_len_1104	1
k99_2236405_flag_0_multi_1_0000_len_1467	1
k99_2995850_flag_0_multi_1_0623_len_1848	2
k99_881147_flag_0_multi_1_1106_len_1193	1
k99_2815305_flag_1_multi_1_0000_len_4424	5
k99_3268849_flag_0_multi_1_1650_len_1432	2
k99_3846290_flag_0_multi_1_1811_len_1071	2
k99_521563_flag_1_multi_1_0109_len_1017	1
k99_3535431_flag_0_multi_1_0140_len_1382	2
k99_1883863_flag_0_multi_1_0030_len_16546	26
k99_1665456_flag_1_multi_1_1943_len_1113	1
k99_844235_flag_1_multi_1_0000_len_3306	2
k99_1987998_flag_0_multi_1_2636_len_1313	1
k99_2854683_flag_0_multi_1_0317_len_1013	2
k99_1459692_flag_0_multi_1_1658_len_1076	2
k99_776755_flag_1_multi_1_0000_len_1503	1
k99_1120559_flag_1_multi_1_0072_len_5380	1
k99_774952_flag_1_multi_1_1374_len_1453	1
k99_1425570_flag_0_multi_1_1460_len_1044	1
k99_2059519_flag_1_multi_1_0000_len_1299	1
k99_2343717_flag_1_multi_1_0000_len_6151	7
k99_33856_flag_0_multi_1_0902_len_1030	1
k99_3811961_flag_0_multi_1_0135_len_1354	2
k99_3683637_flag_1_multi_1_0000_len_1551	3
k99_34632_flag_0_multi_1_0419_len_4301	7
k99_487353_flag_0_multi_1_0786_len_1028	1
k99_711935_flag_1_multi_1_0000_len_1752	1
k99_604429_flag_0_multi_1_0400_len_1523	1
k99_3656518_flag_0_multi_1_0309_len_1650	1
k99_2939508_flag_1_multi_1_0000_len_1320	1
k99_3322979_flag_1_multi_1_0000_len_1041	2
k99_712443_flag_0_multi_1_0391_len_3452	1
k99_1774684_flag_1_multi_1_0000_len_1023	1
k99_545597_flag_0_multi_1_0120_len_1513	3
k99_284761_flag_0_multi_1_0242_len_3072	4
k99_3239369_flag_1_multi_1_0000_len_5278	8
k99_2935820_flag_1_multi_1_0027_len_3112	7
k99_1621638_flag_0_multi_1_0853_len_3017	2
k99_1185419_flag_0_multi_1_1087_len_1461	1
k99_93217_flag_0_multi_1_1411_len_1091	1
k99_2864193_flag_1_multi_1_0111_len_1087	1
k99_1894092_flag_0_multi_1_0229_len_5477	5
k99_327042_flag_0_multi_1_2298_len_1026	1
k99_2925790_flag_1_multi_1_0000_len_1041	2
k99_3275361_flag_1_multi_1_0413_len_1236	1
k99_243226_flag_1_multi_1_0000_len_1358	4
k99_405490_flag_1_multi_1_0000_len_1776	1
k99_2209214_flag_0_multi_1_0249_len_2748	1
k99_830396_flag_0_multi_1_0453_len_1932	1
k99_463171_flag_0_multi_1_1173_len_1028	2
k99_1882102_flag_1_multi_1_2322_len_1421	2
k99_2389688_flag_1_multi_1_0000_len_1241	1
k99_2267859_flag_1_multi_1_0122_len_1580	1
k99_960509_flag_0_multi_1_1476_len_2341	1
k99_955134_flag_0_multi_1_1294_len_1173	4
k99_486357_flag_0_multi_1_1788_len_1050	1
k99_1358686_flag_0_multi_1_1705_len_1794	2
k99_1970211_flag_0_multi_1_0406_len_1356	2
k99_886191_flag_0_multi_1_0034_len_3338	3
k99_3550064_flag_0_multi_1_0192_len_1975	2
k99_3351498_flag_0_multi_1_0282_len_1162	1
k99_2223925_flag_0_multi_1_2394_len_1156	1
k99_732320_flag_1_multi_1_0000_len_2426	5
k99_3545487_flag_1_multi_1_0000_len_1022	1
k99_2869530_flag_0_multi_1_0350_len_3213	5
k99_2577663_flag_1_multi_1_1233_len_1153	4
k99_2437949_flag_1_multi_1_0000_len_1134	1
k99_1800804_flag_0_multi_1_0144_len_1213	1
k99_1770390_flag_1_multi_1_0000_len_12013	9
k99_2267929_flag_1_multi_1_0134_len_4050	1
k99_1780177_flag_0_multi_1_0234_len_1639	3
k99_3614621_flag_0_multi_1_0218_len_1061	4
k99_430732_flag_0_multi_1_0053_len_3126	4
k99_2340188_flag_0_multi_1_0059_len_5840	6
k99_2239690_flag_0_multi_1_0056_len_4027	2
k99_207756_flag_0_multi_1_0162_len_1147	1
k99_3302823_flag_0_multi_1_0168_len_2247	1
k99_2430510_flag_1_multi_1_0000_len_3162	6
k99_2375357_flag_0_multi_1_0773_len_1445	1
k99_2821871_flag_1_multi_1_0000_len_1946	2
k99_2013683_flag_0_multi_1_0225_len_3211	1
k99_3675939_flag_0_multi_1_0069_len_4916	10
k99_2821835_flag_0_multi_1_1551_len_1034	2
k99_2183026_flag_1_multi_1_0000_len_1158	2
k99_250855_flag_0_multi_1_0920_len_1631	3
k99_268004_flag_0_multi_1_1018_len_1386	2
k99_2160363_flag_1_multi_1_0000_len_1091	1
k99_1420622_flag_1_multi_1_0000_len_1134	1
k99_1283559_flag_1_multi_1_0739_len_1317	1
k99_1146492_flag_0_multi_1_0640_len_2350	7
k99_2421637_flag_1_multi_1_0000_len_1182	3
k99_1140507_flag_1_multi_1_0000_len_1173	3
k99_1643905_flag_0_multi_1_0122_len_1329	2
k99_4028321_flag_1_multi_1_1184_len_1492	1
k99_1309700_flag_0_multi_1_0058_len_3213	4
k99_3251195_flag_0_multi_1_0164_len_7347	2
k99_1181351_flag_0_multi_1_0315_len_2767	7
k99_1257576_flag_1_multi_1_0544_len_2340	4
k99_3362837_flag_0_multi_1_0528_len_1083	1
k99_999612_flag_0_multi_1_0947_len_1007	1
k99_3871076_flag_0_multi_1_0028_len_4081	5
k99_3292562_flag_1_multi_1_0000_len_1140	1
k99_3311002_flag_0_multi_1_0291_len_2126	7
k99_1164691_flag_0_multi_1_0139_len_10502	18
k99_362651_flag_0_multi_1_0333_len_4633	2
k99_39959_flag_0_multi_1_0606_len_2078	2
k99_1254605_flag_1_multi_1_0000_len_2578	1
k99_239969_flag_0_multi_1_1074_len_1551	1
k99_1692705_flag_1_multi_1_0000_len_1229	3
k99_1344825_flag_0_multi_1_0375_len_1857	2
k99_3458054_flag_1_multi_1_0107_len_1778	4
k99_2908012_flag_1_multi_1_0000_len_1049	1
k99_1527099_flag_0_multi_1_2939_len_1130	1
k99_2154171_flag_1_multi_1_0000_len_1400	3
k99_835007_flag_0_multi_1_0473_len_3439	8
k99_355268_flag_0_multi_1_0534_len_2532	1
k99_1143187_flag_0_multi_1_2044_len_3529	3
k99_2992193_flag_0_multi_1_0161_len_1033	1
k99_2470760_flag_0_multi_1_2573_len_1129	2
k99_3472353_flag_1_multi_1_0000_len_1399	3
k99_1603345_flag_0_multi_1_1635_len_1059	1
k99_185791_flag_1_multi_1_0000_len_1944	2
k99_1464842_flag_1_multi_1_0000_len_1599	1
k99_2080617_flag_0_multi_1_0645_len_1199	1
k99_2075471_flag_0_multi_1_0660_len_1023	1
k99_3932783_flag_0_multi_1_0357_len_1052	1
k99_3525868_flag_0_multi_1_0000_len_3127	4
k99_3666811_flag_0_multi_1_0411_len_2290	2
k99_1807412_flag_1_multi_1_0000_len_1079	1
k99_1105560_flag_1_multi_1_0162_len_5793	5
k99_58557_flag_1_multi_1_0000_len_1291	2
k99_565626_flag_1_multi_1_0452_len_4413	8
k99_3156287_flag_1_multi_1_0000_len_1097	3
k99_4003861_flag_1_multi_1_0000_len_1179	2
k99_2741273_flag_0_multi_1_0879_len_4284	3
k99_2887528_flag_0_multi_1_0941_len_1002	2
k99_2218387_flag_0_multi_1_0638_len_1087	1
k99_3860734_flag_1_multi_1_0000_len_1532	2
k99_2010984_flag_0_multi_1_0477_len_1106	1
k99_505298_flag_0_multi_1_2494_len_1290	1
k99_2783840_flag_0_multi_1_0953_len_3498	1
k99_635446_flag_0_multi_1_0207_len_10801	20
k99_1632509_flag_0_multi_1_1431_len_1287	1
k99_1941423_flag_0_multi_1_0934_len_1448	4
k99_125198_flag_0_multi_1_1433_len_1174	2
k99_1499617_flag_1_multi_1_0649_len_1254	1
k99_1332773_flag_1_multi_1_0000_len_1350	1
k99_3990275_flag_1_multi_1_0000_len_1275	5
k99_765866_flag_1_multi_1_0000_len_2170	2
k99_2888868_flag_0_multi_1_0098_len_3572	5
k99_3810064_flag_0_multi_1_0141_len_1305	4
k99_1690628_flag_1_multi_1_0000_len_1988	6
k99_1077523_flag_1_multi_1_0133_len_1452	6
k99_444247_flag_1_multi_1_0000_len_1009	1
k99_1960811_flag_1_multi_1_0000_len_4298	10
k99_2680649_flag_0_multi_1_0522_len_1287	1
k99_3707567_flag_1_multi_1_0521_len_2019	6
k99_1338227_flag_0_multi_1_0193_len_7678	12
k99_1798317_flag_1_multi_1_0000_len_3947	2
k99_1526464_flag_1_multi_1_0000_len_1013	3
k99_933064_flag_1_multi_1_0000_len_2173	2
k99_3018692_flag_1_multi_1_0852_len_1120	1
k99_1945330_flag_1_multi_1_0253_len_1485	1
k99_267913_flag_0_multi_1_2483_len_1601	5
k99_492807_flag_0_multi_1_0804_len_3209	4
k99_1231822_flag_1_multi_1_0000_len_1084	4
k99_2895786_flag_0_multi_1_0195_len_3283	2
k99_3140490_flag_1_multi_1_0112_len_3302	2
k99_2731823_flag_1_multi_1_0000_len_3252	3
k99_2232477_flag_1_multi_1_0000_len_2373	3
k99_486926_flag_1_multi_1_0000_len_1394	1
k99_327390_flag_0_multi_1_0083_len_6510	12
k99_1860400_flag_1_multi_1_0000_len_1237	1
k99_1612371_flag_0_multi_1_0201_len_1594	3
k99_3069632_flag_0_multi_1_0589_len_3513	13
k99_318375_flag_0_multi_1_2589_len_1254	1
k99_3744866_flag_1_multi_1_0000_len_1060	2
k99_3516532_flag_1_multi_1_0000_len_1124	2
k99_2575398_flag_1_multi_1_0000_len_1553	3
k99_379295_flag_0_multi_1_0123_len_3595	2
k99_682021_flag_0_multi_1_0105_len_3709	1
k99_1989379_flag_1_multi_1_0000_len_3368	5
k99_1162808_flag_0_multi_1_0025_len_1316	3
k99_56751_flag_1_multi_1_3080_len_1138	1
k99_1330737_flag_0_multi_1_1064_len_1217	1
k99_3245173_flag_0_multi_1_0320_len_1381	1
k99_2249166_flag_1_multi_1_0000_len_1121	1
k99_3725954_flag_1_multi_1_0000_len_1061	2
k99_2769778_flag_1_multi_1_0000_len_1273	2
k99_1753394_flag_0_multi_1_0506_len_1324	1
k99_3259888_flag_1_multi_1_0000_len_1159	1
k99_2011042_flag_0_multi_1_0131_len_2392	6
k99_2780788_flag_1_multi_1_0000_len_3544	3
k99_305963_flag_1_multi_1_0645_len_2067	5
k99_2886178_flag_1_multi_1_0000_len_3499	7
k99_2382042_flag_1_multi_1_0836_len_1511	2
k99_2557400_flag_0_multi_1_0498_len_4378	7
k99_861643_flag_1_multi_1_0382_len_1147	2
k99_1165313_flag_1_multi_1_0000_len_1094	1
k99_3865693_flag_0_multi_1_0127_len_1433	1
k99_4015704_flag_0_multi_1_0000_len_3703	6
k99_830984_flag_1_multi_1_0000_len_5341	6
k99_3538559_flag_1_multi_1_0000_len_1050	2
k99_3729645_flag_1_multi_1_1312_len_1189	5
k99_2532441_flag_0_multi_1_1565_len_1262	1
k99_1136599_flag_1_multi_1_0168_len_2248	1
k99_187163_flag_0_multi_1_0354_len_3491	6
k99_133974_flag_0_multi_1_0438_len_1171	2
k99_438298_flag_0_multi_1_0299_len_5281	3
k99_3893739_flag_1_multi_1_0000_len_2291	4
k99_766484_flag_0_multi_1_1964_len_1479	2
k99_2894661_flag_0_multi_1_0481_len_1139	2
k99_792619_flag_0_multi_1_0102_len_1568	2
k99_661551_flag_1_multi_1_0000_len_1524	2
k99_389820_flag_0_multi_1_0283_len_3067	7
k99_1413507_flag_1_multi_1_0000_len_4437	1
k99_810453_flag_1_multi_1_0000_len_1407	2
k99_2497779_flag_0_multi_1_2077_len_1062	3
k99_1971135_flag_1_multi_1_0000_len_1080	2
k99_2339485_flag_1_multi_1_0000_len_1250	1
k99_1821769_flag_1_multi_1_0000_len_1359	4
k99_699224_flag_1_multi_1_0120_len_3093	3
k99_2682879_flag_0_multi_1_0285_len_1714	1
k99_3940191_flag_0_multi_1_0650_len_1083	3
k99_3511837_flag_0_multi_1_0065_len_6733	3
k99_2508061_flag_0_multi_1_0599_len_2304	1
k99_3430889_flag_0_multi_1_0238_len_1107	3
k99_743768_flag_0_multi_1_0405_len_1753	2
k99_2320931_flag_0_multi_1_0861_len_1005	1
k99_3454207_flag_0_multi_1_1117_len_1003	2
k99_1249396_flag_1_multi_1_0194_len_1028	2
k99_3823928_flag_0_multi_1_1681_len_1015	1
k99_2943055_flag_0_multi_1_0034_len_9844	6
k99_648540_flag_0_multi_1_0343_len_1498	1
k99_3114234_flag_0_multi_1_1407_len_1073	1
k99_1615920_flag_0_multi_1_2219_len_1185	1
k99_340628_flag_0_multi_1_0524_len_3211	1
k99_1010763_flag_0_multi_1_1694_len_1020	1
k99_2623888_flag_1_multi_1_0000_len_1547	2
k99_164633_flag_0_multi_1_0697_len_1189	1
k99_73136_flag_0_multi_1_0415_len_1134	1
k99_3772101_flag_1_multi_1_1800_len_1060	2
k99_2401490_flag_0_multi_1_1596_len_3270	4
k99_2343111_flag_0_multi_1_0209_len_3207	3
k99_236700_flag_0_multi_1_0248_len_3447	6
k99_3811432_flag_0_multi_1_0047_len_3073	2
k99_2721325_flag_0_multi_1_0580_len_12903	23
k99_451950_flag_1_multi_1_0144_len_1068	1
k99_720125_flag_0_multi_1_1033_len_1019	2
k99_3026044_flag_0_multi_1_0266_len_2392	4
k99_1848264_flag_0_multi_1_1602_len_1803	4
k99_3600080_flag_1_multi_1_0000_len_1294	2
k99_1896485_flag_1_multi_1_0000_len_2636	3
k99_2383342_flag_0_multi_1_0707_len_1018	2
k99_1179454_flag_1_multi_1_0000_len_1088	2
k99_129356_flag_0_multi_1_2336_len_1195	7
k99_61103_flag_1_multi_1_0000_len_1207	1
k99_3114159_flag_1_multi_1_0000_len_3963	7
k99_2625433_flag_0_multi_1_0227_len_1643	2
k99_2553340_flag_1_multi_1_0876_len_1183	2
k99_3919066_flag_0_multi_1_0243_len_1663	1
k99_1154700_flag_0_multi_1_0509_len_1867	2
k99_2020052_flag_0_multi_1_3735_len_1368	1
k99_1225231_flag_0_multi_1_0553_len_7274	6
k99_2344575_flag_0_multi_1_0242_len_1751	2
k99_135235_flag_0_multi_1_0444_len_3429	3
k99_795354_flag_0_multi_1_0098_len_1840	3
k99_3886865_flag_1_multi_1_0000_len_1247	1
k99_3845108_flag_0_multi_1_0685_len_1398	1
k99_1478062_flag_1_multi_1_0000_len_1015	2
k99_2282791_flag_0_multi_1_0150_len_1296	1
k99_3359649_flag_1_multi_1_0000_len_1067	2
k99_3229336_flag_0_multi_1_0277_len_1507	4
k99_12282_flag_0_multi_1_0065_len_3621	4
k99_2176227_flag_0_multi_1_0200_len_1297	2
k99_2775942_flag_0_multi_1_0162_len_1089	1
k99_2428914_flag_1_multi_1_0000_len_1241	2
k99_755481_flag_1_multi_1_0000_len_1040	1
k99_3164528_flag_1_multi_1_0000_len_1701	2
k99_1958784_flag_1_multi_1_0000_len_1591	3
k99_1919257_flag_1_multi_1_0000_len_1060	1
k99_138728_flag_0_multi_1_1353_len_3823	9
k99_3339862_flag_0_multi_1_0918_len_1090	1
k99_1282865_flag_0_multi_1_0165_len_1132	1
k99_105191_flag_0_multi_1_0339_len_1251	4
k99_158862_flag_1_multi_1_0540_len_1340	1
k99_2320368_flag_0_multi_1_0598_len_1119	1
k99_495422_flag_0_multi_1_0112_len_1437	1
k99_771163_flag_0_multi_1_1175_len_1401	2
k99_1602246_flag_1_multi_1_0000_len_1131	2
k99_3590950_flag_0_multi_1_0408_len_1177	1
k99_839153_flag_1_multi_1_0000_len_1344	2
k99_3339403_flag_1_multi_1_0000_len_1499	2
k99_664441_flag_0_multi_1_0327_len_1077	2
k99_244829_flag_0_multi_1_0814_len_2421	2
k99_1410045_flag_1_multi_1_0375_len_1353	2
k99_1524077_flag_0_multi_1_0038_len_3784	3
k99_307136_flag_0_multi_1_0000_len_21648	33
k99_2438941_flag_0_multi_1_0525_len_1241	3
k99_2811363_flag_1_multi_1_0137_len_4029	5
k99_1002192_flag_0_multi_1_0114_len_1064	1
k99_600496_flag_0_multi_1_0855_len_1467	5
k99_802467_flag_1_multi_1_0000_len_1460	6
k99_2518910_flag_0_multi_1_0667_len_1059	2
k99_3480833_flag_1_multi_1_0000_len_1286	1
k99_3373746_flag_1_multi_1_0000_len_3481	1
k99_1305428_flag_0_multi_1_0285_len_1292	3
k99_1317576_flag_0_multi_1_0444_len_3390	5
k99_1109018_flag_0_multi_1_2114_len_1712	4
k99_1408922_flag_0_multi_1_4036_len_1048	1
k99_996395_flag_1_multi_1_0000_len_1144	1
k99_655286_flag_0_multi_1_0376_len_1963	2
k99_1340168_flag_1_multi_1_1513_len_1216	2
k99_2102769_flag_0_multi_1_0451_len_1031	1
k99_2266032_flag_0_multi_1_0902_len_1308	2
k99_382226_flag_0_multi_1_2674_len_1778	1
k99_4011080_flag_1_multi_1_0000_len_3437	6
k99_2741365_flag_1_multi_1_0000_len_5443	11
k99_1746512_flag_1_multi_1_0000_len_1058	1
k99_43277_flag_0_multi_1_0693_len_1181	2
k99_2387524_flag_1_multi_1_0000_len_5325	7
k99_2045622_flag_0_multi_1_0546_len_2040	1
k99_112476_flag_0_multi_1_1647_len_4982	14
k99_2021205_flag_0_multi_1_0000_len_2307	4
k99_1826755_flag_0_multi_1_3929_len_1051	2
k99_1190941_flag_0_multi_1_0237_len_1239	1
k99_3355450_flag_0_multi_1_0231_len_1530	1
k99_3571893_flag_0_multi_1_0111_len_3149	2
k99_2111524_flag_0_multi_1_0000_len_1314	3
k99_359834_flag_0_multi_1_0016_len_4392	4
k99_2801715_flag_3_multi_1_0000_len_121503	140
k99_2796138_flag_1_multi_1_0473_len_1283	5
k99_2608594_flag_0_multi_1_2599_len_1342	2
k99_155924_flag_0_multi_1_0307_len_1335	4
k99_3564260_flag_1_multi_1_0000_len_1408	1
k99_168468_flag_0_multi_1_0695_len_2244	5
k99_815977_flag_0_multi_1_0274_len_1925	1
k99_978844_flag_1_multi_1_0000_len_1042	2
k99_2831608_flag_0_multi_1_1669_len_1004	2
k99_2442154_flag_1_multi_1_0000_len_1163	2
k99_3995376_flag_1_multi_1_0000_len_1249	3
k99_2600852_flag_0_multi_1_0755_len_2153	1
k99_1378887_flag_1_multi_1_0000_len_1855	4
k99_3892278_flag_1_multi_1_0000_len_1244	2
k99_2749167_flag_1_multi_1_0000_len_1253	1
k99_1766812_flag_1_multi_1_0000_len_1234	3
k99_448704_flag_1_multi_1_1311_len_1129	2
k99_2230892_flag_0_multi_1_0151_len_3141	1
k99_3218458_flag_1_multi_1_0000_len_6628	7
k99_149529_flag_1_multi_1_2343_len_1247	2
k99_2967937_flag_1_multi_1_0000_len_1102	1
k99_2630903_flag_1_multi_1_0219_len_7982	13
k99_448973_flag_0_multi_1_0140_len_1386	2
k99_2126002_flag_1_multi_1_0000_len_4227	9
k99_1203755_flag_1_multi_1_0000_len_1119	3
k99_441550_flag_1_multi_1_2255_len_1203	3
k99_741149_flag_0_multi_1_0196_len_3981	2
k99_3068979_flag_1_multi_1_0000_len_1332	2
k99_3276482_flag_1_multi_1_0100_len_1003	1
k99_738038_flag_0_multi_1_1364_len_1184	1
k99_4033006_flag_0_multi_1_0392_len_1730	1
k99_2337283_flag_0_multi_1_0128_len_1033	1
k99_124708_flag_0_multi_1_0144_len_1701	1
k99_2414391_flag_0_multi_1_0000_len_1196	2
k99_3616537_flag_1_multi_1_0000_len_1438	2
k99_1355095_flag_0_multi_1_1033_len_1270	1
k99_3804281_flag_0_multi_1_1569_len_1036	2
k99_3376190_flag_0_multi_1_0136_len_1419	2
k99_1656701_flag_1_multi_1_0877_len_1958	2
k99_571127_flag_0_multi_1_0890_len_1032	2
k99_577707_flag_0_multi_1_0850_len_1099	1
k99_1715677_flag_1_multi_1_0000_len_1014	1
k99_3664419_flag_0_multi_1_0038_len_20368	17
k99_1903243_flag_1_multi_1_0000_len_1033	1
k99_1185151_flag_1_multi_1_0000_len_1302	4
k99_454476_flag_1_multi_1_0000_len_1094	1
k99_3242732_flag_1_multi_1_0000_len_1301	5
k99_1481251_flag_0_multi_1_1825_len_1151	1
k99_1815411_flag_0_multi_1_1988_len_1120	1
k99_1502370_flag_0_multi_1_4411_len_1033	1
k99_3507507_flag_0_multi_1_0168_len_1113	1
k99_2772581_flag_1_multi_1_0000_len_1243	1
k99_1990136_flag_1_multi_1_0000_len_1032	1
k99_2304365_flag_1_multi_1_0000_len_2082	3
k99_1750342_flag_1_multi_1_0000_len_1108	3
k99_540936_flag_1_multi_1_0000_len_1237	3
k99_3265098_flag_0_multi_1_0236_len_1030	2
k99_4017475_flag_1_multi_1_0967_len_1371	3
k99_873096_flag_0_multi_1_0280_len_1814	3
k99_2253737_flag_1_multi_1_0000_len_1131	2
k99_1895087_flag_1_multi_1_0000_len_2750	4
k99_1571244_flag_1_multi_1_1134_len_1087	6
k99_3563855_flag_0_multi_1_0029_len_2509	1
k99_3337491_flag_1_multi_1_0000_len_3167	4
k99_3889619_flag_0_multi_1_0098_len_3790	7
k99_2858424_flag_1_multi_1_0000_len_1251	2
k99_1490665_flag_1_multi_1_0533_len_3438	4
k99_2883993_flag_0_multi_1_0089_len_3018	5
k99_610259_flag_0_multi_1_2386_len_1264	2
k99_3298720_flag_1_multi_1_0000_len_1173	1
k99_3212519_flag_1_multi_1_0628_len_1310	6
k99_632487_flag_0_multi_1_0389_len_2334	3
k99_3388051_flag_0_multi_1_0395_len_1163	1
k99_831265_flag_0_multi_1_3976_len_1281	5
k99_1082441_flag_1_multi_1_1289_len_1263	2
k99_1427290_flag_0_multi_1_0306_len_1276	2
k99_896315_flag_0_multi_1_0216_len_5474	11
k99_1046483_flag_0_multi_1_0808_len_1126	1
k99_2417253_flag_0_multi_1_0142_len_1371	3
k99_1812823_flag_0_multi_1_0365_len_1359	1
k99_2695705_flag_1_multi_1_0000_len_1300	1
k99_1940181_flag_0_multi_1_0436_len_4048	5
k99_2443296_flag_1_multi_1_0000_len_1470	2
k99_255125_flag_0_multi_1_0126_len_1844	1
k99_727660_flag_0_multi_1_0391_len_3475	2
k99_3795604_flag_0_multi_1_0172_len_1088	1
k99_1663843_flag_1_multi_1_0296_len_3009	2
k99_210491_flag_0_multi_1_0644_len_1000	1
k99_3749085_flag_1_multi_1_0000_len_4226	2
k99_3200625_flag_1_multi_1_0000_len_1665	2
k99_3445511_flag_1_multi_1_0537_len_1067	5
k99_2996315_flag_0_multi_1_1351_len_1143	1
k99_1613247_flag_0_multi_1_0143_len_1289	1
k99_2794315_flag_1_multi_1_0000_len_1351	2
k99_1339367_flag_1_multi_1_0000_len_1763	2
k99_605068_flag_0_multi_1_0518_len_1102	2
k99_3919282_flag_0_multi_1_0000_len_1057	1
k99_3653898_flag_1_multi_1_0000_len_1074	2
k99_149873_flag_0_multi_1_0558_len_1335	1
k99_1662011_flag_1_multi_1_0000_len_1080	1
k99_335880_flag_1_multi_1_0000_len_1054	2
k99_1372697_flag_0_multi_1_0748_len_2064	1
k99_2651967_flag_0_multi_1_0000_len_1603	1
k99_2358566_flag_0_multi_1_0488_len_2170	1
k99_3794443_flag_0_multi_1_0038_len_4627	8
k99_392924_flag_0_multi_1_0351_len_2065	1
k99_1148861_flag_1_multi_1_0000_len_1065	1
k99_3072249_flag_0_multi_1_1139_len_1091	3
k99_2469073_flag_1_multi_1_0000_len_2240	2
k99_3739035_flag_1_multi_1_0509_len_1591	3
k99_2278966_flag_0_multi_1_0652_len_1479	1
k99_3112617_flag_1_multi_1_0000_len_1290	1
k99_2495331_flag_1_multi_1_0000_len_1500	3
k99_3055761_flag_0_multi_1_0590_len_1167	3
k99_2526739_flag_1_multi_1_0000_len_1131	3
k99_3677838_flag_0_multi_1_0024_len_7618	2
k99_306424_flag_1_multi_1_0000_len_15037	1
k99_3065045_flag_1_multi_1_0000_len_1190	1
k99_3026991_flag_1_multi_1_0429_len_1684	3
k99_3547774_flag_1_multi_1_0000_len_1324	1
k99_3611354_flag_0_multi_1_0124_len_1468	3
k99_2981144_flag_1_multi_1_5213_len_1016	1
k99_838981_flag_0_multi_1_0387_len_3405	6
k99_1394856_flag_1_multi_1_0000_len_11496	13
k99_2621298_flag_0_multi_1_0175_len_2612	2
k99_380325_flag_0_multi_1_0846_len_3043	3
k99_471207_flag_1_multi_1_0000_len_1720	3
k99_443922_flag_0_multi_1_0260_len_1368	4
k99_3056267_flag_1_multi_1_0000_len_1317	2
k99_3183249_flag_0_multi_1_0000_len_1904	2
k99_2827013_flag_3_multi_1_0005_len_51529	84
k99_2255691_flag_0_multi_1_0189_len_5826	3
k99_2980468_flag_1_multi_1_0000_len_1754	4
k99_2068487_flag_0_multi_1_1049_len_1224	1
k99_3042107_flag_1_multi_1_0276_len_1113	1
k99_2207604_flag_1_multi_1_0000_len_1562	3
k99_1406310_flag_1_multi_1_0000_len_3382	3
k99_419419_flag_0_multi_1_0794_len_1295	1
k99_3106703_flag_0_multi_1_0475_len_4789	11
k99_2448702_flag_1_multi_1_0000_len_1171	6
k99_1451386_flag_1_multi_1_1501_len_1185	5
k99_1750260_flag_1_multi_1_0000_len_1135	1
k99_3316892_flag_1_multi_1_0000_len_1097	2
k99_1707492_flag_1_multi_1_0161_len_1468	2
k99_2414743_flag_1_multi_1_0000_len_4147	6
k99_2362330_flag_0_multi_1_0743_len_1930	2
k99_1214999_flag_0_multi_1_0209_len_2631	1
k99_3921166_flag_0_multi_1_0409_len_1003	2
k99_3099399_flag_1_multi_1_0316_len_1240	1
k99_63283_flag_1_multi_1_0000_len_1000	2
k99_683753_flag_0_multi_1_0599_len_1402	2
k99_1998713_flag_0_multi_1_0258_len_1183	3
k99_3206867_flag_0_multi_1_0289_len_3557	4
k99_297354_flag_1_multi_1_0000_len_1758	3
k99_2938805_flag_1_multi_1_0000_len_5336	6
k99_2066241_flag_0_multi_1_0659_len_1040	1
k99_3559468_flag_1_multi_1_0006_len_1894	1
k99_1816797_flag_1_multi_1_0000_len_4129	4
k99_1559866_flag_0_multi_1_1053_len_1770	1
k99_2647230_flag_1_multi_1_0000_len_2122	1
k99_427038_flag_0_multi_1_0351_len_9508	3
k99_3585257_flag_1_multi_1_0075_len_2506	2
k99_898864_flag_0_multi_1_0578_len_2295	2
k99_35094_flag_0_multi_1_1263_len_1192	1
k99_628132_flag_0_multi_1_0031_len_11892	3
k99_1102726_flag_0_multi_1_0238_len_1736	1
k99_3600197_flag_0_multi_1_1186_len_1069	2
k99_2415199_flag_1_multi_1_1010_len_1010	1
k99_1725321_flag_0_multi_1_0838_len_1054	1
k99_288062_flag_0_multi_1_0831_len_1747	1
k99_88323_flag_0_multi_1_0059_len_3509	9
k99_3802593_flag_0_multi_1_0453_len_1070	2
k99_2086583_flag_0_multi_1_1690_len_1182	1
k99_1328923_flag_0_multi_1_1608_len_1125	1
k99_172364_flag_0_multi_1_0161_len_4146	6
k99_475843_flag_1_multi_1_0756_len_1224	3
k99_3061411_flag_0_multi_1_0000_len_1044	2
k99_2553442_flag_0_multi_1_0277_len_6851	14
k99_2587909_flag_1_multi_1_0000_len_4569	2
k99_2977317_flag_0_multi_1_0000_len_1194	1
k99_757109_flag_1_multi_1_0591_len_2568	3
k99_62944_flag_0_multi_1_1659_len_1763	2
k99_3207777_flag_1_multi_1_0000_len_2893	3
k99_473938_flag_0_multi_1_0215_len_4472	7
k99_22976_flag_1_multi_1_0618_len_1183	2
k99_548639_flag_0_multi_1_0134_len_1368	2
k99_2664111_flag_0_multi_1_0759_len_2076	3
k99_1970939_flag_0_multi_1_0924_len_1170	1
k99_101441_flag_1_multi_1_0000_len_3209	4
k99_3766907_flag_1_multi_1_0000_len_1235	2
k99_2262093_flag_0_multi_1_1042_len_1068	3
k99_2889067_flag_1_multi_1_0000_len_3381	3
k99_2685666_flag_1_multi_1_0000_len_1178	3
k99_2011817_flag_0_multi_1_0314_len_1118	2
k99_3843708_flag_1_multi_1_1193_len_1247	5
k99_1927969_flag_1_multi_1_0000_len_1030	1
k99_1160639_flag_0_multi_1_1385_len_2229	1
k99_624473_flag_1_multi_1_0206_len_5911	2
k99_3864295_flag_0_multi_1_0000_len_1787	1
k99_1283520_flag_1_multi_1_0000_len_1142	1
k99_912102_flag_0_multi_1_2422_len_1123	3
k99_2305436_flag_0_multi_1_0099_len_1710	1
k99_1825805_flag_1_multi_1_0286_len_1322	1
k99_628933_flag_1_multi_1_0000_len_1143	2
k99_1535381_flag_1_multi_1_0174_len_1078	1
k99_964366_flag_1_multi_1_0000_len_1145	1
k99_1124830_flag_0_multi_1_0074_len_6611	1
k99_2245247_flag_1_multi_1_0000_len_1446	1
k99_1798925_flag_1_multi_1_0000_len_1029	1
k99_1330906_flag_0_multi_1_0168_len_3245	3
k99_346881_flag_0_multi_1_0367_len_5279	5
k99_1380728_flag_1_multi_1_0000_len_1405	1
k99_3290053_flag_0_multi_1_0146_len_1197	4
k99_2928225_flag_0_multi_1_0332_len_6779	11
k99_1406966_flag_1_multi_1_0583_len_1266	2
k99_577993_flag_0_multi_1_0032_len_5360	5
k99_409014_flag_1_multi_1_0000_len_5679	7
k99_2782372_flag_0_multi_1_0000_len_1704	1
k99_970824_flag_1_multi_1_0000_len_1256	2
k99_625838_flag_0_multi_1_0698_len_1188	1
k99_3965297_flag_1_multi_1_0000_len_1044	1
k99_831797_flag_1_multi_1_0000_len_1026	1
k99_3267648_flag_1_multi_1_1525_len_1063	1
k99_1656763_flag_0_multi_1_0542_len_4083	7
k99_369846_flag_0_multi_1_0000_len_1065	1
k99_587791_flag_0_multi_1_1674_len_1383	1
k99_1494688_flag_0_multi_1_0354_len_1794	4
k99_3973197_flag_1_multi_1_0000_len_3307	4
k99_526413_flag_0_multi_1_1272_len_1231	2
k99_2547045_flag_0_multi_1_0956_len_2024	2
k99_268298_flag_0_multi_1_0603_len_1161	1
k99_3637439_flag_0_multi_1_0027_len_6766	8
k99_1890208_flag_1_multi_1_0130_len_1411	2
k99_1793105_flag_0_multi_1_0078_len_1887	1
k99_736355_flag_0_multi_1_0169_len_4190	5
k99_3874203_flag_0_multi_1_0298_len_1645	2
k99_3472846_flag_0_multi_1_0874_len_1106	1
k99_679833_flag_1_multi_1_1175_len_1554	3
k99_4016407_flag_0_multi_1_1908_len_1420	3
k99_1868651_flag_0_multi_1_0125_len_4175	2
k99_393826_flag_1_multi_1_0000_len_1014	1
k99_2382177_flag_0_multi_1_0527_len_1768	6
k99_1125265_flag_0_multi_1_0606_len_1320	1
k99_1772284_flag_0_multi_1_0147_len_3361	3
k99_2449613_flag_1_multi_1_1314_len_2138	1
k99_2324670_flag_1_multi_1_0000_len_1681	5
k99_3661036_flag_0_multi_1_0443_len_3736	11
k99_3359659_flag_1_multi_1_0000_len_1115	1
k99_3337258_flag_1_multi_1_0113_len_2232	9
k99_1929404_flag_0_multi_1_0353_len_1345	1
k99_2331416_flag_0_multi_1_0529_len_1120	1
k99_1518323_flag_0_multi_1_0191_len_1354	2
k99_3437935_flag_0_multi_1_0716_len_3100	6
k99_2158836_flag_0_multi_1_0506_len_1384	2
k99_1227848_flag_0_multi_1_0053_len_3474	12
k99_1576475_flag_1_multi_1_0000_len_1503	1
k99_298212_flag_1_multi_1_0000_len_3794	8
k99_1026225_flag_0_multi_1_0192_len_1036	3
k99_2939962_flag_0_multi_1_0072_len_6339	7
k99_859366_flag_0_multi_1_0088_len_8988	13
k99_2518352_flag_0_multi_1_0288_len_1313	1
k99_31938_flag_0_multi_1_0775_len_1041	2
k99_2612573_flag_1_multi_1_0000_len_1388	1
k99_991285_flag_1_multi_1_0000_len_1184	2
k99_2874906_flag_0_multi_1_0831_len_2145	3
k99_1095339_flag_0_multi_1_1715_len_1131	1
k99_485651_flag_0_multi_1_2039_len_1389	1
k99_95962_flag_0_multi_1_0491_len_1096	1
k99_446707_flag_0_multi_1_0000_len_9386	6
k99_53669_flag_1_multi_1_0265_len_1154	1
k99_485534_flag_0_multi_1_0855_len_1082	2
k99_2242831_flag_1_multi_1_0000_len_1508	2
k99_2132996_flag_0_multi_1_0682_len_1243	1
k99_3362209_flag_0_multi_1_2458_len_1047	1
k99_3372683_flag_1_multi_1_0000_len_4457	3
k99_544162_flag_1_multi_1_0527_len_1028	1
k99_2986799_flag_1_multi_1_0000_len_1017	1
k99_2264923_flag_1_multi_1_0000_len_1791	4
k99_74995_flag_1_multi_1_0000_len_1006	3
k99_2762151_flag_1_multi_1_0000_len_5072	5
k99_1056237_flag_1_multi_1_3524_len_1010	1
k99_2751049_flag_1_multi_1_0258_len_3704	2
k99_1911392_flag_0_multi_1_1144_len_1332	2
k99_3427501_flag_1_multi_1_0000_len_1064	2
k99_195434_flag_0_multi_1_0644_len_1109	1
k99_300138_flag_1_multi_1_0000_len_1257	1
k99_4003537_flag_1_multi_1_0000_len_5188	6
k99_787146_flag_0_multi_1_0314_len_1247	3
k99_3690928_flag_0_multi_1_0319_len_1853	3
k99_2012377_flag_0_multi_1_0046_len_7568	2
k99_421263_flag_1_multi_1_0000_len_2224	5
k99_2718131_flag_1_multi_1_0000_len_2505	1
k99_1956367_flag_0_multi_1_0484_len_4711	8
k99_1436652_flag_0_multi_1_1755_len_1284	2
k99_2543274_flag_0_multi_1_0091_len_2076	3
k99_647759_flag_0_multi_1_3641_len_1379	3
k99_3060027_flag_0_multi_1_0141_len_1304	1
k99_378850_flag_0_multi_1_1582_len_1142	3
k99_1400840_flag_1_multi_1_0000_len_4323	2
k99_1397662_flag_0_multi_1_1311_len_1625	1
k99_2267913_flag_0_multi_1_0721_len_1569	1
k99_2669713_flag_1_multi_1_0000_len_2704	1
k99_1867137_flag_0_multi_1_0076_len_2455	5
k99_869437_flag_0_multi_1_0746_len_1239	1
k99_884699_flag_1_multi_1_0115_len_1405	1
k99_1175674_flag_1_multi_1_0000_len_1111	1
k99_2072703_flag_0_multi_1_0346_len_3048	1
k99_935143_flag_1_multi_1_1379_len_2297	2
k99_3966807_flag_0_multi_1_0082_len_2174	1
k99_3478110_flag_1_multi_1_0000_len_9274	14
k99_2750131_flag_0_multi_1_0570_len_4310	3
k99_3522169_flag_1_multi_1_0000_len_1138	2
k99_2455059_flag_1_multi_1_0000_len_1005	1
k99_3584496_flag_0_multi_1_0284_len_1226	2
k99_45934_flag_1_multi_1_0000_len_1047	1
k99_460155_flag_1_multi_1_0227_len_1026	1
k99_1461586_flag_1_multi_1_1003_len_1096	1
k99_1509366_flag_0_multi_1_0699_len_1559	1
k99_3159916_flag_1_multi_1_0000_len_1004	2
k99_102744_flag_0_multi_1_0119_len_3304	2
k99_641160_flag_1_multi_1_0000_len_1217	3
k99_3246293_flag_0_multi_1_0241_len_1052	1
k99_2131073_flag_0_multi_1_0429_len_1427	4
k99_3255954_flag_1_multi_1_0000_len_1508	3
k99_392193_flag_1_multi_1_0000_len_2901	2
k99_3038084_flag_1_multi_1_0000_len_1049	3
k99_3133891_flag_1_multi_1_0000_len_1079	1
k99_3416713_flag_1_multi_1_0000_len_1107	3
k99_1643436_flag_1_multi_1_0000_len_1043	1
k99_1540902_flag_1_multi_1_0000_len_1113	1
k99_1493534_flag_0_multi_1_0695_len_2516	2
k99_2612974_flag_1_multi_1_0000_len_4364	2
k99_1004149_flag_0_multi_1_0811_len_1086	3
k99_1019960_flag_0_multi_1_0527_len_1104	2
k99_2578305_flag_1_multi_1_0818_len_1883	3
k99_925259_flag_0_multi_1_0184_len_1075	1
k99_317961_flag_0_multi_1_0595_len_3193	6
k99_3268902_flag_0_multi_1_3386_len_1354	2
k99_4017332_flag_0_multi_1_0095_len_1152	3
k99_3373276_flag_0_multi_1_0000_len_1074	2
k99_1019291_flag_0_multi_1_0161_len_2588	1
k99_3181448_flag_1_multi_1_0000_len_1048	1
k99_1956019_flag_0_multi_1_1047_len_1226	3
k99_1164761_flag_0_multi_1_4169_len_1598	2
k99_285073_flag_0_multi_1_2307_len_1031	1
k99_1301616_flag_1_multi_1_0000_len_3251	3
k99_3177202_flag_1_multi_1_0000_len_1040	2
k99_2004190_flag_1_multi_1_0000_len_4819	7
k99_853518_flag_0_multi_1_0000_len_5577	6
k99_3083532_flag_0_multi_1_0086_len_1028	2
k99_2138202_flag_0_multi_1_0941_len_1024	1
k99_3430870_flag_0_multi_1_1374_len_1220	1
k99_931549_flag_0_multi_1_0921_len_1130	1
k99_584676_flag_0_multi_1_0214_len_1781	5
k99_202011_flag_0_multi_1_0244_len_1452	1
k99_3559098_flag_0_multi_1_0683_len_1211	1
k99_376667_flag_1_multi_1_0000_len_1050	1
k99_2822848_flag_0_multi_1_0328_len_1319	2
k99_1321866_flag_0_multi_1_0101_len_1781	4
k99_3048888_flag_1_multi_1_0062_len_2995	7
k99_367391_flag_1_multi_1_0203_len_1082	1
k99_1330825_flag_1_multi_1_0000_len_1678	1
k99_27112_flag_1_multi_1_0000_len_1052	2
k99_3731888_flag_0_multi_1_0513_len_1229	2
k99_3686615_flag_0_multi_1_0000_len_3751	8
k99_3760570_flag_1_multi_1_0000_len_1340	1
k99_3629368_flag_1_multi_1_2696_len_1056	1
k99_818396_flag_0_multi_1_0077_len_2048	2
k99_1049619_flag_1_multi_1_0000_len_1556	3
k99_1381717_flag_1_multi_1_0000_len_1204	5
k99_848621_flag_1_multi_1_0000_len_3282	3
k99_2265995_flag_1_multi_1_0000_len_3322	1
k99_2536460_flag_1_multi_1_0000_len_1378	1
k99_2445989_flag_0_multi_1_1135_len_1183	1
k99_2251309_flag_0_multi_1_0366_len_3728	9
k99_2870760_flag_0_multi_1_0105_len_3827	3
k99_2088689_flag_0_multi_1_0810_len_1803	1
k99_1881237_flag_0_multi_1_2305_len_1127	1
k99_847863_flag_0_multi_1_2876_len_1031	1
k99_3719374_flag_1_multi_1_0000_len_1052	3
k99_3344271_flag_0_multi_1_1190_len_1250	1
k99_1575481_flag_0_multi_1_0829_len_2875	2
k99_904725_flag_1_multi_1_0000_len_2123	5
k99_7013_flag_1_multi_1_0000_len_1000	1
k99_954160_flag_1_multi_1_0000_len_1446	6
k99_3856370_flag_0_multi_1_1974_len_1735	1
k99_3884749_flag_0_multi_1_0564_len_1056	2
k99_224083_flag_1_multi_1_0000_len_6772	11
k99_1006021_flag_0_multi_1_0160_len_1719	2
k99_3679189_flag_0_multi_1_1918_len_1048	1
k99_3098683_flag_0_multi_1_0094_len_3509	1
k99_3713426_flag_0_multi_1_0742_len_1865	4
k99_3254543_flag_0_multi_1_0213_len_3338	1
k99_2670567_flag_0_multi_1_0028_len_6231	12
k99_3566316_flag_1_multi_1_0000_len_1078	3
k99_2678675_flag_0_multi_1_0406_len_2787	3
k99_3942085_flag_1_multi_1_0000_len_1142	2
k99_2639897_flag_1_multi_1_0056_len_2763	3
k99_1000388_flag_0_multi_1_0130_len_1939	1
k99_3592500_flag_0_multi_1_0061_len_11404	11
k99_869551_flag_1_multi_1_0000_len_1806	1
k99_910812_flag_1_multi_1_0000_len_1569	4
k99_3999061_flag_1_multi_1_0000_len_5047	3
k99_3222813_flag_1_multi_1_0000_len_3740	5
k99_357902_flag_0_multi_1_2419_len_1149	2
k99_146802_flag_1_multi_1_0000_len_3343	4
k99_291733_flag_1_multi_1_0689_len_1028	4
k99_2532674_flag_0_multi_1_0856_len_1489	4
k99_2149586_flag_1_multi_1_0000_len_1550	1
k99_1398634_flag_0_multi_1_0457_len_3642	6
k99_573395_flag_0_multi_1_1709_len_1158	1
k99_881620_flag_0_multi_1_0000_len_1126	3
k99_2340800_flag_1_multi_1_0484_len_1132	2
k99_624039_flag_0_multi_1_1634_len_1384	2
k99_1344920_flag_0_multi_1_0587_len_1156	1
k99_3856864_flag_1_multi_1_1468_len_1141	1
k99_503917_flag_0_multi_1_0420_len_3857	2
k99_522663_flag_0_multi_1_2004_len_1890	1
k99_2918700_flag_0_multi_1_3326_len_1058	1
k99_2372901_flag_0_multi_1_0020_len_15275	30
k99_3330119_flag_1_multi_1_0000_len_1157	1
k99_1843783_flag_0_multi_1_0000_len_3360	4
k99_3139968_flag_0_multi_1_1340_len_1114	1
k99_1238092_flag_1_multi_1_1037_len_1054	1
k99_3295776_flag_0_multi_1_1353_len_1171	1
k99_1875170_flag_0_multi_1_0741_len_1246	1
k99_363516_flag_0_multi_1_1974_len_1102	2
k99_3317395_flag_1_multi_1_0000_len_1190	2
k99_642007_flag_0_multi_1_1705_len_1477	2
k99_3398757_flag_1_multi_1_0000_len_1063	2
k99_2643609_flag_0_multi_1_0845_len_1105	1
k99_1051160_flag_1_multi_1_1675_len_1126	2
k99_121329_flag_1_multi_1_0846_len_3422	3
k99_1660467_flag_0_multi_1_0308_len_5300	17
k99_3385606_flag_1_multi_1_0000_len_1118	3
k99_2170129_flag_1_multi_1_0000_len_4498	12
k99_3969953_flag_1_multi_1_0000_len_1261	1
k99_1710902_flag_1_multi_1_0000_len_1282	2
k99_3456944_flag_0_multi_1_0640_len_1364	1
k99_2572513_flag_0_multi_1_0211_len_1239	2
k99_3538981_flag_0_multi_1_0157_len_1373	3
k99_447374_flag_1_multi_1_0000_len_1537	1
k99_434713_flag_0_multi_1_2059_len_1444	1
k99_224692_flag_0_multi_1_0310_len_1099	4
k99_919459_flag_0_multi_1_0466_len_4215	11
k99_3974831_flag_0_multi_1_1466_len_1197	1
k99_1414719_flag_0_multi_1_3503_len_1061	1
k99_307955_flag_1_multi_1_0000_len_1165	3
k99_1533241_flag_0_multi_1_0126_len_1206	1
k99_1056823_flag_1_multi_1_0000_len_3262	5
k99_1469717_flag_1_multi_1_0000_len_1357	2
k99_2159894_flag_0_multi_1_2411_len_1136	3
k99_1694118_flag_0_multi_1_2223_len_1507	3
k99_813842_flag_0_multi_1_1763_len_1398	2
k99_3782646_flag_1_multi_1_0000_len_1005	2
k99_634809_flag_0_multi_1_1201_len_1123	1
k99_427723_flag_1_multi_1_0067_len_1301	1
k99_2441570_flag_1_multi_1_0000_len_3400	3
k99_2726421_flag_0_multi_1_0071_len_4901	10
k99_1193288_flag_0_multi_1_0740_len_5521	3
k99_1483194_flag_1_multi_1_0000_len_1259	2
k99_1992912_flag_0_multi_1_0860_len_1448	4
k99_2036999_flag_1_multi_1_0000_len_1052	1
k99_776838_flag_0_multi_1_0264_len_1272	2
k99_1266041_flag_0_multi_1_0192_len_1035	2
k99_2911380_flag_0_multi_1_2090_len_1190	1
k99_3108507_flag_1_multi_1_0971_len_1562	2
k99_3071950_flag_1_multi_1_0000_len_1174	1
k99_2099704_flag_1_multi_1_0000_len_4654	7
k99_183424_flag_1_multi_1_0000_len_1892	3
k99_4021892_flag_1_multi_1_0092_len_4333	4
k99_2667154_flag_1_multi_1_0000_len_1386	1
k99_2957788_flag_0_multi_1_0144_len_1280	1
k99_1449886_flag_0_multi_1_0195_len_3075	2
k99_494982_flag_0_multi_1_0321_len_3838	1
k99_3525138_flag_1_multi_1_0136_len_1497	1
k99_2269859_flag_1_multi_1_0000_len_1821	2
k99_2815242_flag_0_multi_1_0085_len_3396	4
k99_2536028_flag_1_multi_1_0357_len_3852	24
k99_1695277_flag_0_multi_1_1680_len_1569	2
k99_1410115_flag_1_multi_1_0000_len_1089	2
k99_3469522_flag_0_multi_1_0357_len_1051	2
k99_2168248_flag_0_multi_1_0324_len_2384	2
k99_1282334_flag_1_multi_1_0000_len_10594	3
k99_3347724_flag_1_multi_1_0838_len_1054	2
k99_3278571_flag_1_multi_1_0714_len_1289	2
k99_3507654_flag_0_multi_1_0180_len_1098	1
k99_1266474_flag_1_multi_1_0156_len_1192	2
k99_288485_flag_0_multi_1_1243_len_1056	1
k99_978000_flag_1_multi_1_0000_len_1324	1
k99_650591_flag_1_multi_1_0000_len_1220	1
k99_550423_flag_0_multi_1_0550_len_5369	7
k99_3620193_flag_0_multi_1_0206_len_1554	3
k99_2311569_flag_0_multi_1_0324_len_1273	2
k99_2100267_flag_0_multi_1_0000_len_1698	1
k99_1936087_flag_0_multi_1_0624_len_1461	2
k99_1816701_flag_0_multi_1_1004_len_2092	3
k99_649398_flag_1_multi_1_1642_len_1646	1
k99_2368660_flag_1_multi_1_0147_len_1320	1
k99_2233861_flag_1_multi_1_0000_len_1412	2
k99_2968181_flag_0_multi_1_0071_len_2074	4
k99_899593_flag_0_multi_1_1062_len_1323	1
k99_3300189_flag_0_multi_1_1060_len_1372	2
k99_2319574_flag_0_multi_1_0138_len_1189	1
k99_1947642_flag_1_multi_1_0000_len_6235	4
k99_1654554_flag_0_multi_1_0555_len_1072	3
k99_2959116_flag_0_multi_1_0106_len_8178	5
k99_374594_flag_1_multi_1_0877_len_1638	2
k99_1922266_flag_1_multi_1_0000_len_1529	1
k99_701751_flag_1_multi_1_0037_len_3089	2
k99_1459566_flag_0_multi_1_1226_len_1208	3
k99_2258545_flag_1_multi_1_0000_len_1007	2
k99_341509_flag_1_multi_1_0496_len_2538	1
k99_2719880_flag_0_multi_1_0641_len_1285	1
k99_1402857_flag_1_multi_1_1540_len_1073	3
k99_3553558_flag_1_multi_1_0000_len_1085	3
k99_2923907_flag_0_multi_1_0154_len_1073	1
k99_2811607_flag_1_multi_1_0000_len_1748	1
k99_1733903_flag_0_multi_1_0112_len_2600	4
k99_903702_flag_1_multi_1_0179_len_1103	2
k99_3782230_flag_0_multi_1_1161_len_1296	1
k99_946968_flag_0_multi_1_0588_len_1272	5
k99_1350914_flag_0_multi_1_0348_len_1104	3
k99_1962813_flag_0_multi_1_0282_len_2046	2
k99_40052_flag_1_multi_1_0472_len_1137	1
k99_2352625_flag_0_multi_1_0553_len_1401	1
k99_1942226_flag_0_multi_1_0046_len_8949	13
k99_1787583_flag_1_multi_1_0000_len_15359	4
k99_1562457_flag_1_multi_1_0000_len_1060	1
k99_2635649_flag_0_multi_1_0000_len_1449	2
k99_1473427_flag_1_multi_1_0000_len_1303	1
k99_1388464_flag_0_multi_1_0432_len_2462	3
k99_2982938_flag_1_multi_1_0000_len_1164	1
k99_1527941_flag_0_multi_1_0875_len_2019	2
k99_530248_flag_1_multi_1_0182_len_1033	1
k99_3878865_flag_0_multi_1_0604_len_1756	5
k99_2309595_flag_1_multi_1_0000_len_8543	19
k99_1140760_flag_0_multi_1_1213_len_1360	1
k99_3775475_flag_0_multi_1_0020_len_17379	12
k99_3952249_flag_1_multi_1_0000_len_1096	2
k99_1284980_flag_0_multi_1_0041_len_4450	8
k99_2682662_flag_0_multi_1_0057_len_3230	6
k99_2416045_flag_1_multi_1_0000_len_3922	4
k99_2683306_flag_0_multi_1_0013_len_2450	4
k99_2828744_flag_0_multi_1_0209_len_2398	2
k99_3268599_flag_1_multi_1_0000_len_1220	1
k99_854284_flag_0_multi_1_0181_len_1921	2
k99_1588280_flag_0_multi_1_1430_len_1085	1
k99_909287_flag_0_multi_1_0435_len_3567	7
k99_2853438_flag_0_multi_1_0203_len_5034	5
k99_3968693_flag_1_multi_1_0000_len_1421	1
k99_516970_flag_1_multi_1_0000_len_2045	2
k99_1072037_flag_0_multi_1_0232_len_3159	1
k99_1206666_flag_0_multi_1_0052_len_1253	1
k99_3497719_flag_1_multi_1_0000_len_1006	2
k99_962949_flag_0_multi_1_0452_len_2863	5
k99_2989086_flag_1_multi_1_0717_len_1047	2
k99_2581855_flag_0_multi_1_0045_len_10538	6
k99_580516_flag_1_multi_1_0000_len_3902	6
k99_3554518_flag_0_multi_1_0133_len_1525	1
k99_2615193_flag_1_multi_1_0000_len_1313	1
k99_74098_flag_0_multi_1_0361_len_1014	2
k99_129982_flag_0_multi_1_0340_len_1453	1
k99_361940_flag_0_multi_1_0073_len_1600	4
k99_394631_flag_0_multi_1_1631_len_1172	1
k99_1108613_flag_1_multi_1_0036_len_1471	2
k99_2369384_flag_1_multi_1_0324_len_1209	1
k99_3124264_flag_1_multi_1_0000_len_1116	1
k99_4011412_flag_1_multi_1_0000_len_1972	1
k99_998212_flag_0_multi_1_0248_len_7608	10
k99_2620864_flag_0_multi_1_0263_len_2154	2
k99_1741080_flag_0_multi_1_2081_len_2877	4
k99_3853744_flag_1_multi_1_0000_len_1014	1
k99_3024809_flag_1_multi_1_0000_len_1386	5
k99_2786084_flag_1_multi_1_0000_len_1009	1
k99_138069_flag_0_multi_1_1494_len_1096	1
k99_3542589_flag_0_multi_1_0114_len_1063	1
k99_3807418_flag_1_multi_1_1280_len_1107	1
k99_456425_flag_0_multi_1_0207_len_1067	3
k99_1828115_flag_0_multi_1_0025_len_2864	2
k99_3655444_flag_1_multi_1_0000_len_4958	6
k99_895719_flag_1_multi_1_0393_len_1371	1
k99_3602403_flag_1_multi_1_0083_len_1791	2
k99_493746_flag_0_multi_1_1402_len_1083	2
k99_788041_flag_0_multi_1_0100_len_1595	1
k99_3956181_flag_0_multi_1_0682_len_1111	1
k99_3262479_flag_0_multi_1_0095_len_1783	4
k99_1481358_flag_0_multi_1_0372_len_1039	2
k99_998509_flag_1_multi_1_0000_len_1190	2
k99_1418666_flag_1_multi_1_0000_len_1081	3
k99_534357_flag_0_multi_1_0000_len_10527	12
k99_2695840_flag_1_multi_1_0000_len_1674	2
k99_2018548_flag_1_multi_1_0000_len_1139	1
k99_2312452_flag_0_multi_1_1202_len_1214	2
k99_3430552_flag_0_multi_1_0656_len_1013	3
k99_1627472_flag_1_multi_1_1597_len_1602	6
k99_1235493_flag_1_multi_1_0532_len_1170	1
k99_3084798_flag_0_multi_1_0171_len_1151	3
k99_2961766_flag_1_multi_1_0000_len_1172	4
k99_3319795_flag_1_multi_1_0000_len_3352	7
k99_922503_flag_0_multi_1_1124_len_1940	1
k99_2312095_flag_1_multi_1_0000_len_4328	3
k99_3854209_flag_1_multi_1_0000_len_8666	18
k99_106473_flag_0_multi_1_1566_len_1274	1
k99_3991952_flag_0_multi_1_0256_len_5017	9
k99_2621064_flag_0_multi_1_0621_len_1049	1
k99_745228_flag_0_multi_1_1938_len_2132	1
k99_1732383_flag_1_multi_1_0000_len_1162	2
k99_1067249_flag_0_multi_1_0021_len_13799	26
k99_2434875_flag_0_multi_1_1391_len_1328	4
k99_2293102_flag_1_multi_1_0000_len_1056	1
k99_916835_flag_0_multi_1_2426_len_1047	1
k99_341532_flag_0_multi_1_0823_len_1023	1
k99_1410609_flag_1_multi_1_0000_len_1003	2
k99_1791881_flag_1_multi_1_0000_len_1176	1
k99_1363120_flag_0_multi_1_0208_len_1351	3
k99_2429586_flag_0_multi_1_0101_len_3676	3
k99_2708640_flag_1_multi_1_0589_len_1134	1
k99_935653_flag_0_multi_1_0452_len_2357	1
k99_3916001_flag_0_multi_1_0426_len_2515	1
k99_510370_flag_0_multi_1_1290_len_1076	1
k99_3893932_flag_1_multi_1_0205_len_1859	5
k99_1000888_flag_1_multi_1_0786_len_1002	4
k99_3677699_flag_0_multi_1_0049_len_2135	1
k99_2558532_flag_0_multi_1_0748_len_3629	5
k99_1987679_flag_0_multi_1_1733_len_1080	1
k99_1295813_flag_0_multi_1_0043_len_4241	8
k99_1278369_flag_1_multi_1_0000_len_1278	2
k99_3396172_flag_0_multi_1_0150_len_1165	2
k99_2233742_flag_1_multi_1_0000_len_2629	2
k99_1503019_flag_0_multi_1_1714_len_1441	3
k99_911701_flag_0_multi_1_0421_len_1311	1
k99_3217061_flag_0_multi_1_0124_len_2835	8
k99_2518040_flag_0_multi_1_0442_len_7254	3
k99_3486022_flag_1_multi_1_0000_len_1141	2
k99_1108798_flag_0_multi_1_1603_len_1297	2
k99_2920192_flag_1_multi_1_0000_len_1675	2
k99_3932930_flag_0_multi_1_0348_len_1277	4
k99_2183713_flag_0_multi_1_1194_len_1582	1
k99_3525212_flag_0_multi_1_1708_len_3371	1
k99_3240500_flag_1_multi_1_0000_len_1341	3
k99_2760156_flag_1_multi_1_0000_len_1124	2
k99_1821689_flag_0_multi_1_0293_len_4637	2
k99_370988_flag_0_multi_1_1483_len_1198	1
k99_3282915_flag_0_multi_1_3576_len_1033	1
k99_3007386_flag_1_multi_1_0165_len_1069	1
k99_2106194_flag_0_multi_1_1695_len_1291	5
k99_512789_flag_0_multi_1_0432_len_4245	6
k99_101999_flag_1_multi_1_0000_len_1164	3
k99_1410049_flag_0_multi_1_1691_len_1240	3
k99_3278463_flag_1_multi_1_0000_len_1084	2
k99_1090940_flag_1_multi_1_0066_len_2659	1
k99_21837_flag_0_multi_1_1123_len_2022	3
k99_3775836_flag_0_multi_1_0294_len_1189	1
k99_2918235_flag_1_multi_1_0000_len_4329	4
k99_1077396_flag_0_multi_1_0153_len_1209	1
k99_2432194_flag_0_multi_1_1219_len_1961	1
k99_3567525_flag_0_multi_1_0394_len_1139	1
k99_732954_flag_0_multi_1_0000_len_6188	16
k99_3042595_flag_0_multi_1_0349_len_1131	2
k99_783872_flag_0_multi_1_1453_len_1145	2
k99_2476920_flag_0_multi_1_0876_len_1047	2
k99_3875787_flag_1_multi_1_0000_len_1075	1
k99_15010_flag_1_multi_1_0000_len_1243	1
k99_3843665_flag_0_multi_1_0000_len_1097	2
k99_2804586_flag_0_multi_1_1346_len_1028	2
k99_3831735_flag_1_multi_1_0000_len_15406	20
k99_1941636_flag_1_multi_1_0000_len_1258	2
k99_1888886_flag_0_multi_1_0527_len_2015	1
k99_1614910_flag_0_multi_1_0000_len_1401	1
k99_682294_flag_0_multi_1_0185_len_1613	4
k99_633484_flag_0_multi_1_0075_len_4498	10
k99_3103126_flag_1_multi_1_0000_len_1230	1
k99_2515234_flag_1_multi_1_0000_len_3461	6
k99_3467830_flag_1_multi_1_0435_len_1064	2
k99_1845266_flag_0_multi_1_0272_len_3771	3
k99_1665764_flag_0_multi_1_0285_len_1081	1
k99_811256_flag_0_multi_1_0153_len_1273	4
k99_2947371_flag_1_multi_1_0000_len_1283	4
k99_1786134_flag_0_multi_1_0354_len_1625	1
k99_111371_flag_0_multi_1_1854_len_1442	4
k99_2265950_flag_0_multi_1_0206_len_1843	2
k99_1810983_flag_0_multi_1_0000_len_10570	4
k99_64759_flag_0_multi_1_5512_len_1066	1
k99_927052_flag_0_multi_1_3324_len_1182	2
k99_2827654_flag_0_multi_1_0080_len_1345	1
k99_2199840_flag_1_multi_1_0180_len_9473	11
k99_789981_flag_0_multi_1_0068_len_6467	7
k99_2210150_flag_0_multi_1_0080_len_4204	11
k99_521381_flag_0_multi_1_0783_len_1044	1
k99_3760133_flag_0_multi_1_0000_len_3914	7
k99_2718575_flag_1_multi_1_0000_len_1420	3
k99_2974829_flag_1_multi_1_0124_len_1224	1
k99_316771_flag_1_multi_1_0000_len_5403	7
k99_1221321_flag_1_multi_1_0000_len_2722	3
k99_2148861_flag_0_multi_1_0000_len_1702	3
k99_3807674_flag_1_multi_1_0000_len_1271	1
k99_1460709_flag_1_multi_1_0000_len_3369	1
k99_2070623_flag_1_multi_1_0000_len_6655	8
k99_3307636_flag_0_multi_1_0325_len_1176	2
k99_2793403_flag_0_multi_1_0121_len_1666	1
k99_1434223_flag_0_multi_1_0444_len_3724	8
k99_2961_flag_1_multi_1_1228_len_1223	1
k99_240019_flag_0_multi_1_1745_len_1079	2
k99_285381_flag_0_multi_1_0161_len_1215	1
k99_3246521_flag_1_multi_1_0000_len_1200	2
k99_2166171_flag_1_multi_1_1293_len_1437	8
k99_1739577_flag_0_multi_1_0219_len_1148	1
k99_408970_flag_0_multi_1_0218_len_1930	5
k99_1104871_flag_0_multi_1_0211_len_2327	5
k99_1981905_flag_1_multi_1_0148_len_6328	3
k99_1563514_flag_0_multi_1_0329_len_7487	2
k99_2549954_flag_1_multi_1_0054_len_3254	3
k99_14369_flag_0_multi_1_0058_len_3226	5
k99_1918131_flag_0_multi_1_0355_len_1734	1
k99_3244696_flag_1_multi_1_0000_len_1166	2
k99_4008197_flag_1_multi_1_0000_len_1209	2
k99_3636320_flag_0_multi_1_0248_len_4975	9
k99_1462702_flag_1_multi_1_0179_len_6315	10
k99_2391408_flag_0_multi_1_0285_len_1045	2
k99_571033_flag_1_multi_1_0000_len_1124	1
k99_1529139_flag_1_multi_1_0000_len_1042	1
k99_2583219_flag_0_multi_1_0462_len_5962	7
k99_407674_flag_1_multi_1_0532_len_3893	2
k99_3437164_flag_1_multi_1_1084_len_1095	2
k99_92474_flag_0_multi_1_0091_len_4491	3
k99_918342_flag_0_multi_1_0688_len_1262	1
k99_2070018_flag_1_multi_1_0199_len_2055	1
k99_203476_flag_0_multi_1_0721_len_1348	2
k99_3751011_flag_0_multi_1_0163_len_1078	1
k99_1027242_flag_0_multi_1_2359_len_2019	2
k99_3075994_flag_1_multi_1_0000_len_2818	1
k99_3641331_flag_1_multi_1_1074_len_1133	2
k99_1696881_flag_1_multi_1_0000_len_1447	4
k99_1769142_flag_0_multi_1_1437_len_1073	4
k99_2193291_flag_1_multi_1_1497_len_1128	2
k99_2870991_flag_0_multi_1_0276_len_1040	2
k99_508047_flag_0_multi_1_0017_len_30703	18
k99_508288_flag_1_multi_1_0000_len_1059	1
k99_907087_flag_1_multi_1_0000_len_1143	3
k99_2319622_flag_1_multi_1_1975_len_1314	3
k99_3973531_flag_0_multi_1_0880_len_1110	2
k99_2079597_flag_0_multi_1_0060_len_2275	4
k99_1603072_flag_1_multi_1_0588_len_1068	1
k99_1829884_flag_1_multi_1_0000_len_1969	2
k99_2607880_flag_1_multi_1_0000_len_1134	1
k99_2273278_flag_0_multi_1_0833_len_1047	1
k99_3228213_flag_1_multi_1_0000_len_1031	3
k99_1459161_flag_1_multi_1_0187_len_6510	1
k99_1683038_flag_0_multi_1_0357_len_1444	3
k99_108335_flag_1_multi_1_1773_len_1114	3
k99_3308824_flag_0_multi_1_0199_len_1004	1
k99_949243_flag_1_multi_1_0058_len_1138	1
k99_1474792_flag_0_multi_1_0190_len_2629	5
k99_1639521_flag_1_multi_1_1236_len_1240	1
k99_2704249_flag_0_multi_1_0166_len_3233	3
k99_854103_flag_0_multi_1_0163_len_3728	2
k99_2079978_flag_1_multi_1_1058_len_1158	4
k99_767804_flag_0_multi_1_0161_len_15767	21
k99_2970801_flag_0_multi_1_1374_len_2203	3
k99_307339_flag_1_multi_1_0298_len_17070	33
k99_414784_flag_0_multi_1_0729_len_5341	1
k99_2619085_flag_0_multi_1_0000_len_1564	2
k99_1908903_flag_0_multi_1_0320_len_2882	3
k99_3206616_flag_0_multi_1_1658_len_1094	1
k99_1662784_flag_0_multi_1_0198_len_1009	1
k99_2744455_flag_0_multi_1_0199_len_2360	2
k99_790033_flag_0_multi_1_0133_len_3103	4
k99_2272574_flag_1_multi_1_0000_len_1504	2
k99_3558141_flag_0_multi_1_0000_len_1745	3
k99_1747798_flag_1_multi_1_0868_len_1263	2
k99_925375_flag_0_multi_1_0108_len_5009	4
k99_3266606_flag_1_multi_1_0000_len_4814	1
k99_139830_flag_0_multi_1_0407_len_1476	1
k99_367607_flag_1_multi_1_0304_len_2168	3
k99_802730_flag_1_multi_1_0000_len_1416	1
k99_1266900_flag_1_multi_1_0000_len_1036	1
k99_55933_flag_1_multi_1_0000_len_1666	3
k99_2759127_flag_0_multi_1_1277_len_1744	4
k99_2269979_flag_0_multi_1_1438_len_1191	2
k99_2558460_flag_1_multi_1_0153_len_1277	1
k99_1616795_flag_0_multi_1_0415_len_1377	1
k99_3632462_flag_0_multi_1_0233_len_3580	4
k99_883071_flag_0_multi_1_0609_len_1430	1
k99_1083027_flag_1_multi_1_0841_len_1537	3
k99_2849613_flag_0_multi_1_1427_len_2089	3
k99_2808272_flag_0_multi_1_0028_len_3730	4
k99_1108628_flag_0_multi_1_0675_len_3430	3
k99_756306_flag_1_multi_1_0377_len_3259	7
k99_2542141_flag_0_multi_1_4474_len_1344	1
k99_1652910_flag_0_multi_1_1154_len_1009	1
k99_610135_flag_0_multi_1_0734_len_3219	4
k99_692765_flag_0_multi_1_0537_len_1533	1
k99_1098678_flag_0_multi_1_0078_len_4458	6
k99_1497594_flag_1_multi_1_0420_len_3217	4
k99_3933757_flag_0_multi_1_1544_len_1213	1
k99_367818_flag_1_multi_1_0000_len_1073	1
k99_1645631_flag_0_multi_1_1399_len_1107	1
k99_343928_flag_1_multi_1_0131_len_3758	11
k99_3216670_flag_0_multi_1_0285_len_1012	1
k99_2500886_flag_1_multi_1_0851_len_1004	1
k99_2775506_flag_0_multi_1_0137_len_1337	1
k99_3028213_flag_0_multi_1_1935_len_1081	3
k99_2531285_flag_0_multi_1_0339_len_1073	2
k99_3942676_flag_0_multi_1_0142_len_1087	1
k99_243985_flag_1_multi_1_0000_len_1269	3
k99_3307189_flag_1_multi_1_0000_len_1274	3
k99_2388545_flag_0_multi_1_0844_len_1082	1
k99_1738553_flag_0_multi_1_1038_len_1853	2
k99_2067339_flag_0_multi_1_1897_len_1048	2
k99_3867210_flag_1_multi_1_1228_len_1166	1
k99_3697212_flag_0_multi_1_0202_len_3168	2
k99_556692_flag_0_multi_1_0601_len_3611	4
k99_3081614_flag_0_multi_1_0140_len_5020	12
k99_422882_flag_1_multi_1_0000_len_1223	1
k99_3650106_flag_1_multi_1_0000_len_4717	4
k99_1824613_flag_0_multi_1_0339_len_2312	4
k99_2765615_flag_0_multi_1_0000_len_3775	3
k99_564236_flag_1_multi_1_0640_len_2038	2
k99_445606_flag_0_multi_1_1123_len_2914	3
k99_3778390_flag_1_multi_1_0137_len_1414	1
k99_1878410_flag_0_multi_1_0317_len_1424	2
k99_1083529_flag_1_multi_1_0000_len_1213	1
k99_2029018_flag_0_multi_1_0041_len_5175	7
k99_1274904_flag_0_multi_1_1457_len_1252	2
k99_1536845_flag_1_multi_1_0049_len_3595	11
k99_2712465_flag_1_multi_1_0000_len_1119	1
k99_3962530_flag_0_multi_1_0344_len_1146	3
k99_2059042_flag_0_multi_1_0000_len_3148	4
k99_2185118_flag_1_multi_1_0000_len_1269	1
k99_1720984_flag_0_multi_1_0194_len_3711	6
k99_226272_flag_0_multi_1_0139_len_3905	3
k99_2368349_flag_0_multi_1_0152_len_1280	1
k99_2344894_flag_0_multi_1_2126_len_1491	1
k99_2641729_flag_1_multi_1_0033_len_5512	5
k99_670130_flag_0_multi_1_0265_len_1609	1
k99_1106542_flag_0_multi_1_0033_len_5174	8
k99_395032_flag_0_multi_1_0253_len_3657	1
k99_2842252_flag_0_multi_1_0715_len_1022	4
k99_260360_flag_0_multi_1_1363_len_1141	1
k99_2825719_flag_0_multi_1_1175_len_1290	3
k99_161360_flag_1_multi_1_0000_len_1083	2
k99_3774467_flag_0_multi_1_0099_len_1009	1
k99_2531357_flag_1_multi_1_0000_len_1051	1
k99_2379441_flag_1_multi_1_0000_len_16177	31
k99_1794250_flag_1_multi_1_0000_len_1413	1
k99_2082741_flag_0_multi_1_0045_len_8624	7
k99_175363_flag_0_multi_1_0471_len_1989	1
k99_2146171_flag_0_multi_1_0318_len_4098	3
k99_1818469_flag_1_multi_1_0000_len_1310	3
k99_3159646_flag_0_multi_1_0834_len_1142	1
k99_2048733_flag_0_multi_1_0948_len_1301	4
k99_691145_flag_0_multi_1_0888_len_1552	3
k99_915236_flag_0_multi_1_0213_len_1086	1
k99_2266110_flag_0_multi_1_0125_len_4274	1
k99_3158917_flag_1_multi_1_0122_len_1086	1
k99_1495356_flag_0_multi_1_0195_len_6617	3
k99_2735140_flag_0_multi_1_0423_len_1327	2
k99_2343899_flag_0_multi_1_0240_len_5757	3
k99_2041978_flag_1_multi_1_1212_len_1345	1
k99_1698277_flag_0_multi_1_0818_len_1004	2
k99_1728418_flag_0_multi_1_0091_len_5479	3
k99_1920188_flag_1_multi_1_0000_len_1105	2
k99_1528188_flag_0_multi_1_1178_len_1016	1
k99_3675301_flag_0_multi_1_0159_len_1802	1
k99_1214462_flag_0_multi_1_0298_len_2782	4
k99_1302665_flag_0_multi_1_1617_len_1262	2
k99_1034790_flag_1_multi_1_0000_len_1212	2
k99_2960813_flag_0_multi_1_0558_len_1048	1
k99_3123278_flag_0_multi_1_2869_len_1089	1
k99_1055401_flag_0_multi_1_0141_len_1306	1
k99_708878_flag_0_multi_1_2093_len_1561	2
k99_2582651_flag_0_multi_1_0185_len_1833	1
k99_3894103_flag_1_multi_1_0000_len_1440	2
k99_1820233_flag_0_multi_1_0066_len_10533	14
k99_1059837_flag_0_multi_1_0255_len_1743	1
k99_2920349_flag_1_multi_1_0000_len_1187	2
k99_526295_flag_1_multi_1_0000_len_6154	8
k99_2968953_flag_0_multi_1_2544_len_1899	2
k99_903765_flag_0_multi_1_0591_len_3079	2
k99_160852_flag_0_multi_1_0728_len_1019	1
k99_2715291_flag_1_multi_1_0000_len_3206	3
k99_1448430_flag_0_multi_1_0710_len_1183	1
k99_990064_flag_0_multi_1_1131_len_1080	3
k99_1242545_flag_0_multi_1_0650_len_1637	1
k99_2357983_flag_1_multi_1_2031_len_1015	1
k99_2745397_flag_0_multi_1_0200_len_3851	2
k99_556000_flag_0_multi_1_2233_len_1017	1
k99_1292357_flag_1_multi_1_0000_len_1064	1
k99_1648799_flag_0_multi_1_0183_len_1085	3
k99_2142147_flag_0_multi_1_0917_len_1211	3
k99_4027799_flag_1_multi_1_0000_len_1226	3
k99_25546_flag_0_multi_1_0538_len_3725	5
k99_1048968_flag_1_multi_1_0000_len_1613	3
k99_3460006_flag_0_multi_1_0330_len_1523	2
k99_373463_flag_1_multi_1_0000_len_1993	4
k99_3253636_flag_1_multi_1_0000_len_1083	1
k99_672374_flag_0_multi_1_0993_len_1046	1
k99_1033032_flag_0_multi_1_3139_len_1265	1
k99_3781455_flag_1_multi_1_0000_len_1756	3
k99_759791_flag_1_multi_1_0153_len_2459	1
k99_647172_flag_1_multi_1_0000_len_18333	22
k99_1781943_flag_0_multi_1_0000_len_1985	3
k99_1242876_flag_0_multi_1_0000_len_3693	6
k99_818686_flag_0_multi_1_0500_len_1440	3
k99_2934820_flag_0_multi_1_0364_len_1089	1
k99_3297220_flag_0_multi_1_0360_len_1043	1
k99_2394231_flag_0_multi_1_0000_len_1562	5
k99_2296632_flag_0_multi_1_1269_len_1013	1
k99_2581403_flag_0_multi_1_0413_len_1116	2
k99_1578406_flag_1_multi_1_0000_len_48993	79
k99_367479_flag_0_multi_1_1026_len_4320	5
k99_2324033_flag_0_multi_1_0613_len_1258	1
k99_1689242_flag_0_multi_1_0044_len_1676	4
k99_1355730_flag_0_multi_1_1416_len_1123	1
k99_2901924_flag_1_multi_1_0000_len_1306	1
k99_860300_flag_0_multi_1_0783_len_4021	4
k99_701980_flag_1_multi_1_0000_len_1416	3
k99_3721160_flag_0_multi_1_0348_len_5036	9
k99_2173221_flag_0_multi_1_0238_len_1357	5
k99_1701779_flag_0_multi_1_1284_len_1376	1
k99_2850407_flag_1_multi_1_0237_len_1704	2
k99_1097256_flag_1_multi_1_0000_len_3723	7
k99_1113974_flag_1_multi_1_0131_len_1016	1
k99_1004386_flag_0_multi_1_0826_len_1601	1
k99_3243669_flag_0_multi_1_0124_len_3245	3
k99_2334018_flag_1_multi_1_0000_len_1729	1
k99_915228_flag_0_multi_1_3198_len_1400	3
k99_1717795_flag_0_multi_1_0161_len_5632	3
k99_2579066_flag_1_multi_1_0000_len_1789	1
k99_1918711_flag_0_multi_1_1626_len_1052	1
k99_1986130_flag_0_multi_1_0132_len_1390	4
k99_258296_flag_0_multi_1_0164_len_5939	6
k99_507225_flag_1_multi_1_0000_len_2136	1
k99_1773067_flag_0_multi_1_0508_len_2637	3
k99_742487_flag_1_multi_1_0365_len_4423	3
k99_7313_flag_0_multi_1_0224_len_3857	3
k99_1738289_flag_1_multi_1_0345_len_4453	2
k99_2555940_flag_0_multi_1_0390_len_1254	1
k99_512029_flag_0_multi_1_0155_len_3070	8
k99_2627833_flag_0_multi_1_0295_len_1049	1
k99_3369705_flag_1_multi_1_0000_len_1124	1
k99_1079943_flag_0_multi_1_0070_len_4806	3
k99_2224851_flag_0_multi_1_0466_len_1021	2
k99_240269_flag_0_multi_1_0260_len_1482	2
k99_1069340_flag_0_multi_1_0028_len_6588	11
k99_3511954_flag_0_multi_1_0265_len_1457	1
k99_382378_flag_0_multi_1_1090_len_1007	1
k99_3154790_flag_1_multi_1_0475_len_1446	3
k99_477673_flag_1_multi_1_0852_len_1014	1
k99_757326_flag_0_multi_1_1390_len_1200	1
k99_1848309_flag_1_multi_1_0000_len_8612	12
k99_3096219_flag_1_multi_1_0184_len_2006	1
k99_1502050_flag_1_multi_1_1409_len_1192	1
k99_3956397_flag_1_multi_1_0211_len_3456	8
k99_3974874_flag_1_multi_1_0000_len_1058	1
k99_3464870_flag_0_multi_1_0561_len_1525	1
k99_1247329_flag_0_multi_1_0801_len_1698	3
k99_1109273_flag_0_multi_1_1783_len_1103	1
k99_2000815_flag_1_multi_1_0019_len_1133	1
k99_1448643_flag_0_multi_1_1077_len_1751	1
k99_1630470_flag_0_multi_1_0045_len_9690	4
k99_3479203_flag_1_multi_1_0000_len_1137	3
k99_1844236_flag_0_multi_1_0393_len_1016	1
k99_2329814_flag_0_multi_1_0155_len_1259	1
k99_84245_flag_0_multi_1_0801_len_1260	1
k99_1830277_flag_0_multi_1_1040_len_1445	1
k99_208316_flag_0_multi_1_0328_len_1198	1
k99_746621_flag_0_multi_1_0935_len_1693	2
k99_359688_flag_1_multi_1_1623_len_1134	3
k99_1322997_flag_1_multi_1_0269_len_2587	8
k99_712372_flag_1_multi_1_2291_len_1055	1
k99_560107_flag_1_multi_1_0873_len_4418	4
k99_4028388_flag_0_multi_1_0118_len_1289	1
k99_3254229_flag_0_multi_1_1392_len_1493	1
k99_1215739_flag_1_multi_1_0910_len_1033	1
k99_2106367_flag_0_multi_1_0575_len_1317	1
k99_2167194_flag_1_multi_1_3935_len_1047	1
k99_233756_flag_0_multi_1_1284_len_1018	1
k99_582683_flag_0_multi_1_0320_len_1695	1
k99_2993455_flag_0_multi_1_0709_len_1129	2
k99_267947_flag_0_multi_1_0000_len_1343	2
k99_980667_flag_0_multi_1_0173_len_1083	1
k99_3755020_flag_0_multi_1_0102_len_1280	1
k99_3960413_flag_0_multi_1_0128_len_3226	5
k99_720465_flag_0_multi_1_1351_len_1971	2
k99_3900649_flag_0_multi_1_0188_len_1057	1
k99_652097_flag_0_multi_1_0228_len_3130	4
k99_1982872_flag_0_multi_1_1194_len_1079	2
k99_2814219_flag_0_multi_1_0745_len_1872	1
k99_1720055_flag_0_multi_1_0635_len_1248	4
k99_2416916_flag_0_multi_1_0597_len_1438	1
k99_522390_flag_1_multi_1_0955_len_2862	6
k99_3703024_flag_0_multi_1_0299_len_1371	1
k99_3364419_flag_1_multi_1_0399_len_1152	3
k99_205321_flag_1_multi_1_0000_len_1002	1
k99_2006668_flag_1_multi_1_0000_len_1000	1
k99_93125_flag_0_multi_1_0910_len_1791	1
k99_3041550_flag_1_multi_1_0200_len_1100	1
k99_177526_flag_0_multi_1_1540_len_2437	10
k99_34654_flag_1_multi_1_0005_len_103028	68
k99_1483185_flag_0_multi_1_0126_len_1372	1
k99_260160_flag_0_multi_1_0716_len_4543	7
k99_753825_flag_0_multi_1_0457_len_3537	3
k99_614830_flag_1_multi_1_1108_len_2545	4
k99_609423_flag_0_multi_1_2011_len_1014	1
k99_1545694_flag_1_multi_1_0594_len_1362	2
k99_1027340_flag_1_multi_1_0000_len_2932	5
k99_747620_flag_1_multi_1_0000_len_1188	3
k99_2422172_flag_0_multi_1_0024_len_7283	13
k99_175853_flag_1_multi_1_0000_len_3056	6
k99_291212_flag_1_multi_1_0000_len_1372	1
k99_3258834_flag_1_multi_1_0000_len_1095	2
k99_2099054_flag_0_multi_1_0198_len_2017	3
k99_453973_flag_0_multi_1_1394_len_1096	2
k99_2594391_flag_1_multi_1_0000_len_1220	2
k99_1635304_flag_0_multi_1_2306_len_1990	3
k99_2238879_flag_0_multi_1_0067_len_5446	3
k99_1551499_flag_1_multi_1_0017_len_3014	8
k99_1191239_flag_0_multi_1_0655_len_1106	2
k99_1736520_flag_0_multi_1_0742_len_1271	2
k99_3879866_flag_0_multi_1_0149_len_1306	1
k99_412922_flag_0_multi_1_0505_len_1089	2
k99_2161303_flag_1_multi_1_0043_len_4086	4
k99_203721_flag_0_multi_1_0125_len_8350	5
k99_3745992_flag_1_multi_1_0000_len_4726	6
k99_3742779_flag_1_multi_1_0709_len_3172	4
k99_1838279_flag_0_multi_1_0161_len_1152	1
k99_3339431_flag_1_multi_1_0000_len_1377	2
k99_256086_flag_1_multi_1_0267_len_1036	2
k99_2985248_flag_1_multi_1_0000_len_1029	1
k99_3662733_flag_0_multi_1_0536_len_1144	4
k99_1913855_flag_0_multi_1_1266_len_1315	2
k99_321856_flag_1_multi_1_0000_len_1210	1
k99_2491080_flag_1_multi_1_0000_len_1208	2
k99_1676922_flag_0_multi_1_0115_len_4093	3
k99_2470296_flag_1_multi_1_0000_len_1376	2
k99_1541850_flag_0_multi_1_0603_len_1027	1
k99_2888310_flag_1_multi_1_0000_len_3053	4
k99_1234153_flag_1_multi_1_0000_len_1050	1
k99_2881134_flag_0_multi_1_0000_len_1325	3
k99_278279_flag_0_multi_1_0472_len_1644	2
k99_3672636_flag_1_multi_1_0000_len_1573	4
k99_3608415_flag_0_multi_1_0426_len_5496	4
k99_3936413_flag_1_multi_1_0000_len_2129	1
k99_1960601_flag_0_multi_1_0594_len_1479	1
k99_441574_flag_0_multi_1_0181_len_1094	1
k99_2423763_flag_0_multi_1_0126_len_1371	1
k99_284810_flag_0_multi_1_0086_len_4740	1
k99_1446714_flag_0_multi_1_2651_len_1140	2
k99_3776997_flag_0_multi_1_0305_len_1312	2
k99_2617970_flag_0_multi_1_0000_len_3155	2
k99_1480357_flag_0_multi_1_1867_len_1561	1
k99_2033164_flag_0_multi_1_0075_len_3688	4
k99_2132539_flag_0_multi_1_1455_len_1075	1
k99_219738_flag_0_multi_1_1699_len_3559	2
k99_2049021_flag_0_multi_1_0148_len_1382	2
k99_2766308_flag_0_multi_1_0560_len_1403	4
k99_983158_flag_0_multi_1_0342_len_1064	1
k99_3889733_flag_1_multi_1_0000_len_1404	2
k99_896338_flag_0_multi_1_1940_len_1506	2
k99_434661_flag_1_multi_1_0000_len_1374	1
k99_1504044_flag_0_multi_1_0000_len_1252	4
k99_859017_flag_0_multi_1_0493_len_1641	3
k99_1006324_flag_0_multi_1_0606_len_3334	2
k99_1325230_flag_1_multi_1_0000_len_3109	5
k99_3939393_flag_1_multi_1_0000_len_5474	3
k99_3249403_flag_0_multi_1_0522_len_1364	1
k99_2080622_flag_0_multi_1_1898_len_1200	4
k99_3659455_flag_1_multi_1_0000_len_1206	1
k99_3009280_flag_0_multi_1_0194_len_1028	1
k99_89443_flag_0_multi_1_1637_len_1571	1
k99_2848030_flag_0_multi_1_0058_len_9533	17
k99_1323473_flag_0_multi_1_0250_len_3294	9
k99_3243457_flag_1_multi_1_0000_len_3873	10
k99_1066383_flag_1_multi_1_0000_len_3651	4
k99_407734_flag_0_multi_1_0331_len_3178	6
k99_1386119_flag_0_multi_1_3149_len_1004	1
k99_3674349_flag_1_multi_1_0000_len_1072	1
k99_3309522_flag_0_multi_1_0045_len_4101	5
k99_246815_flag_0_multi_1_1541_len_1553	1
k99_1502620_flag_0_multi_1_0151_len_2152	6
k99_2453914_flag_1_multi_1_0000_len_2045	5
k99_3854759_flag_0_multi_1_0259_len_1336	1
k99_797812_flag_0_multi_1_0288_len_1070	2
k99_266534_flag_0_multi_1_0082_len_1201	3
k99_881808_flag_1_multi_1_0000_len_1086	2
k99_3478076_flag_0_multi_1_0173_len_3039	2
k99_919698_flag_1_multi_1_0000_len_1402	1
k99_3557163_flag_0_multi_1_0915_len_1093	4
k99_3444320_flag_1_multi_1_0000_len_1206	2
k99_833020_flag_0_multi_1_0239_len_2484	3
k99_1267988_flag_1_multi_1_0023_len_4526	9
k99_2909298_flag_0_multi_1_0426_len_1413	3
k99_102292_flag_0_multi_1_0444_len_5299	4
k99_1539741_flag_1_multi_1_0000_len_16601	29
k99_2688980_flag_1_multi_1_0000_len_1018	2
k99_3232420_flag_0_multi_1_0245_len_1407	3
k99_3895835_flag_0_multi_1_1783_len_2214	1
k99_2307775_flag_1_multi_1_0000_len_3053	4
k99_3143031_flag_0_multi_1_1128_len_1713	4
k99_637380_flag_0_multi_1_0888_len_1710	2
k99_2288545_flag_0_multi_1_0026_len_6311	5
k99_1646137_flag_0_multi_1_0509_len_4223	3
k99_4013456_flag_0_multi_1_0582_len_1285	1
k99_3779512_flag_0_multi_1_2037_len_1287	4
k99_2697015_flag_0_multi_1_0443_len_1520	3
k99_2890886_flag_1_multi_1_0707_len_1117	3
k99_3453253_flag_0_multi_1_0405_len_2146	1
k99_236426_flag_0_multi_1_0160_len_1164	1
k99_933552_flag_0_multi_1_0260_len_1601	1
k99_2081935_flag_0_multi_1_0703_len_2147	1
k99_1431197_flag_0_multi_1_0736_len_1540	2
k99_3880145_flag_0_multi_1_0510_len_1492	1
k99_759235_flag_0_multi_1_1336_len_1117	1
k99_3094809_flag_1_multi_1_3726_len_1041	1
k99_633747_flag_0_multi_1_0066_len_5591	9
k99_2416486_flag_1_multi_1_0000_len_1797	1
k99_1345940_flag_0_multi_1_0243_len_1541	2
k99_2163752_flag_0_multi_1_0425_len_1017	3
k99_3824473_flag_1_multi_1_0000_len_19578	22
k99_866726_flag_1_multi_1_0000_len_1228	1
k99_1872080_flag_1_multi_1_0000_len_3366	2
k99_546612_flag_0_multi_1_0176_len_2084	4
k99_3327931_flag_1_multi_1_0000_len_1187	3
k99_2888565_flag_0_multi_1_3125_len_1363	2
k99_2711292_flag_1_multi_1_0000_len_1657	3
k99_206098_flag_0_multi_1_0938_len_1133	2
k99_2871726_flag_3_multi_1_0633_len_1457	1
k99_2991960_flag_0_multi_1_0358_len_1161	1
k99_3924538_flag_1_multi_1_0000_len_1100	2
k99_1105947_flag_1_multi_1_0153_len_2314	2
k99_152846_flag_0_multi_1_0326_len_3104	2
k99_3507616_flag_0_multi_1_0000_len_1555	1
k99_936492_flag_1_multi_1_1148_len_1101	5
k99_1982686_flag_1_multi_1_0000_len_1395	4
k99_1644585_flag_1_multi_1_0000_len_3044	9
k99_2049755_flag_0_multi_1_0184_len_4781	4
k99_577655_flag_0_multi_1_0048_len_16930	10
k99_2694306_flag_1_multi_1_0000_len_1148	3
k99_3905997_flag_0_multi_1_1553_len_1567	1
k99_806676_flag_0_multi_1_0620_len_1132	3
k99_2451359_flag_0_multi_1_0724_len_1273	1
k99_1105794_flag_1_multi_1_0000_len_1576	2
k99_3996041_flag_1_multi_1_0177_len_5124	2
k99_849284_flag_0_multi_1_2018_len_1125	2
k99_3486489_flag_1_multi_1_0000_len_3171	2
k99_2368450_flag_1_multi_1_0000_len_1276	1
k99_417843_flag_0_multi_1_1646_len_1059	1
k99_442651_flag_0_multi_1_0258_len_3435	4
k99_2189383_flag_0_multi_1_0158_len_1425	1
k99_635628_flag_1_multi_1_0000_len_1236	3
k99_2414136_flag_0_multi_1_0809_len_1026	1
k99_1417157_flag_0_multi_1_1491_len_1179	3
k99_2855067_flag_1_multi_1_0210_len_1768	1
k99_881987_flag_0_multi_1_1477_len_1020	1
k99_163732_flag_0_multi_1_0396_len_1262	3
k99_2423047_flag_0_multi_1_0255_len_1002	3
k99_2222377_flag_0_multi_1_0415_len_1495	1
k99_3973715_flag_1_multi_1_0000_len_1648	2
k99_3462835_flag_0_multi_1_0285_len_2278	2
k99_2773540_flag_1_multi_1_0322_len_5065	10
k99_888509_flag_1_multi_1_0189_len_1260	2
k99_628336_flag_0_multi_1_0530_len_1476	2
k99_2598553_flag_1_multi_1_0000_len_1110	2
k99_1182084_flag_0_multi_1_0082_len_2288	1
k99_2663418_flag_0_multi_1_0828_len_1125	3
k99_3073896_flag_0_multi_1_0100_len_3515	4
k99_1495189_flag_0_multi_1_0159_len_4072	10
k99_2108134_flag_1_multi_1_0000_len_3460	2
k99_3686107_flag_1_multi_1_0976_len_1113	2
k99_2814245_flag_1_multi_1_0048_len_3017	3
k99_413396_flag_1_multi_1_0000_len_2414	3
k99_1670245_flag_0_multi_1_0831_len_1374	3
k99_1105457_flag_0_multi_1_0134_len_2782	4
k99_2210537_flag_0_multi_1_1666_len_1642	1
k99_1241913_flag_0_multi_1_0950_len_3489	9
k99_3771506_flag_0_multi_1_0251_len_1017	1
k99_3803476_flag_0_multi_1_1199_len_1300	3
k99_3193208_flag_0_multi_1_0000_len_2081	1
k99_816631_flag_0_multi_1_0295_len_3490	4
k99_895922_flag_0_multi_1_0258_len_3081	4
k99_2309930_flag_0_multi_1_0332_len_1573	1
k99_2249172_flag_0_multi_1_0174_len_3204	3
k99_3298328_flag_0_multi_1_0266_len_1113	2
k99_1329037_flag_0_multi_1_0095_len_1887	2
k99_1884958_flag_0_multi_1_0788_len_1064	1
k99_3163178_flag_0_multi_1_0678_len_1014	1
k99_1842443_flag_1_multi_1_0000_len_1058	1
k99_3050688_flag_0_multi_1_0337_len_1079	1
k99_3015781_flag_0_multi_1_0303_len_3562	2
k99_848115_flag_1_multi_1_0000_len_3639	6
k99_1627525_flag_1_multi_1_0000_len_1202	1
k99_2508132_flag_0_multi_1_0421_len_3020	4
k99_2932339_flag_0_multi_1_0677_len_1222	2
k99_8160_flag_1_multi_1_0000_len_1105	1
k99_1849716_flag_0_multi_1_0117_len_1376	3
k99_1856008_flag_1_multi_1_0000_len_3432	4
k99_1824858_flag_0_multi_1_0357_len_1333	3
k99_961105_flag_0_multi_1_0334_len_1206	2
k99_636761_flag_0_multi_1_0829_len_1040	2
k99_2296882_flag_0_multi_1_0167_len_1116	1
k99_3377396_flag_0_multi_1_0234_len_1080	3
k99_2572680_flag_1_multi_1_0000_len_3436	8
k99_1114020_flag_1_multi_1_0000_len_1529	1
k99_1504125_flag_0_multi_1_0916_len_2272	1
k99_3960571_flag_0_multi_1_0557_len_1338	1
k99_3290131_flag_1_multi_1_0000_len_1066	2
k99_2745264_flag_0_multi_1_0292_len_1538	1
k99_2825260_flag_1_multi_1_0000_len_3050	2
k99_1518397_flag_1_multi_1_1109_len_1064	1
k99_449867_flag_1_multi_1_0000_len_1597	1
k99_843795_flag_0_multi_1_1024_len_1124	2
k99_1618705_flag_1_multi_1_0000_len_3978	7
k99_2070415_flag_1_multi_1_0270_len_1358	5
k99_272330_flag_1_multi_1_0000_len_1104	2
k99_1302971_flag_0_multi_1_0608_len_2089	1
k99_97933_flag_0_multi_1_0155_len_5011	9
k99_1576684_flag_0_multi_1_0153_len_3620	4
k99_1179756_flag_1_multi_1_0000_len_1123	2
k99_1733228_flag_0_multi_1_0134_len_8629	15
k99_3025832_flag_1_multi_1_0000_len_1091	1
k99_2032728_flag_0_multi_1_0137_len_2731	2
k99_3973778_flag_0_multi_1_0116_len_3025	1
k99_394693_flag_0_multi_1_0000_len_3117	4
k99_3972105_flag_0_multi_1_0660_len_1265	2
k99_311333_flag_0_multi_1_0162_len_1213	1
k99_1338548_flag_1_multi_1_0000_len_1074	3
k99_3334231_flag_0_multi_1_0000_len_1226	1
k99_1241704_flag_1_multi_1_0000_len_1112	1
k99_2245694_flag_1_multi_1_0000_len_1298	1
k99_2760212_flag_1_multi_1_0000_len_1116	3
k99_1375256_flag_0_multi_1_1339_len_1354	2
k99_2505291_flag_1_multi_1_1588_len_1119	5
k99_3654451_flag_0_multi_1_0246_len_1520	1
k99_88990_flag_0_multi_1_1511_len_1105	1
k99_338192_flag_0_multi_1_0036_len_4869	3
k99_1267600_flag_1_multi_1_0000_len_1773	3
k99_2912652_flag_0_multi_1_0081_len_4297	2
k99_2545252_flag_0_multi_1_0070_len_4823	4
k99_189668_flag_1_multi_1_0000_len_3260	5
k99_629231_flag_0_multi_1_1123_len_1764	3
k99_2413620_flag_1_multi_1_0000_len_1647	3
k99_3606640_flag_0_multi_1_0074_len_1043	1
k99_383248_flag_0_multi_1_0000_len_2243	3
k99_1315419_flag_0_multi_1_1069_len_1530	2
k99_1650743_flag_1_multi_1_0122_len_4693	7
k99_3095713_flag_0_multi_1_0079_len_4001	1
k99_1874938_flag_1_multi_1_0000_len_1119	1
k99_3079689_flag_0_multi_1_0485_len_1150	1
k99_779475_flag_1_multi_1_0000_len_1312	2
k99_358794_flag_1_multi_1_0000_len_1375	2
k99_175250_flag_1_multi_1_0000_len_1032	1
k99_1569126_flag_0_multi_1_0679_len_2219	4
k99_927462_flag_0_multi_1_0414_len_7124	8
k99_1717986_flag_1_multi_1_0000_len_1264	1
k99_3949538_flag_1_multi_1_0000_len_3000	4
k99_3025806_flag_0_multi_1_0096_len_1354	1
k99_1119111_flag_0_multi_1_0965_len_1663	1
k99_3245362_flag_0_multi_1_0321_len_1313	3
k99_2917571_flag_1_multi_1_0000_len_1684	1
k99_2410561_flag_0_multi_1_0000_len_1398	4
k99_697450_flag_0_multi_1_1114_len_1239	2
k99_626269_flag_0_multi_1_0032_len_12081	21
k99_376840_flag_1_multi_1_1503_len_1157	1
k99_3939353_flag_0_multi_1_2774_len_1368	2
k99_762503_flag_0_multi_1_0919_len_7541	12
k99_1484607_flag_1_multi_1_0176_len_5370	9
k99_2522794_flag_0_multi_1_1263_len_1770	3
k99_666631_flag_0_multi_1_0042_len_12270	22
k99_2856743_flag_0_multi_1_0848_len_1148	1
k99_1174629_flag_1_multi_1_0185_len_1128	1
k99_15123_flag_1_multi_1_0040_len_1101	1
k99_605620_flag_0_multi_1_1541_len_2052	3
k99_3668442_flag_1_multi_1_0000_len_3102	3
k99_3049036_flag_1_multi_1_0103_len_3606	1
k99_2286098_flag_0_multi_1_0099_len_3320	4
k99_3634341_flag_1_multi_1_0692_len_3076	7
k99_3586592_flag_0_multi_1_1376_len_1015	1
k99_925522_flag_0_multi_1_0988_len_1425	3
k99_3168656_flag_0_multi_1_1426_len_1242	2
k99_3344963_flag_1_multi_1_0000_len_1013	1
k99_1620230_flag_0_multi_1_2510_len_1127	1
k99_296122_flag_0_multi_1_0370_len_1966	4
k99_940105_flag_0_multi_1_0949_len_1047	1
k99_2534272_flag_0_multi_1_0058_len_3034	1
k99_3221927_flag_1_multi_1_0000_len_1579	1
k99_2513164_flag_1_multi_1_0000_len_2995	5
k99_3048161_flag_1_multi_1_0090_len_1549	1
k99_603025_flag_0_multi_1_1780_len_1262	1
k99_1993354_flag_0_multi_1_0162_len_1271	1
k99_2899041_flag_0_multi_1_0053_len_18363	14
k99_602569_flag_1_multi_1_0000_len_1407	1
k99_1380919_flag_0_multi_1_0043_len_3095	5
k99_1898020_flag_1_multi_1_0000_len_1588	3
k99_2344633_flag_1_multi_1_0000_len_1194	2
k99_1222225_flag_0_multi_1_0168_len_1168	1
k99_1000778_flag_0_multi_1_0507_len_2310	1
k99_2762082_flag_1_multi_1_0152_len_1283	3
k99_4002717_flag_1_multi_1_0014_len_12590	11
k99_3921577_flag_1_multi_1_0000_len_1545	1
k99_865244_flag_0_multi_1_2003_len_1277	1
k99_788815_flag_1_multi_1_0000_len_1078	1
k99_3881584_flag_0_multi_1_0343_len_1557	1
k99_2073429_flag_0_multi_1_0579_len_1066	1
k99_3157207_flag_1_multi_1_0000_len_1294	2
k99_2393814_flag_1_multi_1_0303_len_4165	8
k99_3303925_flag_1_multi_1_0000_len_1207	2
k99_3442863_flag_1_multi_1_0000_len_1843	1
k99_2595130_flag_0_multi_1_2064_len_3243	1
k99_3653314_flag_0_multi_1_0322_len_3575	3
k99_2694303_flag_0_multi_1_0135_len_4383	12
k99_1878148_flag_1_multi_1_1487_len_1572	4
k99_756235_flag_0_multi_1_0076_len_7945	12
k99_269906_flag_0_multi_1_3319_len_1449	2
k99_731117_flag_0_multi_1_0203_len_2313	2
k99_747369_flag_0_multi_1_1588_len_1484	4
k99_3724685_flag_1_multi_1_2361_len_3077	2
k99_749579_flag_0_multi_1_0059_len_2467	1
k99_2550010_flag_0_multi_1_0491_len_3194	5
k99_2716197_flag_1_multi_1_0318_len_1670	6
k99_74846_flag_1_multi_1_0107_len_6942	30
k99_1327106_flag_0_multi_1_0137_len_1340	1
k99_1478760_flag_0_multi_1_1289_len_1061	1
k99_2644268_flag_0_multi_1_0000_len_1196	4
k99_1162117_flag_0_multi_1_0826_len_1128	1
k99_930448_flag_0_multi_1_2253_len_1497	3
k99_3915772_flag_1_multi_1_0343_len_1061	4
k99_3335703_flag_1_multi_1_0000_len_2350	1
k99_3985149_flag_1_multi_1_0000_len_1140	3
k99_2859662_flag_1_multi_1_0000_len_1930	5
k99_504002_flag_1_multi_1_2792_len_1231	1
k99_1401582_flag_0_multi_1_0353_len_1033	1
k99_1272540_flag_1_multi_1_0808_len_1732	4
k99_1102413_flag_1_multi_1_3023_len_1055	1
k99_2863079_flag_0_multi_1_0839_len_3079	6
k99_3540674_flag_0_multi_1_0034_len_1277	1
k99_374125_flag_1_multi_1_0000_len_4173	11
k99_3538895_flag_1_multi_1_0031_len_1066	3
k99_810981_flag_0_multi_1_0364_len_3261	4
k99_1609396_flag_0_multi_1_1146_len_1391	3
k99_1754655_flag_0_multi_1_0081_len_3928	3
k99_2381650_flag_1_multi_1_0083_len_1784	1
k99_3563108_flag_1_multi_1_0000_len_7319	8
k99_3943242_flag_1_multi_1_0967_len_1174	1
k99_184662_flag_1_multi_1_0000_len_1095	1
k99_3412079_flag_1_multi_1_0000_len_2338	5
k99_3985998_flag_1_multi_1_0000_len_1017	1
k99_3057547_flag_0_multi_1_0278_len_1823	1
k99_3678076_flag_1_multi_1_0000_len_1081	1
k99_1900271_flag_0_multi_1_0309_len_1036	1
k99_2906427_flag_1_multi_1_0000_len_1001	3
k99_991032_flag_0_multi_1_0125_len_1384	1
k99_312240_flag_1_multi_1_0000_len_9662	13
k99_1897036_flag_0_multi_1_0391_len_3114	4
k99_1487234_flag_0_multi_1_4027_len_1003	1
k99_2295446_flag_1_multi_1_0000_len_1245	4
k99_1895091_flag_0_multi_1_0445_len_3401	2
k99_2910438_flag_0_multi_1_0116_len_3112	6
k99_3197829_flag_0_multi_1_0736_len_1336	2
k99_1368694_flag_1_multi_1_0000_len_1832	3
k99_469753_flag_0_multi_1_0984_len_1095	1
[truncated: 647 more rows]

## Sheet: blastn nt hits
Evalue max	1e-10
Minimum alignment length (bp)	100
	Count	% of all contigs			Count	% of all bins
Contigs with significant hit to nt	960	0.36131		Bins with significant hit to nt	96	0.827586
Contigs with 0 hits	1697	0.63869		Bins with 0 hits	20	0.173913
contig	# of contigs with significant nr hit			Bin	# of contigs with significant nr hit
k99_3295769_flag_0_multi_1_0682_len_3942	10			1	2
k99_3361478_flag_0_multi_1_0044_len_6226	1			2	80
k99_1000888_flag_1_multi_1_0786_len_1002	182			3	226
k99_1004386_flag_0_multi_1_0826_len_1601	27			4	151
k99_1006021_flag_0_multi_1_0160_len_1719	2			5	6
k99_1006324_flag_0_multi_1_0606_len_3334	6			6	578
k99_1006747_flag_0_multi_1_1246_len_1335	5			7	1
k99_1010451_flag_1_multi_1_0000_len_1564	6			8	358
k99_1010763_flag_0_multi_1_1694_len_1020	1			9	3
k99_1019102_flag_0_multi_1_0475_len_3046	1			10	47
k99_1020799_flag_1_multi_1_0294_len_1187	142			11	818
k99_102292_flag_0_multi_1_0444_len_5299	2			12	361
k99_1024551_flag_0_multi_1_0030_len_1786	1			14	51
k99_102744_flag_0_multi_1_0119_len_3304	1			15	8
k99_1046483_flag_0_multi_1_0808_len_1126	1			16	3844
k99_1051160_flag_1_multi_1_1675_len_1126	139			17	0
k99_1055401_flag_0_multi_1_0141_len_1306	168			18	0
k99_1056237_flag_1_multi_1_3524_len_1010	2			19	854
k99_1061886_flag_0_multi_1_1104_len_2544	3			20	76
k99_106473_flag_0_multi_1_1566_len_1274	2			21	49
k99_1065261_flag_0_multi_1_0406_len_3888	1			22	0
k99_1066383_flag_1_multi_1_0000_len_3651	1			23	416
k99_1067249_flag_0_multi_1_0021_len_13799	90			24	214
k99_1072037_flag_0_multi_1_0232_len_3159	2			25	173
k99_1081601_flag_0_multi_1_0219_len_1380	1			26	898
k99_109269_flag_0_multi_1_0358_len_1021	2			27	158
k99_1094972_flag_0_multi_1_0038_len_4572	1			28	468
k99_1102726_flag_0_multi_1_0238_len_1736	4			29	663
k99_1104871_flag_0_multi_1_0211_len_2327	19			30	0
k99_1105560_flag_1_multi_1_0162_len_5793	3			31	80
k99_1108628_flag_0_multi_1_0675_len_3430	11			32	595
k99_1109273_flag_0_multi_1_1783_len_1103	13			33	0
k99_1111884_flag_0_multi_1_0322_len_1247	7			34	118
k99_111371_flag_0_multi_1_1854_len_1442	1			35	4
k99_1113974_flag_1_multi_1_0131_len_1016	1			36	886
k99_1119111_flag_0_multi_1_0965_len_1663	1			38	4
k99_1124623_flag_0_multi_1_0741_len_1813	426			39	0
k99_1125265_flag_0_multi_1_0606_len_1320	3			40	1319
k99_1126051_flag_0_multi_1_0340_len_1039	35			41	1189
k99_1126832_flag_1_multi_1_0000_len_1251	24			42	459
k99_1136599_flag_1_multi_1_0168_len_2248	1			43	77
k99_1140507_flag_1_multi_1_0000_len_1173	1			44	0
k99_1140760_flag_0_multi_1_1213_len_1360	20			45	16
k99_1143187_flag_0_multi_1_2044_len_3529	38			46	0
k99_1146492_flag_0_multi_1_0640_len_2350	1			47	29
k99_1148533_flag_0_multi_1_0281_len_1274	1			48	1
k99_1160639_flag_0_multi_1_1385_len_2229	102			49	47
k99_1162117_flag_0_multi_1_0826_len_1128	10			50	750
k99_1164761_flag_0_multi_1_4169_len_1598	6			51	962
k99_1168016_flag_0_multi_1_3051_len_1020	190			52	396
k99_118127_flag_0_multi_1_0053_len_25198	96			53	130
k99_1182084_flag_0_multi_1_0082_len_2288	6			55	1
k99_1188923_flag_0_multi_1_0165_len_1071	1			56	45
k99_1190941_flag_0_multi_1_0237_len_1239	1			57	59
k99_1191591_flag_1_multi_1_0000_len_1102	1			59	343
k99_1193288_flag_0_multi_1_0740_len_5521	3			60	44
k99_1194532_flag_1_multi_1_0000_len_3238	5			61	2058
k99_1196069_flag_0_multi_1_0861_len_1318	8			63	5
k99_120294_flag_0_multi_1_0357_len_2061	1			64	28
k99_1207402_flag_0_multi_1_1172_len_1422	67			65	83
k99_1214462_flag_0_multi_1_0298_len_2782	2			66	6
k99_1214999_flag_0_multi_1_0209_len_2631	16			67	0
k99_1215739_flag_1_multi_1_0910_len_1033	3			68	18
k99_1215794_flag_1_multi_1_0359_len_3355	4			69	0
k99_1224940_flag_1_multi_1_0035_len_4714	98			70	0
k99_12282_flag_0_multi_1_0065_len_3621	26			72	29
k99_1235493_flag_1_multi_1_0532_len_1170	10			73	209
k99_1238092_flag_1_multi_1_1037_len_1054	2			74	0
k99_1241913_flag_0_multi_1_0950_len_3489	11			75	232101
k99_124708_flag_0_multi_1_0144_len_1701	11			76	0
k99_1248921_flag_0_multi_1_0380_len_1021	1			77	141
k99_1250029_flag_0_multi_1_0726_len_1627	2			78	4
k99_125198_flag_0_multi_1_1433_len_1174	10			79	56
k99_1252659_flag_1_multi_1_0338_len_3593	2			80	73
k99_1266041_flag_0_multi_1_0192_len_1035	2			81	162
k99_1266474_flag_1_multi_1_0156_len_1192	2			82	270
k99_1267600_flag_1_multi_1_0000_len_1773	38			83	0
k99_1274904_flag_0_multi_1_1457_len_1252	1			84	1260
k99_127992_flag_0_multi_1_2094_len_1288	58			85	15
k99_1280790_flag_1_multi_1_0000_len_3284	25			86	148
k99_1281061_flag_1_multi_1_1007_len_1191	22			87	399
k99_1282865_flag_0_multi_1_0165_len_1132	1			88	995
k99_1283559_flag_1_multi_1_0739_len_1317	2			89	1307
k99_1284980_flag_0_multi_1_0041_len_4450	1			90	202
k99_1285302_flag_1_multi_1_0000_len_1559	2			91	0
k99_1287787_flag_0_multi_1_0301_len_1627	9			93	0
k99_129356_flag_0_multi_1_2336_len_1195	46			94	57
k99_1296018_flag_0_multi_1_0550_len_1063	615			96	3
k99_1307469_flag_1_multi_1_0000_len_2216	11			98	87
k99_1309700_flag_0_multi_1_0058_len_3213	1			99	0
k99_1315419_flag_0_multi_1_1069_len_1530	8			100	43
k99_1317576_flag_0_multi_1_0444_len_3390	349			101	196
k99_1321866_flag_0_multi_1_0101_len_1781	1			102	0
k99_1322297_flag_1_multi_1_0000_len_1055	1			104	0
k99_1322997_flag_1_multi_1_0269_len_2587	3			105	39
k99_1327106_flag_0_multi_1_0137_len_1340	29			106	2
k99_1330737_flag_0_multi_1_1064_len_1217	2			107	79
k99_1332910_flag_0_multi_1_3034_len_1381	7			109	32
k99_1338227_flag_0_multi_1_0193_len_7678	86			110	951
k99_133974_flag_0_multi_1_0438_len_1171	3			113	91
k99_1343800_flag_0_multi_1_0554_len_1236	6			114	6
k99_1350914_flag_0_multi_1_0348_len_1104	2			115	116
k99_1355095_flag_0_multi_1_1033_len_1270	44			116	214
k99_1355730_flag_0_multi_1_1416_len_1123	6294			117	97
k99_1357900_flag_1_multi_1_3007_len_1253	27699			119	0
k99_1363120_flag_0_multi_1_0208_len_1351	35			121	1397
k99_1372262_flag_0_multi_1_0845_len_3069	3			122	27
k99_137272_flag_1_multi_1_0000_len_1037	5			123	54
k99_138069_flag_0_multi_1_1494_len_1096	1			124	210
k99_1380919_flag_0_multi_1_0043_len_3095	6			125	1
k99_1381018_flag_1_multi_1_0092_len_19824	2			126	219
k99_1383585_flag_1_multi_1_0000_len_2209	598			127	2
k99_1397662_flag_0_multi_1_1311_len_1625	1			128	1138
k99_1402857_flag_1_multi_1_1540_len_1073	15209			130	373
k99_1406966_flag_1_multi_1_0583_len_1266	161			131	1272
k99_1408750_flag_1_multi_1_0000_len_2163	1			132	81
k99_1409516_flag_1_multi_1_0000_len_1210	3
k99_1410049_flag_0_multi_1_1691_len_1240	16
k99_1414719_flag_0_multi_1_3503_len_1061	5
k99_1420183_flag_0_multi_1_0000_len_1189	1
k99_1421701_flag_0_multi_1_0138_len_1333	1
k99_1425570_flag_0_multi_1_1460_len_1044	3
k99_1429606_flag_0_multi_1_0281_len_1025	134
k99_1436652_flag_0_multi_1_1755_len_1284	2
k99_1438570_flag_1_multi_1_0000_len_1017	1
k99_1446714_flag_0_multi_1_2651_len_1140	7
k99_1449886_flag_0_multi_1_0195_len_3075	8
k99_1451386_flag_1_multi_1_1501_len_1185	70
k99_1456136_flag_1_multi_1_0045_len_3187	24439
k99_1457023_flag_1_multi_1_0192_len_1922	76
k99_1459692_flag_0_multi_1_1658_len_1076	1
k99_1462775_flag_0_multi_1_0149_len_1310	11
k99_1465975_flag_0_multi_1_0617_len_3958	10
k99_146604_flag_3_multi_1_0015_len_72081	220
k99_1468489_flag_1_multi_1_0000_len_1210	16
k99_147844_flag_1_multi_1_0008_len_40225	514
k99_1478760_flag_0_multi_1_1289_len_1061	4
k99_1480357_flag_0_multi_1_1867_len_1561	1
k99_1487234_flag_0_multi_1_4027_len_1003	2
k99_1490665_flag_1_multi_1_0533_len_3438	3
k99_1493680_flag_0_multi_1_0411_len_1365	11
k99_1494688_flag_0_multi_1_0354_len_1794	1
k99_1495189_flag_0_multi_1_0159_len_4072	4
k99_149529_flag_1_multi_1_2343_len_1247	4
k99_1495356_flag_0_multi_1_0195_len_6617	2
k99_149873_flag_0_multi_1_0558_len_1335	30
k99_1499617_flag_1_multi_1_0649_len_1254	12
k99_15010_flag_1_multi_1_0000_len_1243	2
k99_1502050_flag_1_multi_1_1409_len_1192	48
k99_1502370_flag_0_multi_1_4411_len_1033	46
k99_1503019_flag_0_multi_1_1714_len_1441	38
k99_1504125_flag_0_multi_1_0916_len_2272	30
k99_1506410_flag_1_multi_1_1698_len_1147	19
k99_15123_flag_1_multi_1_0040_len_1101	50
k99_1518397_flag_1_multi_1_1109_len_1064	34
k99_1524077_flag_0_multi_1_0038_len_3784	1
k99_1527099_flag_0_multi_1_2939_len_1130	7
k99_152846_flag_0_multi_1_0326_len_3104	6
k99_1534480_flag_0_multi_1_0465_len_1735	188
k99_1535381_flag_1_multi_1_0174_len_1078	1
k99_1536845_flag_1_multi_1_0049_len_3595	1
k99_1537292_flag_0_multi_1_0000_len_1011	7
k99_1538594_flag_1_multi_1_0180_len_1931	9
k99_1541850_flag_0_multi_1_0603_len_1027	31
k99_1545694_flag_1_multi_1_0594_len_1362	261
k99_1551499_flag_1_multi_1_0017_len_3014	1
k99_155924_flag_0_multi_1_0307_len_1335	1
k99_1561074_flag_0_multi_1_0964_len_1074	4
k99_1569694_flag_0_multi_1_0926_len_1049	1
k99_1571244_flag_1_multi_1_1134_len_1087	2
k99_1575481_flag_0_multi_1_0829_len_2875	1
k99_1588280_flag_0_multi_1_1430_len_1085	1
k99_158862_flag_1_multi_1_0540_len_1340	6
k99_1590748_flag_0_multi_1_0030_len_5079	19
k99_1601471_flag_0_multi_1_0672_len_1156	28
k99_1603072_flag_1_multi_1_0588_len_1068	137
k99_1603345_flag_0_multi_1_1635_len_1059	40
k99_160852_flag_0_multi_1_0728_len_1019	24
k99_1613247_flag_0_multi_1_0143_len_1289	1
k99_1615920_flag_0_multi_1_2219_len_1185	3
k99_1616795_flag_0_multi_1_0415_len_1377	1
k99_1618285_flag_0_multi_1_0852_len_1332	18
k99_1621883_flag_0_multi_1_0784_len_1374	3
k99_1625617_flag_0_multi_1_1275_len_2067	3
k99_1628959_flag_0_multi_1_1202_len_1347	52
k99_1629462_flag_1_multi_1_3908_len_1161	16828
k99_163732_flag_0_multi_1_0396_len_1262	33
k99_1638411_flag_1_multi_1_1203_len_1379	23421
k99_1644585_flag_1_multi_1_0000_len_3044	2
k99_164633_flag_0_multi_1_0697_len_1189	7
k99_1648799_flag_0_multi_1_0183_len_1085	1
k99_1650743_flag_1_multi_1_0122_len_4693	1
k99_1655458_flag_1_multi_1_0169_len_2116	16
k99_1661680_flag_0_multi_1_0931_len_1377	201
k99_1661823_flag_0_multi_1_0059_len_1115	9
k99_1665456_flag_1_multi_1_1943_len_1113	4
k99_1665764_flag_0_multi_1_0285_len_1081	3
k99_1670245_flag_0_multi_1_0831_len_1374	2
k99_1677601_flag_1_multi_1_0000_len_1599	28
k99_1683038_flag_0_multi_1_0357_len_1444	1
k99_1688480_flag_1_multi_1_1169_len_1570	13
k99_1689242_flag_0_multi_1_0044_len_1676	4
k99_1693748_flag_0_multi_1_0980_len_1150	2
k99_1694118_flag_0_multi_1_2223_len_1507	3
k99_1695277_flag_0_multi_1_1680_len_1569	4
k99_1695388_flag_0_multi_1_0095_len_12742	1
k99_1696881_flag_1_multi_1_0000_len_1447	264
k99_170697_flag_0_multi_1_0232_len_3756	12
k99_1707492_flag_1_multi_1_0161_len_1468	1287
k99_1708325_flag_0_multi_1_0457_len_2090	18
k99_1715677_flag_1_multi_1_0000_len_1014	7
k99_1717986_flag_1_multi_1_0000_len_1264	58
k99_1720887_flag_0_multi_1_0000_len_10287	1
k99_1732383_flag_1_multi_1_0000_len_1162	3
k99_1733903_flag_0_multi_1_0112_len_2600	4
k99_1736520_flag_0_multi_1_0742_len_1271	8
k99_1738553_flag_0_multi_1_1038_len_1853	5
k99_1739577_flag_0_multi_1_0219_len_1148	3
k99_1741174_flag_0_multi_1_2675_len_1157	2
k99_1750260_flag_1_multi_1_0000_len_1135	1
k99_1753742_flag_0_multi_1_0062_len_6020	1
k99_1757510_flag_0_multi_1_0911_len_1635	1
k99_175853_flag_1_multi_1_0000_len_3056	3
k99_1769142_flag_0_multi_1_1437_len_1073	5
k99_1774684_flag_1_multi_1_0000_len_1023	3
k99_177526_flag_0_multi_1_1540_len_2437	540
k99_1785056_flag_0_multi_1_0092_len_3890	1
k99_1786134_flag_0_multi_1_0354_len_1625	1
k99_1787870_flag_0_multi_1_0344_len_1696	14
k99_1791421_flag_1_multi_1_0000_len_1548	1
k99_1793105_flag_0_multi_1_0078_len_1887	5
k99_1796373_flag_0_multi_1_0032_len_3224	1
k99_1800744_flag_0_multi_1_0922_len_1021	2
k99_1807412_flag_1_multi_1_0000_len_1079	263
k99_1811777_flag_1_multi_1_0634_len_2086	202
k99_1813965_flag_0_multi_1_1186_len_1001	1
k99_1816797_flag_1_multi_1_0000_len_4129	3
k99_1818469_flag_1_multi_1_0000_len_1310	466
k99_1820233_flag_0_multi_1_0066_len_10533	7
k99_1821689_flag_0_multi_1_0293_len_4637	1
k99_1821769_flag_1_multi_1_0000_len_1359	1613
k99_1824613_flag_0_multi_1_0339_len_2312	9
k99_182892_flag_1_multi_1_0000_len_1827	20
k99_1830277_flag_0_multi_1_1040_len_1445	1
k99_1838279_flag_0_multi_1_0161_len_1152	67
k99_1843783_flag_0_multi_1_0000_len_3360	9
k99_1844236_flag_0_multi_1_0393_len_1016	15
k99_1846220_flag_0_multi_1_0417_len_1106	7
k99_1848264_flag_0_multi_1_1602_len_1803	6
k99_1848875_flag_0_multi_1_0492_len_2821	3
k99_1855945_flag_0_multi_1_0279_len_3215	1
k99_1858781_flag_1_multi_1_1385_len_1218	4627
k99_1860400_flag_1_multi_1_0000_len_1237	8
k99_1866657_flag_1_multi_1_0000_len_1043	2
k99_1869350_flag_1_multi_1_0000_len_1176	1
k99_1875069_flag_0_multi_1_1282_len_1261	1
k99_1878410_flag_0_multi_1_0317_len_1424	18
k99_1878967_flag_0_multi_1_2026_len_1116	1
k99_1881237_flag_0_multi_1_2305_len_1127	1
k99_1882102_flag_1_multi_1_2322_len_1421	21186
k99_1882625_flag_0_multi_1_1681_len_1033	3
k99_1888886_flag_0_multi_1_0527_len_2015	4
k99_1894092_flag_0_multi_1_0229_len_5477	1
k99_1895087_flag_1_multi_1_0000_len_2750	1
k99_189668_flag_1_multi_1_0000_len_3260	2
k99_1897036_flag_0_multi_1_0391_len_3114	1
k99_1900271_flag_0_multi_1_0309_len_1036	23
k99_1905440_flag_1_multi_1_2589_len_1138	50
k99_1906814_flag_1_multi_1_0000_len_1271	1
k99_1918131_flag_0_multi_1_0355_len_1734	1
k99_1918711_flag_0_multi_1_1626_len_1052	43
k99_1927969_flag_1_multi_1_0000_len_1030	1
k99_1929485_flag_1_multi_1_0000_len_1684	1
k99_1936087_flag_0_multi_1_0624_len_1461	6
k99_1940181_flag_0_multi_1_0436_len_4048	8
k99_1942226_flag_0_multi_1_0046_len_8949	35
k99_1945330_flag_1_multi_1_0253_len_1485	33
k99_1948094_flag_1_multi_1_0243_len_2235	453
k99_1956367_flag_0_multi_1_0484_len_4711	55
k99_1956542_flag_0_multi_1_1632_len_1110	77
k99_1960811_flag_1_multi_1_0000_len_4298	8
k99_1962813_flag_0_multi_1_0282_len_2046	8
k99_1968462_flag_0_multi_1_0139_len_1318	1
k99_1970939_flag_0_multi_1_0924_len_1170	500
k99_1976141_flag_0_multi_1_0018_len_1768	5
k99_1986130_flag_0_multi_1_0132_len_1390	16
k99_1987679_flag_0_multi_1_1733_len_1080	1
k99_1989717_flag_0_multi_1_1081_len_1422	87
k99_1993354_flag_0_multi_1_0162_len_1271	3
k99_1998713_flag_0_multi_1_0258_len_1183	1
k99_2004190_flag_1_multi_1_0000_len_4819	1
k99_2013683_flag_0_multi_1_0225_len_3211	7
k99_2020052_flag_0_multi_1_3735_len_1368	1
k99_2020985_flag_0_multi_1_0210_len_3194	11
k99_2021984_flag_1_multi_1_0000_len_1821	3
k99_2028081_flag_1_multi_1_0000_len_1038	4
k99_2029018_flag_0_multi_1_0041_len_5175	52
k99_2033164_flag_0_multi_1_0075_len_3688	16
k99_203476_flag_0_multi_1_0721_len_1348	2
k99_2035664_flag_0_multi_1_0513_len_3064	1
k99_2039665_flag_0_multi_1_0757_len_1274	2
k99_2040263_flag_0_multi_1_0257_len_1346	145
k99_2045622_flag_0_multi_1_0546_len_2040	2
k99_2047113_flag_1_multi_1_0000_len_1045	1
k99_2048733_flag_0_multi_1_0948_len_1301	18
k99_2049021_flag_0_multi_1_0148_len_1382	12
k99_2053269_flag_1_multi_1_0000_len_1066	1
k99_2054310_flag_0_multi_1_0091_len_2086	1
k99_2059519_flag_1_multi_1_0000_len_1299	2
k99_206098_flag_0_multi_1_0938_len_1133	5
k99_2073429_flag_0_multi_1_0579_len_1066	5
k99_2075471_flag_0_multi_1_0660_len_1023	9
k99_2082741_flag_0_multi_1_0045_len_8624	1
k99_2086583_flag_0_multi_1_1690_len_1182	2
k99_2088689_flag_0_multi_1_0810_len_1803	1
k99_2097118_flag_0_multi_1_0088_len_3524	3
k99_2107751_flag_0_multi_1_0106_len_2917	1
k99_2125995_flag_1_multi_1_0000_len_1216	3
k99_2130316_flag_1_multi_1_0802_len_1022	35
k99_2132539_flag_0_multi_1_1455_len_1075	36
k99_2139943_flag_1_multi_1_0393_len_3455	3
k99_2141408_flag_0_multi_1_0769_len_1048	5
k99_2149586_flag_1_multi_1_0000_len_1550	161
k99_2161303_flag_1_multi_1_0043_len_4086	5
k99_2163752_flag_0_multi_1_0425_len_1017	11
k99_2166171_flag_1_multi_1_1293_len_1437	104
k99_2167194_flag_1_multi_1_3935_len_1047	10
k99_2172572_flag_1_multi_1_0477_len_1461	6
k99_21807_flag_1_multi_1_0000_len_1156	62
k99_21837_flag_0_multi_1_1123_len_2022	1250
k99_2189149_flag_1_multi_1_0000_len_1011	5
k99_2189383_flag_0_multi_1_0158_len_1425	4
k99_219738_flag_0_multi_1_1699_len_3559	28
k99_2207604_flag_1_multi_1_0000_len_1562	3
k99_2209214_flag_0_multi_1_0249_len_2748	1
k99_2210537_flag_0_multi_1_1666_len_1642	8
k99_2217208_flag_1_multi_1_0928_len_1500	206
k99_2220235_flag_0_multi_1_1318_len_1017	179
k99_2222377_flag_0_multi_1_0415_len_1495	12
k99_2223925_flag_0_multi_1_2394_len_1156	28
k99_2225517_flag_0_multi_1_0298_len_1342	1
k99_2225806_flag_1_multi_1_0000_len_1639	293
k99_2230892_flag_0_multi_1_0151_len_3141	2
k99_2245247_flag_1_multi_1_0000_len_1446	2
k99_2245694_flag_1_multi_1_0000_len_1298	25
k99_2247392_flag_1_multi_1_0000_len_1177	5
k99_2251309_flag_0_multi_1_0366_len_3728	1
k99_2253737_flag_1_multi_1_0000_len_1131	1
k99_2255691_flag_0_multi_1_0189_len_5826	11
k99_2260559_flag_0_multi_1_3493_len_1141	1
k99_2262093_flag_0_multi_1_1042_len_1068	1
k99_2264923_flag_1_multi_1_0000_len_1791	1
k99_2265168_flag_0_multi_1_3392_len_1458	1
k99_2266032_flag_0_multi_1_0902_len_1308	1
k99_226871_flag_0_multi_1_1685_len_1446	1
k99_2269267_flag_1_multi_1_0736_len_1023	9
k99_2273278_flag_0_multi_1_0833_len_1047	15
k99_2274254_flag_0_multi_1_0516_len_1107	20
k99_2275169_flag_1_multi_1_0587_len_1139	6
k99_2278966_flag_0_multi_1_0652_len_1479	8
k99_2296882_flag_0_multi_1_0167_len_1116	151
k99_22976_flag_1_multi_1_0618_len_1183	3
k99_2309930_flag_0_multi_1_0332_len_1573	5
k99_2311569_flag_0_multi_1_0324_len_1273	2
k99_2311966_flag_1_multi_1_0885_len_4338	155
k99_2312452_flag_0_multi_1_1202_len_1214	4
k99_2320368_flag_0_multi_1_0598_len_1119	2
k99_23242_flag_0_multi_1_1562_len_1066	2
k99_2327243_flag_0_multi_1_0043_len_3107	3
k99_233756_flag_0_multi_1_1284_len_1018	8
k99_2343717_flag_1_multi_1_0000_len_6151	1
k99_2344894_flag_0_multi_1_2126_len_1491	170
k99_234697_flag_1_multi_1_0000_len_1074	141
k99_2352625_flag_0_multi_1_0553_len_1401	82
k99_2358617_flag_0_multi_1_0055_len_3561	20
k99_2362330_flag_0_multi_1_0743_len_1930	2
k99_2371582_flag_0_multi_1_0659_len_1737	1
k99_2375357_flag_0_multi_1_0773_len_1445	1
k99_2378180_flag_0_multi_1_0111_len_3711	3
k99_2382042_flag_1_multi_1_0836_len_1511	3273
k99_2383342_flag_0_multi_1_0707_len_1018	1
k99_23890_flag_0_multi_1_0115_len_1485	1
k99_2389688_flag_1_multi_1_0000_len_1241	1
k99_2391408_flag_0_multi_1_0285_len_1045	2
k99_2393814_flag_1_multi_1_0303_len_4165	324
k99_2396682_flag_1_multi_1_0000_len_1036	1
k99_2399463_flag_1_multi_1_0000_len_1567	627
k99_240019_flag_0_multi_1_1745_len_1079	17
k99_2401490_flag_0_multi_1_1596_len_3270	2
k99_2403227_flag_0_multi_1_0655_len_1869	6
k99_2405697_flag_1_multi_1_1620_len_1093	16
k99_2412522_flag_0_multi_1_1089_len_1431	57
k99_2413620_flag_1_multi_1_0000_len_1647	1
k99_2413955_flag_0_multi_1_4410_len_1124	13
k99_2414136_flag_0_multi_1_0809_len_1026	17
k99_2418066_flag_0_multi_1_0186_len_4519	10
k99_2423763_flag_0_multi_1_0126_len_1371	1
k99_2430510_flag_1_multi_1_0000_len_3162	1
k99_2436192_flag_0_multi_1_1363_len_1170	102
k99_244303_flag_0_multi_1_0000_len_1301	1
k99_2443296_flag_1_multi_1_0000_len_1470	1
k99_2445989_flag_0_multi_1_1135_len_1183	1
k99_2454043_flag_1_multi_1_0000_len_1346	79
k99_246714_flag_0_multi_1_2276_len_1013	23
k99_246815_flag_0_multi_1_1541_len_1553	1
k99_2469073_flag_1_multi_1_0000_len_2240	46
k99_2469466_flag_0_multi_1_0813_len_1157	1
k99_2471205_flag_1_multi_1_0041_len_4049	2
k99_2472084_flag_0_multi_1_1305_len_1026	2
k99_2474455_flag_1_multi_1_0000_len_1143	25
k99_2476920_flag_0_multi_1_0876_len_1047	1
k99_2480386_flag_0_multi_1_2070_len_1152	1
k99_2480469_flag_1_multi_1_0483_len_1197	1
k99_2491080_flag_1_multi_1_0000_len_1208	1
k99_2493698_flag_0_multi_1_0120_len_3850	45
k99_2500886_flag_1_multi_1_0851_len_1004	19
k99_2505291_flag_1_multi_1_1588_len_1119	3
k99_2508132_flag_0_multi_1_0421_len_3020	34
k99_2515234_flag_1_multi_1_0000_len_3461	4
k99_2518910_flag_0_multi_1_0667_len_1059	2
k99_2522794_flag_0_multi_1_1263_len_1770	3325
k99_2523078_flag_0_multi_1_3118_len_1196	25
k99_2532441_flag_0_multi_1_1565_len_1262	210
k99_2534272_flag_0_multi_1_0058_len_3034	1
k99_2538382_flag_0_multi_1_0257_len_1268	1
k99_2539188_flag_0_multi_1_0069_len_3729	26
k99_2543894_flag_1_multi_1_0000_len_8619	4
k99_2549954_flag_1_multi_1_0054_len_3254	2
k99_2550010_flag_0_multi_1_0491_len_3194	1
k99_255125_flag_0_multi_1_0126_len_1844	14
k99_2553340_flag_1_multi_1_0876_len_1183	3
k99_2555940_flag_0_multi_1_0390_len_1254	2
k99_2558460_flag_1_multi_1_0153_len_1277	2
k99_2558532_flag_0_multi_1_0748_len_3629	141
k99_256086_flag_1_multi_1_0267_len_1036	2
k99_2568328_flag_0_multi_1_1848_len_1349	2
k99_2571817_flag_0_multi_1_0039_len_4183	1
k99_2578305_flag_1_multi_1_0818_len_1883	2
k99_2583202_flag_0_multi_1_0023_len_7489	1
k99_2583875_flag_0_multi_1_1161_len_1150	2
k99_2594391_flag_1_multi_1_0000_len_1220	62
k99_2595130_flag_0_multi_1_2064_len_3243	4
k99_2598553_flag_1_multi_1_0000_len_1110	1
k99_2602435_flag_0_multi_1_2954_len_1365	1
k99_2608594_flag_0_multi_1_2599_len_1342	2
k99_2609311_flag_1_multi_1_0939_len_1036	2
k99_2613633_flag_0_multi_1_0000_len_1449	1
k99_2617970_flag_0_multi_1_0000_len_3155	3
k99_2625433_flag_0_multi_1_0227_len_1643	11
k99_2640643_flag_1_multi_1_0000_len_1370	1
k99_2641631_flag_1_multi_1_0079_len_3010	351
k99_2641729_flag_1_multi_1_0033_len_5512	2
k99_2642130_flag_0_multi_1_0075_len_6514	2
k99_2647692_flag_1_multi_1_1374_len_1140	4
k99_2655890_flag_0_multi_1_0843_len_2401	1
k99_2662462_flag_0_multi_1_0267_len_1824	2
k99_2670567_flag_0_multi_1_0028_len_6231	1
k99_2678398_flag_0_multi_1_0336_len_4060	6
k99_267913_flag_0_multi_1_2483_len_1601	96
k99_2680633_flag_1_multi_1_0000_len_1056	4
k99_2680649_flag_0_multi_1_0522_len_1287	13
k99_2682662_flag_0_multi_1_0057_len_3230	1
k99_2682879_flag_0_multi_1_0285_len_1714	19
k99_268298_flag_0_multi_1_0603_len_1161	1
k99_2694103_flag_0_multi_1_0627_len_3400	2
k99_2697015_flag_0_multi_1_0443_len_1520	7
k99_2701664_flag_1_multi_1_0000_len_1936	1
k99_2704915_flag_0_multi_1_0163_len_5309	1
k99_2708640_flag_1_multi_1_0589_len_1134	41
k99_2711292_flag_1_multi_1_0000_len_1657	1
k99_2712465_flag_1_multi_1_0000_len_1119	47
k99_2715291_flag_1_multi_1_0000_len_3206	1
k99_272330_flag_1_multi_1_0000_len_1104	3
k99_2726421_flag_0_multi_1_0071_len_4901	3
k99_2740308_flag_1_multi_1_0907_len_1268	22
k99_2741365_flag_1_multi_1_0000_len_5443	2
k99_2745264_flag_0_multi_1_0292_len_1538	5
k99_2745397_flag_0_multi_1_0200_len_3851	1
k99_2748076_flag_3_multi_1_0000_len_50278	99
k99_2749167_flag_1_multi_1_0000_len_1253	11
k99_2751049_flag_1_multi_1_0258_len_3704	76
k99_275555_flag_0_multi_1_0706_len_1502	1
k99_2756702_flag_0_multi_1_0584_len_7395	6
k99_2762151_flag_1_multi_1_0000_len_5072	1
k99_2769778_flag_1_multi_1_0000_len_1273	1
k99_2772581_flag_1_multi_1_0000_len_1243	1
k99_277672_flag_0_multi_1_3021_len_1059	55
k99_2778332_flag_1_multi_1_0856_len_1115	53
k99_2780430_flag_0_multi_1_2776_len_1068	13
k99_2781317_flag_0_multi_1_0013_len_13532	2
k99_2781635_flag_1_multi_1_1057_len_1130	3
k99_2782372_flag_0_multi_1_0000_len_1704	19
k99_2786084_flag_1_multi_1_0000_len_1009	1
k99_2788629_flag_0_multi_1_0317_len_1422	1
k99_279480_flag_0_multi_1_0436_len_3334	86
k99_2796138_flag_1_multi_1_0473_len_1283	2
k99_2801715_flag_3_multi_1_0000_len_121503	52
k99_2804586_flag_0_multi_1_1346_len_1028	5
k99_280740_flag_1_multi_1_0000_len_3476	27
k99_2808043_flag_0_multi_1_0954_len_1179	12
k99_2808272_flag_0_multi_1_0028_len_3730	1
k99_2811363_flag_1_multi_1_0137_len_4029	3
k99_2814219_flag_0_multi_1_0745_len_1872	2
k99_2814245_flag_1_multi_1_0048_len_3017	2
k99_2814952_flag_1_multi_1_0280_len_1028	1
k99_2821835_flag_0_multi_1_1551_len_1034	1
k99_2821871_flag_1_multi_1_0000_len_1946	93
k99_2822393_flag_1_multi_1_1652_len_1092	80
k99_2824420_flag_0_multi_1_0294_len_1119	1
k99_2829884_flag_0_multi_1_0973_len_1003	10
k99_2831608_flag_0_multi_1_1669_len_1004	500
k99_284761_flag_0_multi_1_0242_len_3072	5
k99_2847896_flag_0_multi_1_1781_len_1222	2
k99_2849496_flag_0_multi_1_0152_len_1285	1
k99_285381_flag_0_multi_1_0161_len_1215	1
k99_2855067_flag_1_multi_1_0210_len_1768	1
k99_2857126_flag_0_multi_1_1500_len_1539	2
k99_2857512_flag_0_multi_1_1903_len_3862	6
k99_2861128_flag_1_multi_1_0000_len_1195	2
k99_2863079_flag_0_multi_1_0839_len_3079	1
k99_2871726_flag_3_multi_1_0633_len_1457	8533
k99_2874906_flag_0_multi_1_0831_len_2145	5
k99_2884764_flag_0_multi_1_0171_len_1033	6
k99_2886903_flag_0_multi_1_0671_len_1127	46
k99_2888565_flag_0_multi_1_3125_len_1363	2
k99_289823_flag_1_multi_1_0000_len_1033	3
k99_2898744_flag_1_multi_1_0000_len_1496	14
k99_2908012_flag_1_multi_1_0000_len_1049	7
k99_2910438_flag_0_multi_1_0116_len_3112	3
k99_2911631_flag_1_multi_1_0893_len_1387	1
k99_291374_flag_0_multi_1_4152_len_1573	29
k99_291733_flag_1_multi_1_0689_len_1028	3
k99_2923907_flag_0_multi_1_0154_len_1073	9
k99_2924387_flag_1_multi_1_0183_len_4405	4
k99_2928056_flag_0_multi_1_0931_len_1119	6711
k99_2928595_flag_0_multi_1_4573_len_1212	10
k99_2932339_flag_0_multi_1_0677_len_1222	6
k99_2933253_flag_1_multi_1_0000_len_5034	1
k99_2934820_flag_0_multi_1_0364_len_1089	1
k99_2935536_flag_1_multi_1_0085_len_12734	4
k99_2935820_flag_1_multi_1_0027_len_3112	1
k99_2939962_flag_0_multi_1_0072_len_6339	6
k99_2957788_flag_0_multi_1_0144_len_1280	1
k99_296122_flag_0_multi_1_0370_len_1966	8
k99_2961_flag_1_multi_1_1228_len_1223	1
k99_2963469_flag_1_multi_1_1177_len_2265	27
k99_2969248_flag_0_multi_1_1275_len_4429	63
k99_2974829_flag_1_multi_1_0124_len_1224	39
k99_2977317_flag_0_multi_1_0000_len_1194	5
k99_2981144_flag_1_multi_1_5213_len_1016	35
k99_2985248_flag_1_multi_1_0000_len_1029	2
k99_2986107_flag_0_multi_1_2021_len_1034	10
k99_2988026_flag_0_multi_1_0927_len_1534	9
k99_2989086_flag_1_multi_1_0717_len_1047	18
k99_2991960_flag_0_multi_1_0358_len_1161	2
k99_2992193_flag_0_multi_1_0161_len_1033	1
k99_2993455_flag_0_multi_1_0709_len_1129	19
k99_2995850_flag_0_multi_1_0623_len_1848	3
k99_2996315_flag_0_multi_1_1351_len_1143	26
k99_2997314_flag_0_multi_1_0460_len_2514	8
k99_3001159_flag_0_multi_1_0549_len_1009	38
k99_3001672_flag_0_multi_1_0121_len_3992	20
k99_3007386_flag_1_multi_1_0165_len_1069	1
k99_3009280_flag_0_multi_1_0194_len_1028	151
k99_3010688_flag_1_multi_1_0752_len_1149	1
k99_3011482_flag_0_multi_1_0000_len_1325	1
k99_301375_flag_0_multi_1_0076_len_6640	3
k99_3015781_flag_0_multi_1_0303_len_3562	1
k99_3025806_flag_0_multi_1_0096_len_1354	1
k99_3025832_flag_1_multi_1_0000_len_1091	8
k99_3026875_flag_1_multi_1_0037_len_3573	4
k99_3028213_flag_0_multi_1_1935_len_1081	20
k99_3034550_flag_0_multi_1_1243_len_1032	1
k99_3039005_flag_0_multi_1_0594_len_1194	1
k99_3041550_flag_1_multi_1_0200_len_1100	6
k99_3042595_flag_0_multi_1_0349_len_1131	4
k99_3046533_flag_0_multi_1_0367_len_1106	2
k99_3048161_flag_1_multi_1_0090_len_1549	22
k99_3050688_flag_0_multi_1_0337_len_1079	530
k99_3051496_flag_1_multi_1_0000_len_3654	1
k99_3055430_flag_0_multi_1_0051_len_1087	150
k99_3056267_flag_1_multi_1_0000_len_1317	54
k99_3057547_flag_0_multi_1_0278_len_1823	34
k99_3060027_flag_0_multi_1_0141_len_1304	5
k99_307339_flag_1_multi_1_0298_len_17070	147
k99_3073896_flag_0_multi_1_0100_len_3515	1
k99_3075994_flag_1_multi_1_0000_len_2818	1
k99_3079689_flag_0_multi_1_0485_len_1150	3
k99_3095713_flag_0_multi_1_0079_len_4001	1
k99_3104253_flag_0_multi_1_0000_len_1156	9
k99_3106235_flag_0_multi_1_0328_len_3304	3
k99_3108507_flag_1_multi_1_0971_len_1562	3
k99_311333_flag_0_multi_1_0162_len_1213	231
k99_31135_flag_0_multi_1_0635_len_1075	2
k99_3133891_flag_1_multi_1_0000_len_1079	1
k99_3134933_flag_0_multi_1_0044_len_4221	70
k99_3139968_flag_0_multi_1_1340_len_1114	3
k99_3143886_flag_0_multi_1_0117_len_1464	15
k99_3152607_flag_0_multi_1_1062_len_1069	1
k99_3155190_flag_1_multi_1_0000_len_1011	14
k99_3159646_flag_0_multi_1_0834_len_1142	17
k99_3163178_flag_0_multi_1_0678_len_1014	1
k99_3163813_flag_1_multi_1_0000_len_1326	1
k99_3167505_flag_0_multi_1_0000_len_1442	2
k99_316771_flag_1_multi_1_0000_len_5403	1
k99_3168656_flag_0_multi_1_1426_len_1242	18
k99_3182775_flag_0_multi_1_1305_len_1731	245
k99_3185913_flag_0_multi_1_0474_len_1260	7
k99_318896_flag_1_multi_1_0000_len_1059	17
k99_3193117_flag_0_multi_1_0605_len_1141	16
k99_3197829_flag_0_multi_1_0736_len_1336	1
k99_3206616_flag_0_multi_1_1658_len_1094	9
k99_3207777_flag_1_multi_1_0000_len_2893	91
k99_3212519_flag_1_multi_1_0628_len_1310	33
k99_3225232_flag_0_multi_1_0249_len_2344	32
k99_3229353_flag_0_multi_1_0117_len_1129	2
k99_3229363_flag_0_multi_1_1363_len_1038	2
k99_3231520_flag_0_multi_1_2845_len_1199	4
k99_3236914_flag_0_multi_1_0418_len_5477	13
k99_3239969_flag_1_multi_1_0000_len_1515	7
k99_3245362_flag_0_multi_1_0321_len_1313	1
k99_3246293_flag_0_multi_1_0241_len_1052	10
k99_3248213_flag_0_multi_1_3412_len_1113	1
k99_3249685_flag_0_multi_1_0226_len_1469	3
k99_3253887_flag_1_multi_1_0000_len_1002	11
k99_3254543_flag_0_multi_1_0213_len_3338	12
k99_3255600_flag_0_multi_1_0138_len_1328	354
k99_3256194_flag_1_multi_1_2856_len_1223	517
k99_3258834_flag_1_multi_1_0000_len_1095	1599
k99_3264844_flag_0_multi_1_0105_len_1820	1
k99_3265098_flag_0_multi_1_0236_len_1030	1
k99_3265247_flag_1_multi_1_0000_len_1111	7
k99_3267648_flag_1_multi_1_1525_len_1063	72
k99_3268849_flag_0_multi_1_1650_len_1432	2
k99_3268902_flag_0_multi_1_3386_len_1354	1
k99_327042_flag_0_multi_1_2298_len_1026	8
k99_3276572_flag_0_multi_1_0170_len_2279	1
k99_3278463_flag_1_multi_1_0000_len_1084	1
k99_3286272_flag_0_multi_1_0185_len_1074	5
k99_3290131_flag_1_multi_1_0000_len_1066	3
k99_3295776_flag_0_multi_1_1353_len_1171	2
k99_3297220_flag_0_multi_1_0360_len_1043	1
k99_3298195_flag_0_multi_1_0493_len_1114	2
k99_329995_flag_0_multi_1_1021_len_3174	57
k99_3300618_flag_0_multi_1_0492_len_1217	11
k99_3307189_flag_1_multi_1_0000_len_1274	1
k99_3308824_flag_0_multi_1_0199_len_1004	19
k99_3309522_flag_0_multi_1_0045_len_4101	6
k99_3321366_flag_0_multi_1_2782_len_1066	3
k99_3337258_flag_1_multi_1_0113_len_2232	21
k99_3339403_flag_1_multi_1_0000_len_1499	8
k99_3339431_flag_1_multi_1_0000_len_1377	18
k99_3341657_flag_1_multi_1_0000_len_1008	37
k99_3342944_flag_1_multi_1_0000_len_1015	8
k99_3344271_flag_0_multi_1_1190_len_1250	2
k99_3351498_flag_0_multi_1_0282_len_1162	36
k99_3355450_flag_0_multi_1_0231_len_1530	4
k99_3359659_flag_1_multi_1_0000_len_1115	20
k99_3361180_flag_1_multi_1_2607_len_1595	4
k99_3362209_flag_0_multi_1_2458_len_1047	271
k99_3371078_flag_1_multi_1_0000_len_1427	385
k99_3372683_flag_1_multi_1_0000_len_4457	2
k99_3373746_flag_1_multi_1_0000_len_3481	504
k99_3377396_flag_0_multi_1_0234_len_1080	9
k99_3378760_flag_0_multi_1_0064_len_2595	29
k99_3385606_flag_1_multi_1_0000_len_1118	2
k99_33856_flag_0_multi_1_0902_len_1030	24
k99_3388504_flag_0_multi_1_1451_len_1002	1
k99_3396172_flag_0_multi_1_0150_len_1165	1
k99_3399265_flag_1_multi_1_0545_len_1054	13
k99_340628_flag_0_multi_1_0524_len_3211	25
k99_341532_flag_0_multi_1_0823_len_1023	2
k99_3420946_flag_0_multi_1_1014_len_1647	1
k99_3423049_flag_1_multi_1_0435_len_4234	2
k99_3432355_flag_0_multi_1_0405_len_3875	1
k99_3437164_flag_1_multi_1_1084_len_1095	124
k99_3437935_flag_0_multi_1_0716_len_3100	40
k99_3438970_flag_0_multi_1_0192_len_1035	1
k99_3439207_flag_0_multi_1_0153_len_3176	13
k99_3444320_flag_1_multi_1_0000_len_1206	40
k99_3445511_flag_1_multi_1_0537_len_1067	13
k99_3456944_flag_0_multi_1_0640_len_1364	184
k99_345945_flag_1_multi_1_1534_len_1051	1
k99_3472846_flag_0_multi_1_0874_len_1106	8
k99_3480833_flag_1_multi_1_0000_len_1286	107
k99_3492761_flag_1_multi_1_0000_len_3708	1
k99_3501062_flag_0_multi_1_0023_len_22631	14
k99_3507507_flag_0_multi_1_0168_len_1113	2
k99_3507616_flag_0_multi_1_0000_len_1555	1
k99_3511837_flag_0_multi_1_0065_len_6733	2
k99_3519421_flag_1_multi_1_4629_len_1136	72
k99_3525222_flag_1_multi_1_1526_len_1056	2
k99_3535431_flag_0_multi_1_0140_len_1382	7
k99_3538559_flag_1_multi_1_0000_len_1050	8
k99_3538895_flag_1_multi_1_0031_len_1066	4
k99_3538981_flag_0_multi_1_0157_len_1373	24
k99_3550064_flag_0_multi_1_0192_len_1975	8
k99_355268_flag_0_multi_1_0534_len_2532	1
k99_3557163_flag_0_multi_1_0915_len_1093	12
k99_3558141_flag_0_multi_1_0000_len_1745	13229
k99_357902_flag_0_multi_1_2419_len_1149	1
k99_358133_flag_1_multi_1_0810_len_1013	1
k99_3584496_flag_0_multi_1_0284_len_1226	2
k99_3584879_flag_0_multi_1_0139_len_2400	2
k99_3586592_flag_0_multi_1_1376_len_1015	27
k99_359688_flag_1_multi_1_1623_len_1134	6
k99_3600197_flag_0_multi_1_1186_len_1069	2
k99_3602761_flag_1_multi_1_0000_len_1019	1
k99_3606640_flag_0_multi_1_0074_len_1043	1817
k99_3608415_flag_0_multi_1_0426_len_5496	521
k99_3632462_flag_0_multi_1_0233_len_3580	1
k99_3637439_flag_0_multi_1_0027_len_6766	113
k99_3656518_flag_0_multi_1_0309_len_1650	1
k99_3664419_flag_0_multi_1_0038_len_20368	56
k99_3666811_flag_0_multi_1_0411_len_2290	1
k99_367391_flag_1_multi_1_0203_len_1082	138
k99_3674349_flag_1_multi_1_0000_len_1072	35
k99_367479_flag_0_multi_1_1026_len_4320	13
k99_3675301_flag_0_multi_1_0159_len_1802	2
k99_367607_flag_1_multi_1_0304_len_2168	3
k99_3679189_flag_0_multi_1_1918_len_1048	5
k99_3684332_flag_0_multi_1_0336_len_1172	1
k99_3690701_flag_0_multi_1_0895_len_1071	7
k99_3690928_flag_0_multi_1_0319_len_1853	6
k99_369846_flag_0_multi_1_0000_len_1065	3
k99_3721160_flag_0_multi_1_0348_len_5036	2
k99_3724685_flag_1_multi_1_2361_len_3077	15
k99_3729645_flag_1_multi_1_1312_len_1189	5
k99_374594_flag_1_multi_1_0877_len_1638	5092
k99_3748746_flag_0_multi_1_0278_len_1720	100
k99_3755020_flag_0_multi_1_0102_len_1280	15
k99_3757331_flag_0_multi_1_1117_len_2257	1
k99_3760133_flag_0_multi_1_0000_len_3914	1
k99_376840_flag_1_multi_1_1503_len_1157	599
k99_3772101_flag_1_multi_1_1800_len_1060	2
k99_3775836_flag_0_multi_1_0294_len_1189	1
k99_3776997_flag_0_multi_1_0305_len_1312	1
k99_3781455_flag_1_multi_1_0000_len_1756	9
k99_3782230_flag_0_multi_1_1161_len_1296	1
k99_379295_flag_0_multi_1_0123_len_3595	7
k99_3794824_flag_1_multi_1_0000_len_1089	3
k99_3797954_flag_1_multi_1_0000_len_1035	93
k99_3800803_flag_0_multi_1_0352_len_1378	36
k99_3803476_flag_0_multi_1_1199_len_1300	24
k99_3807418_flag_1_multi_1_1280_len_1107	106
k99_3811432_flag_0_multi_1_0047_len_3073	17
k99_382226_flag_0_multi_1_2674_len_1778	21
k99_38232_flag_1_multi_1_0193_len_5075	272
k99_3823928_flag_0_multi_1_1681_len_1015	14
k99_3826645_flag_1_multi_1_0000_len_1066	9524
k99_383248_flag_0_multi_1_0000_len_2243	86
k99_3833638_flag_0_multi_1_0288_len_3187	7
k99_3837970_flag_1_multi_1_0842_len_1108	92
k99_3843_flag_0_multi_1_1381_len_1525	101
k99_3845108_flag_0_multi_1_0685_len_1398	42
k99_3848832_flag_1_multi_1_0000_len_1081	14
k99_3853744_flag_1_multi_1_0000_len_1014	1
k99_3854759_flag_0_multi_1_0259_len_1336	3
k99_3856370_flag_0_multi_1_1974_len_1735	6
k99_3856864_flag_1_multi_1_1468_len_1141	13
k99_3864295_flag_0_multi_1_0000_len_1787	1
k99_3867210_flag_1_multi_1_1228_len_1166	10315
k99_3871076_flag_0_multi_1_0028_len_4081	1
k99_3880145_flag_0_multi_1_0510_len_1492	10
k99_3880692_flag_0_multi_1_0292_len_1160	3
k99_388225_flag_0_multi_1_0017_len_8406	1
k99_3894103_flag_1_multi_1_0000_len_1440	65
k99_3895835_flag_0_multi_1_1783_len_2214	77
k99_3897070_flag_1_multi_1_0000_len_1304	1
k99_3897392_flag_0_multi_1_0822_len_1401	6
k99_3905997_flag_0_multi_1_1553_len_1567	43
k99_3915772_flag_1_multi_1_0343_len_1061	1303
k99_3919282_flag_0_multi_1_0000_len_1057	1
k99_3921577_flag_1_multi_1_0000_len_1545	46
k99_3932783_flag_0_multi_1_0357_len_1052	5
k99_3952249_flag_1_multi_1_0000_len_1096	2
k99_3965770_flag_1_multi_1_1009_len_1080	94
k99_3972105_flag_0_multi_1_0660_len_1265	1
k99_397323_flag_0_multi_1_0392_len_1119	2
k99_3973531_flag_0_multi_1_0880_len_1110	7
k99_3973778_flag_0_multi_1_0116_len_3025	4
k99_3974831_flag_0_multi_1_1466_len_1197	41
k99_3978563_flag_0_multi_1_0064_len_3242	8
k99_3984772_flag_1_multi_1_0000_len_1397	32
k99_3985998_flag_1_multi_1_0000_len_1017	1
k99_3990275_flag_1_multi_1_0000_len_1275	21
k99_3992411_flag_1_multi_1_0206_len_1022	6
k99_3992422_flag_0_multi_1_0433_len_2016	2
k99_3995314_flag_0_multi_1_1927_len_1064	1
k99_4002717_flag_1_multi_1_0014_len_12590	707
k99_4008197_flag_1_multi_1_0000_len_1209	4896
k99_4014163_flag_0_multi_1_0501_len_3210	28
k99_4015704_flag_0_multi_1_0000_len_3703	2
k99_4017475_flag_1_multi_1_0967_len_1371	2
k99_4028388_flag_0_multi_1_0118_len_1289	16
k99_4028660_flag_1_multi_1_0098_len_3760	1
k99_4033006_flag_0_multi_1_0392_len_1730	34
k99_405490_flag_1_multi_1_0000_len_1776	47
k99_409014_flag_1_multi_1_0000_len_5679	1
k99_413396_flag_1_multi_1_0000_len_2414	270
k99_417702_flag_1_multi_1_0035_len_4690	2
k99_417843_flag_0_multi_1_1646_len_1059	2
k99_419419_flag_0_multi_1_0794_len_1295	1
k99_420285_flag_1_multi_1_0182_len_4986	18
k99_42337_flag_1_multi_1_2216_len_1015	22
k99_427038_flag_0_multi_1_0351_len_9508	108
k99_427723_flag_1_multi_1_0067_len_1301	1946
k99_43277_flag_0_multi_1_0693_len_1181	4
k99_438298_flag_0_multi_1_0299_len_5281	2
k99_442651_flag_0_multi_1_0258_len_3435	4
k99_443922_flag_0_multi_1_0260_len_1368	2
k99_446707_flag_0_multi_1_0000_len_9386	1
k99_447374_flag_1_multi_1_0000_len_1537	46
k99_448973_flag_0_multi_1_0140_len_1386	3
k99_451793_flag_0_multi_1_0584_len_3471	2
k99_453973_flag_0_multi_1_1394_len_1096	3
k99_454539_flag_1_multi_1_0000_len_1296	2
k99_460155_flag_1_multi_1_0227_len_1026	2
k99_463171_flag_0_multi_1_1173_len_1028	1
k99_477673_flag_1_multi_1_0852_len_1014	30
k99_486357_flag_0_multi_1_1788_len_1050	1
k99_4882_flag_0_multi_1_2840_len_1011	1
k99_494982_flag_0_multi_1_0321_len_3838	98
k99_506022_flag_1_multi_1_0000_len_1363	20
k99_508021_flag_0_multi_1_0337_len_1166	9
k99_508288_flag_1_multi_1_0000_len_1059	1
k99_510370_flag_0_multi_1_1290_len_1076	6
k99_510781_flag_0_multi_1_0620_len_1729	2
k99_512789_flag_0_multi_1_0432_len_4245	1
k99_521381_flag_0_multi_1_0783_len_1044	3
k99_524781_flag_0_multi_1_0352_len_1009	1
k99_527305_flag_0_multi_1_0751_len_1178	12
k99_540936_flag_1_multi_1_0000_len_1237	1
k99_543629_flag_0_multi_1_0474_len_3139	35
k99_554514_flag_0_multi_1_0074_len_3479	6
k99_556000_flag_0_multi_1_2233_len_1017	3
k99_556692_flag_0_multi_1_0601_len_3611	1
k99_560107_flag_1_multi_1_0873_len_4418	4
k99_564236_flag_1_multi_1_0640_len_2038	4
k99_56751_flag_1_multi_1_3080_len_1138	2
k99_571127_flag_0_multi_1_0890_len_1032	26
k99_573395_flag_0_multi_1_1709_len_1158	36
k99_576702_flag_1_multi_1_1708_len_1399	10
k99_577655_flag_0_multi_1_0048_len_16930	12
k99_580516_flag_1_multi_1_0000_len_3902	12
k99_58920_flag_0_multi_1_0108_len_37224	1
k99_591511_flag_0_multi_1_0201_len_3188	46
k99_604200_flag_0_multi_1_5016_len_1040	1
k99_605068_flag_0_multi_1_0518_len_1102	23
k99_605620_flag_0_multi_1_1541_len_2052	23
k99_61103_flag_1_multi_1_0000_len_1207	2
k99_612376_flag_1_multi_1_0000_len_1027	8
k99_624039_flag_0_multi_1_1634_len_1384	4
k99_625838_flag_0_multi_1_0698_len_1188	4
k99_62684_flag_0_multi_1_1434_len_1494	182
k99_627643_flag_0_multi_1_0294_len_1256	1
k99_628933_flag_1_multi_1_0000_len_1143	1
k99_629231_flag_0_multi_1_1123_len_1764	4
k99_632487_flag_0_multi_1_0389_len_2334	2
k99_635628_flag_1_multi_1_0000_len_1236	1
k99_637380_flag_0_multi_1_0888_len_1710	24
k99_642007_flag_0_multi_1_1705_len_1477	7
k99_642344_flag_0_multi_1_0585_len_2115	130
k99_647059_flag_0_multi_1_0149_len_11614	30
k99_64759_flag_0_multi_1_5512_len_1066	2
k99_648540_flag_0_multi_1_0343_len_1498	172
k99_650591_flag_1_multi_1_0000_len_1220	1
k99_655286_flag_0_multi_1_0376_len_1963	16
k99_655865_flag_0_multi_1_2454_len_1142	1
k99_657228_flag_1_multi_1_0162_len_2328	16
k99_663640_flag_0_multi_1_0626_len_1106	4
k99_664441_flag_0_multi_1_0327_len_1077	9
k99_669590_flag_1_multi_1_0000_len_1498	3
k99_682021_flag_0_multi_1_0105_len_3709	9
k99_683035_flag_0_multi_1_1791_len_2198	178
k99_698351_flag_1_multi_1_1264_len_1072	77
k99_699224_flag_1_multi_1_0120_len_3093	1
k99_708878_flag_0_multi_1_2093_len_1561	29
k99_712016_flag_0_multi_1_0848_len_1066	1
k99_712358_flag_0_multi_1_1183_len_1198	2
k99_712443_flag_0_multi_1_0391_len_3452	2
k99_71661_flag_0_multi_1_0141_len_1377	2
k99_720465_flag_0_multi_1_1351_len_1971	158
k99_724421_flag_0_multi_1_0302_len_5732	16
k99_72452_flag_0_multi_1_0581_len_1098	2
k99_7313_flag_0_multi_1_0224_len_3857	9
k99_732954_flag_0_multi_1_0000_len_6188	7
k99_736355_flag_0_multi_1_0169_len_4190	1
k99_738038_flag_0_multi_1_1364_len_1184	16
k99_74098_flag_0_multi_1_0361_len_1014	3
k99_743034_flag_0_multi_1_2809_len_1053	2
k99_743768_flag_0_multi_1_0405_len_1753	7
k99_745228_flag_0_multi_1_1938_len_2132	1
k99_745845_flag_1_multi_1_0000_len_1074	634
k99_746621_flag_0_multi_1_0935_len_1693	1
k99_746817_flag_1_multi_1_0000_len_3891	1
k99_74846_flag_1_multi_1_0107_len_6942	57
k99_74995_flag_1_multi_1_0000_len_1006	64
k99_751347_flag_0_multi_1_0735_len_3284	2
k99_755481_flag_1_multi_1_0000_len_1040	4
k99_762287_flag_1_multi_1_1418_len_1030	1
k99_767804_flag_0_multi_1_0161_len_15767	12
k99_771163_flag_0_multi_1_1175_len_1401	1
k99_776755_flag_1_multi_1_0000_len_1503	1
k99_779475_flag_1_multi_1_0000_len_1312	1
k99_787146_flag_0_multi_1_0314_len_1247	2
k99_788815_flag_1_multi_1_0000_len_1078	1
k99_79666_flag_0_multi_1_0247_len_3547	130
k99_806676_flag_0_multi_1_0620_len_1132	5
k99_813842_flag_0_multi_1_1763_len_1398	8
k99_813852_flag_0_multi_1_0110_len_1651	3
k99_8160_flag_1_multi_1_0000_len_1105	6
k99_818686_flag_0_multi_1_0500_len_1440	1
k99_836068_flag_0_multi_1_0164_len_1016	1
k99_83657_flag_0_multi_1_0676_len_1194	4
k99_837227_flag_0_multi_1_0110_len_1729	1
k99_84245_flag_0_multi_1_0801_len_1260	1
k99_848115_flag_1_multi_1_0000_len_3639	7
k99_859017_flag_0_multi_1_0493_len_1641	42
k99_859366_flag_0_multi_1_0088_len_8988	35
k99_860300_flag_0_multi_1_0783_len_4021	1
k99_86849_flag_1_multi_1_0474_len_1406	7
k99_869437_flag_0_multi_1_0746_len_1239	28
k99_873096_flag_0_multi_1_0280_len_1814	4
k99_881987_flag_0_multi_1_1477_len_1020	1
k99_883071_flag_0_multi_1_0609_len_1430	1
k99_89443_flag_0_multi_1_1637_len_1571	501
k99_895922_flag_0_multi_1_0258_len_3081	3
k99_898864_flag_0_multi_1_0578_len_2295	1
k99_909287_flag_0_multi_1_0435_len_3567	56
k99_910725_flag_0_multi_1_0000_len_2441	468
k99_911071_flag_1_multi_1_0000_len_1216	7
k99_915228_flag_0_multi_1_3198_len_1400	10
k99_919459_flag_0_multi_1_0466_len_4215	2
k99_922503_flag_0_multi_1_1124_len_1940	67
k99_92376_flag_0_multi_1_2327_len_1513	96
k99_927052_flag_0_multi_1_3324_len_1182	7
k99_930448_flag_0_multi_1_2253_len_1497	2
k99_933552_flag_0_multi_1_0260_len_1601	2
k99_935143_flag_1_multi_1_1379_len_2297	269
k99_935653_flag_0_multi_1_0452_len_2357	1
k99_935825_flag_1_multi_1_0000_len_1428	1
k99_936535_flag_1_multi_1_0000_len_1155	7
k99_940105_flag_0_multi_1_0949_len_1047	23
k99_941587_flag_0_multi_1_1185_len_1340	3
k99_941635_flag_1_multi_1_2128_len_1410	15
k99_945488_flag_1_multi_1_0000_len_1280	1
k99_946968_flag_0_multi_1_0588_len_1272	11
k99_947091_flag_0_multi_1_1255_len_1015	108
k99_949243_flag_1_multi_1_0058_len_1138	17600
k99_95051_flag_0_multi_1_0249_len_2144	27
k99_954160_flag_1_multi_1_0000_len_1446	2
k99_95962_flag_0_multi_1_0491_len_1096	59
k99_962297_flag_1_multi_1_1815_len_1256	18
k99_962949_flag_0_multi_1_0452_len_2863	1
k99_965178_flag_0_multi_1_1630_len_2412	1
k99_972690_flag_1_multi_1_0660_len_1054	1
k99_981029_flag_1_multi_1_0000_len_1185	1
k99_984881_flag_0_multi_1_2015_len_1166	1
k99_998171_flag_0_multi_1_0567_len_3029	29

## Sheet: blastp nr hits
Evalue max	1e-05
Score minimum	50
	Count	% of all contigs			Count	% of all bins
Contigs with significant hit to nr	2442	0.919082		Contigs with significant hit to nr	114	0.982759
Contigs with 0 hits	215	0.0809183		Bins with 0 hits	2	0.0172414
Contig	# of prots with significant nr hit			Bin	# of prots with significant nr hit
k99_1000388_flag_0_multi_1_0130_len_1939	1			1	2
k99_1000778_flag_0_multi_1_0507_len_2310	1			2	62
k99_1000888_flag_1_multi_1_0786_len_1002	4			3	8
k99_1002192_flag_0_multi_1_0114_len_1064	1			4	122
k99_1004149_flag_0_multi_1_0811_len_1086	3			5	62
k99_1004386_flag_0_multi_1_0826_len_1601	1			6	176
k99_100503_flag_0_multi_1_1352_len_1053	2			7	4
k99_1006021_flag_0_multi_1_0160_len_1719	2			8	9
k99_1006324_flag_0_multi_1_0606_len_3334	2			9	31
k99_1006747_flag_0_multi_1_1246_len_1335	2			10	0
k99_1009036_flag_0_multi_1_0537_len_1216	1			11	72
k99_1010451_flag_1_multi_1_0000_len_1564	1			12	128
k99_1010763_flag_0_multi_1_1694_len_1020	1			14	4
k99_101441_flag_1_multi_1_0000_len_3209	3			15	161
k99_1019102_flag_0_multi_1_0475_len_3046	4			16	214
k99_1019960_flag_0_multi_1_0527_len_1104	2			17	4
k99_101999_flag_1_multi_1_0000_len_1164	2			18	3
k99_102292_flag_0_multi_1_0444_len_5299	4			19	52
k99_1024551_flag_0_multi_1_0030_len_1786	1			20	71
k99_1026225_flag_0_multi_1_0192_len_1036	1			21	41
k99_1027242_flag_0_multi_1_2359_len_2019	2			22	8
k99_102744_flag_0_multi_1_0119_len_3304	2			23	98
k99_1027910_flag_1_multi_1_0000_len_2600	1			24	10
k99_1031917_flag_0_multi_1_2749_len_1092	3			25	45
k99_1033032_flag_0_multi_1_3139_len_1265	1			26	151
k99_1041108_flag_1_multi_1_1465_len_2051	1			27	14
k99_1046483_flag_0_multi_1_0808_len_1126	1			28	162
k99_1049619_flag_1_multi_1_0000_len_1556	1			29	76
k99_1051160_flag_1_multi_1_1675_len_1126	2			30	1
k99_1051641_flag_0_multi_1_0361_len_1014	1			31	9
k99_105191_flag_0_multi_1_0339_len_1251	1			32	85
k99_1052591_flag_1_multi_1_0000_len_1452	3			33	4
k99_1055401_flag_0_multi_1_0141_len_1306	1			34	30
k99_1056237_flag_1_multi_1_3524_len_1010	1			35	2
k99_1056823_flag_1_multi_1_0000_len_3262	5			36	66
k99_1061886_flag_0_multi_1_1104_len_2544	2			38	1
k99_1062497_flag_1_multi_1_1986_len_1076	1			39	5
k99_106473_flag_0_multi_1_1566_len_1274	1			40	88
k99_1065261_flag_0_multi_1_0406_len_3888	2			41	324
k99_1066383_flag_1_multi_1_0000_len_3651	4			42	123
k99_1067249_flag_0_multi_1_0021_len_13799	25			43	65
k99_1069340_flag_0_multi_1_0028_len_6588	5			44	1
k99_1072037_flag_0_multi_1_0232_len_3159	1			45	176
k99_1072539_flag_0_multi_1_0091_len_2082	1			46	1
k99_1077523_flag_1_multi_1_0133_len_1452	5			47	55
k99_1079943_flag_0_multi_1_0070_len_4806	3			48	5
k99_1081601_flag_0_multi_1_0219_len_1380	2			49	16
k99_1082111_flag_0_multi_1_0468_len_1938	5			50	58
k99_1082441_flag_1_multi_1_1289_len_1263	2			51	96
k99_1083027_flag_1_multi_1_0841_len_1537	3			52	90
k99_108335_flag_1_multi_1_1773_len_1114	3			53	99
k99_1083529_flag_1_multi_1_0000_len_1213	1			55	6
k99_1085887_flag_0_multi_1_0151_len_1226	2			56	9
k99_1087604_flag_0_multi_1_0099_len_3948	2			57	51
k99_10897_flag_1_multi_1_0000_len_1071	1			59	116
k99_1090940_flag_1_multi_1_0066_len_2659	1			60	58
k99_109269_flag_0_multi_1_0358_len_1021	2			61	120
k99_109283_flag_0_multi_1_0072_len_3985	4			63	14
k99_1094972_flag_0_multi_1_0038_len_4572	4			64	80
k99_1095339_flag_0_multi_1_1715_len_1131	1			65	82
k99_1097256_flag_1_multi_1_0000_len_3723	6			66	7
k99_1098678_flag_0_multi_1_0078_len_4458	6			67	0
k99_1102413_flag_1_multi_1_3023_len_1055	1			68	23
k99_1102726_flag_0_multi_1_0238_len_1736	1			69	1
k99_1104871_flag_0_multi_1_0211_len_2327	5			70	54
k99_1105457_flag_0_multi_1_0134_len_2782	3			72	99
k99_1105560_flag_1_multi_1_0162_len_5793	5			73	75
k99_1105794_flag_1_multi_1_0000_len_1576	2			74	6
k99_1105947_flag_1_multi_1_0153_len_2314	1			75	60
k99_1108613_flag_1_multi_1_0036_len_1471	2			76	3
k99_1108628_flag_0_multi_1_0675_len_3430	3			77	37
k99_1108798_flag_0_multi_1_1603_len_1297	2			78	35
k99_1109018_flag_0_multi_1_2114_len_1712	4			79	11
k99_1109273_flag_0_multi_1_1783_len_1103	1			80	8
k99_1111884_flag_0_multi_1_0322_len_1247	2			81	97
k99_111371_flag_0_multi_1_1854_len_1442	4			82	214
k99_1113974_flag_1_multi_1_0131_len_1016	1			83	19
k99_1114020_flag_1_multi_1_0000_len_1529	1			84	65
k99_1119111_flag_0_multi_1_0965_len_1663	1			85	60
k99_1120559_flag_1_multi_1_0072_len_5380	1			86	113
k99_1124623_flag_0_multi_1_0741_len_1813	2			87	26
k99_112476_flag_0_multi_1_1647_len_4982	2			88	101
k99_1124830_flag_0_multi_1_0074_len_6611	1			89	47
k99_1125265_flag_0_multi_1_0606_len_1320	1			90	13
k99_1126051_flag_0_multi_1_0340_len_1039	1			91	4
k99_1126233_flag_0_multi_1_0047_len_3736	4			93	1
k99_1127777_flag_0_multi_1_0401_len_1296	1			94	62
k99_1136599_flag_1_multi_1_0168_len_2248	1			96	26
k99_1140507_flag_1_multi_1_0000_len_1173	3			98	44
k99_1140760_flag_0_multi_1_1213_len_1360	1			99	20
k99_1141064_flag_1_multi_1_0000_len_2588	2			100	7
k99_1143187_flag_0_multi_1_2044_len_3529	3			101	18
k99_1146428_flag_1_multi_1_0000_len_1218	1			102	1
k99_1146492_flag_0_multi_1_0640_len_2350	7			104	14
k99_1148533_flag_0_multi_1_0281_len_1274	1			105	54
k99_1148829_flag_0_multi_1_1027_len_1024	1			106	7
k99_1148861_flag_1_multi_1_0000_len_1065	1			107	32
k99_1154700_flag_0_multi_1_0509_len_1867	1			109	74
k99_1157606_flag_1_multi_1_0000_len_3618	3			110	97
k99_1160639_flag_0_multi_1_1385_len_2229	1			113	22
k99_1162117_flag_0_multi_1_0826_len_1128	1			114	25
k99_1162808_flag_0_multi_1_0025_len_1316	2			115	61
k99_1164691_flag_0_multi_1_0139_len_10502	6			116	135
k99_1164761_flag_0_multi_1_4169_len_1598	2			117	12
k99_1165313_flag_1_multi_1_0000_len_1094	1			119	16
k99_1168016_flag_0_multi_1_3051_len_1020	1			121	69
k99_116987_flag_0_multi_1_0187_len_1008	3			122	7
k99_11714_flag_0_multi_1_4286_len_1821	3			123	79
k99_1174629_flag_1_multi_1_0185_len_1128	1			124	45
k99_1179454_flag_1_multi_1_0000_len_1088	2			125	1
k99_1179756_flag_1_multi_1_0000_len_1123	2			126	29
k99_118127_flag_0_multi_1_0053_len_25198	37			127	28
k99_1181351_flag_0_multi_1_0315_len_2767	3			128	16
k99_1181571_flag_1_multi_1_1839_len_1056	1			130	100
k99_1182084_flag_0_multi_1_0082_len_2288	1			131	69
k99_1185151_flag_1_multi_1_0000_len_1302	1			132	2
k99_1188923_flag_0_multi_1_0165_len_1071	1
k99_1190941_flag_0_multi_1_0237_len_1239	1
k99_1191591_flag_1_multi_1_0000_len_1102	1
k99_1193288_flag_0_multi_1_0740_len_5521	3
k99_1194532_flag_1_multi_1_0000_len_3238	4
k99_1196069_flag_0_multi_1_0861_len_1318	1
k99_1198848_flag_0_multi_1_1752_len_1366	1
k99_120273_flag_0_multi_1_0538_len_4410	3
k99_120294_flag_0_multi_1_0357_len_2061	1
k99_1203755_flag_1_multi_1_0000_len_1119	1
k99_1207402_flag_0_multi_1_1172_len_1422	4
k99_1212468_flag_0_multi_1_0321_len_1315	1
k99_121329_flag_1_multi_1_0846_len_3422	3
k99_1214462_flag_0_multi_1_0298_len_2782	4
k99_1214999_flag_0_multi_1_0209_len_2631	1
k99_1215739_flag_1_multi_1_0910_len_1033	1
k99_1215794_flag_1_multi_1_0359_len_3355	5
k99_1221321_flag_1_multi_1_0000_len_2722	3
k99_1224940_flag_1_multi_1_0035_len_4714	10
k99_1225231_flag_0_multi_1_0553_len_7274	3
k99_1227848_flag_0_multi_1_0053_len_3474	5
k99_12282_flag_0_multi_1_0065_len_3621	4
k99_122888_flag_1_multi_1_0000_len_1085	1
k99_1229384_flag_0_multi_1_0370_len_1098	1
k99_1231822_flag_1_multi_1_0000_len_1084	2
k99_1235493_flag_1_multi_1_0532_len_1170	1
k99_1238092_flag_1_multi_1_1037_len_1054	1
k99_1238526_flag_0_multi_1_0071_len_5450	3
k99_1241704_flag_1_multi_1_0000_len_1112	1
k99_1241913_flag_0_multi_1_0950_len_3489	9
k99_1242545_flag_0_multi_1_0650_len_1637	1
k99_1242876_flag_0_multi_1_0000_len_3693	4
k99_124708_flag_0_multi_1_0144_len_1701	1
k99_1247329_flag_0_multi_1_0801_len_1698	1
k99_1248921_flag_0_multi_1_0380_len_1021	2
k99_1249396_flag_1_multi_1_0194_len_1028	2
k99_1250029_flag_0_multi_1_0726_len_1627	4
k99_125198_flag_0_multi_1_1433_len_1174	2
k99_1252654_flag_1_multi_1_0000_len_1258	1
k99_1252659_flag_1_multi_1_0338_len_3593	2
k99_1254605_flag_1_multi_1_0000_len_2578	1
k99_1255845_flag_0_multi_1_0317_len_2211	2
k99_1257648_flag_1_multi_1_0127_len_6407	7
k99_1263736_flag_0_multi_1_2272_len_1340	1
k99_1266041_flag_0_multi_1_0192_len_1035	2
k99_1266474_flag_1_multi_1_0156_len_1192	1
k99_1266900_flag_1_multi_1_0000_len_1036	1
k99_1266942_flag_0_multi_1_0194_len_3497	2
k99_1267600_flag_1_multi_1_0000_len_1773	3
k99_1267988_flag_1_multi_1_0023_len_4526	9
k99_1272540_flag_1_multi_1_0808_len_1732	1
k99_1274904_flag_0_multi_1_1457_len_1252	1
k99_1278369_flag_1_multi_1_0000_len_1278	2
k99_127992_flag_0_multi_1_2094_len_1288	1
k99_1280790_flag_1_multi_1_0000_len_3284	8
k99_1281061_flag_1_multi_1_1007_len_1191	1
k99_1282865_flag_0_multi_1_0165_len_1132	1
k99_1283520_flag_1_multi_1_0000_len_1142	1
k99_1283559_flag_1_multi_1_0739_len_1317	1
k99_1283925_flag_1_multi_1_0000_len_1026	1
k99_1284980_flag_0_multi_1_0041_len_4450	8
k99_1285302_flag_1_multi_1_0000_len_1559	1
k99_1287787_flag_0_multi_1_0301_len_1627	4
k99_1289250_flag_0_multi_1_0081_len_3919	2
k99_1292357_flag_1_multi_1_0000_len_1064	1
k99_129356_flag_0_multi_1_2336_len_1195	6
k99_1295813_flag_0_multi_1_0043_len_4241	2
k99_1296018_flag_0_multi_1_0550_len_1063	1
k99_1296642_flag_0_multi_1_0364_len_2932	2
k99_1296747_flag_0_multi_1_2828_len_1135	2
k99_1298645_flag_0_multi_1_0591_len_4213	3
k99_129982_flag_0_multi_1_0340_len_1453	1
k99_1301616_flag_1_multi_1_0000_len_3251	2
k99_1302665_flag_0_multi_1_1617_len_1262	2
k99_1302971_flag_0_multi_1_0608_len_2089	1
k99_1304517_flag_1_multi_1_0030_len_16882	18
k99_1307234_flag_0_multi_1_0276_len_1514	3
k99_1307469_flag_1_multi_1_0000_len_2216	1
k99_1309700_flag_0_multi_1_0058_len_3213	2
k99_1313934_flag_1_multi_1_0000_len_3070	2
k99_1315419_flag_0_multi_1_1069_len_1530	2
k99_1317576_flag_0_multi_1_0444_len_3390	5
k99_1321019_flag_1_multi_1_0000_len_2393	1
k99_1321866_flag_0_multi_1_0101_len_1781	4
k99_1322297_flag_1_multi_1_0000_len_1055	1
k99_1322997_flag_1_multi_1_0269_len_2587	7
k99_1323473_flag_0_multi_1_0250_len_3294	1
k99_1325230_flag_1_multi_1_0000_len_3109	4
k99_1328923_flag_0_multi_1_1608_len_1125	1
k99_1329037_flag_0_multi_1_0095_len_1887	2
k99_1330737_flag_0_multi_1_1064_len_1217	1
k99_1330906_flag_0_multi_1_0168_len_3245	3
k99_1331733_flag_1_multi_1_0248_len_3199	1
k99_1332773_flag_1_multi_1_0000_len_1350	1
k99_1332910_flag_0_multi_1_3034_len_1381	2
k99_1338227_flag_0_multi_1_0193_len_7678	12
k99_1338548_flag_1_multi_1_0000_len_1074	1
k99_1339367_flag_1_multi_1_0000_len_1763	2
k99_133974_flag_0_multi_1_0438_len_1171	2
k99_1340168_flag_1_multi_1_1513_len_1216	2
k99_1342279_flag_0_multi_1_0020_len_8637	6
k99_1343800_flag_0_multi_1_0554_len_1236	1
k99_1344825_flag_0_multi_1_0375_len_1857	2
k99_1344920_flag_0_multi_1_0587_len_1156	1
k99_1350914_flag_0_multi_1_0348_len_1104	3
k99_135235_flag_0_multi_1_0444_len_3429	1
k99_1353519_flag_1_multi_1_0120_len_7425	2
k99_1355095_flag_0_multi_1_1033_len_1270	1
k99_1355730_flag_0_multi_1_1416_len_1123	1
k99_1358686_flag_0_multi_1_1705_len_1794	2
k99_1363120_flag_0_multi_1_0208_len_1351	2
k99_1365625_flag_1_multi_1_0000_len_1423	1
k99_1368694_flag_1_multi_1_0000_len_1832	3
k99_1372262_flag_0_multi_1_0845_len_3069	3
k99_1372697_flag_0_multi_1_0748_len_2064	1
k99_137272_flag_1_multi_1_0000_len_1037	2
k99_1375256_flag_0_multi_1_1339_len_1354	1
k99_13783_flag_0_multi_1_0825_len_1093	1
k99_1378887_flag_1_multi_1_0000_len_1855	1
k99_1379636_flag_1_multi_1_0000_len_4096	3
k99_138069_flag_0_multi_1_1494_len_1096	1
k99_1380728_flag_1_multi_1_0000_len_1405	1
k99_1380919_flag_0_multi_1_0043_len_3095	2
k99_1381018_flag_1_multi_1_0092_len_19824	6
k99_1381717_flag_1_multi_1_0000_len_1204	2
k99_1383585_flag_1_multi_1_0000_len_2209	3
k99_1386119_flag_0_multi_1_3149_len_1004	1
k99_138728_flag_0_multi_1_1353_len_3823	8
k99_1388464_flag_0_multi_1_0432_len_2462	1
k99_1390045_flag_0_multi_1_0360_len_1016	1
k99_1394856_flag_1_multi_1_0000_len_11496	4
k99_1396173_flag_1_multi_1_0052_len_3539	1
k99_1397662_flag_0_multi_1_1311_len_1625	1
k99_139830_flag_0_multi_1_0407_len_1476	1
k99_1398634_flag_0_multi_1_0457_len_3642	5
k99_1400840_flag_1_multi_1_0000_len_4323	2
k99_1401582_flag_0_multi_1_0353_len_1033	1
k99_1402857_flag_1_multi_1_1540_len_1073	2
k99_1406310_flag_1_multi_1_0000_len_3382	2
k99_1406966_flag_1_multi_1_0583_len_1266	1
k99_1408750_flag_1_multi_1_0000_len_2163	1
k99_1408922_flag_0_multi_1_4036_len_1048	1
k99_1409516_flag_1_multi_1_0000_len_1210	3
k99_1410049_flag_0_multi_1_1691_len_1240	3
k99_1410115_flag_1_multi_1_0000_len_1089	2
k99_141059_flag_0_multi_1_0192_len_1453	1
k99_1410609_flag_1_multi_1_0000_len_1003	1
k99_141077_flag_0_multi_1_1507_len_1612	2
k99_1413507_flag_1_multi_1_0000_len_4437	1
k99_1414719_flag_0_multi_1_3503_len_1061	1
k99_1417157_flag_0_multi_1_1491_len_1179	2
k99_1417530_flag_0_multi_1_0214_len_1035	1
k99_1418666_flag_1_multi_1_0000_len_1081	2
k99_1420183_flag_0_multi_1_0000_len_1189	3
k99_1420622_flag_1_multi_1_0000_len_1134	1
k99_1421701_flag_0_multi_1_0138_len_1333	3
k99_1421968_flag_0_multi_1_0025_len_7442	5
k99_1425570_flag_0_multi_1_1460_len_1044	1
k99_1427042_flag_0_multi_1_2898_len_1041	1
k99_1427290_flag_0_multi_1_0306_len_1276	2
k99_1427677_flag_1_multi_1_0000_len_5680	2
k99_1431197_flag_0_multi_1_0736_len_1540	2
k99_1433924_flag_0_multi_1_0181_len_2414	1
k99_1434223_flag_0_multi_1_0444_len_3724	7
k99_1436652_flag_0_multi_1_1755_len_1284	2
k99_14369_flag_0_multi_1_0058_len_3226	4
k99_1438570_flag_1_multi_1_0000_len_1017	1
k99_1446714_flag_0_multi_1_2651_len_1140	2
k99_144757_flag_1_multi_1_0000_len_10949	6
k99_1448430_flag_0_multi_1_0710_len_1183	1
k99_1448643_flag_0_multi_1_1077_len_1751	1
k99_1449886_flag_0_multi_1_0195_len_3075	2
k99_1451386_flag_1_multi_1_1501_len_1185	4
k99_1456136_flag_1_multi_1_0045_len_3187	4
k99_1457023_flag_1_multi_1_0192_len_1922	4
k99_1459161_flag_1_multi_1_0187_len_6510	1
k99_1459566_flag_0_multi_1_1226_len_1208	3
k99_1459692_flag_0_multi_1_1658_len_1076	2
k99_1460709_flag_1_multi_1_0000_len_3369	1
k99_1461586_flag_1_multi_1_1003_len_1096	1
k99_1462702_flag_1_multi_1_0179_len_6315	5
k99_1462775_flag_0_multi_1_0149_len_1310	1
k99_1464842_flag_1_multi_1_0000_len_1599	1
k99_1465975_flag_0_multi_1_0617_len_3958	3
k99_146604_flag_3_multi_1_0015_len_72081	76
k99_146788_flag_0_multi_1_0186_len_1926	4
k99_146802_flag_1_multi_1_0000_len_3343	4
k99_1468489_flag_1_multi_1_0000_len_1210	1
k99_1469717_flag_1_multi_1_0000_len_1357	2
k99_1470394_flag_0_multi_1_0060_len_36774	25
k99_1474792_flag_0_multi_1_0190_len_2629	2
k99_147844_flag_1_multi_1_0008_len_40225	49
k99_1478760_flag_0_multi_1_1289_len_1061	1
k99_1480357_flag_0_multi_1_1867_len_1561	1
k99_1481251_flag_0_multi_1_1825_len_1151	1
k99_1481358_flag_0_multi_1_0372_len_1039	1
k99_1483185_flag_0_multi_1_0126_len_1372	1
k99_1484607_flag_1_multi_1_0176_len_5370	8
k99_1487234_flag_0_multi_1_4027_len_1003	1
k99_1490665_flag_1_multi_1_0533_len_3438	4
k99_1493534_flag_0_multi_1_0695_len_2516	2
k99_1493680_flag_0_multi_1_0411_len_1365	1
k99_1494688_flag_0_multi_1_0354_len_1794	4
k99_1494823_flag_1_multi_1_0000_len_1678	2
k99_1495189_flag_0_multi_1_0159_len_4072	8
k99_149529_flag_1_multi_1_2343_len_1247	2
k99_1495356_flag_0_multi_1_0195_len_6617	3
k99_1497594_flag_1_multi_1_0420_len_3217	4
k99_1497850_flag_0_multi_1_0556_len_2150	1
k99_1498064_flag_0_multi_1_0823_len_1702	4
k99_149873_flag_0_multi_1_0558_len_1335	1
k99_1499258_flag_0_multi_1_0777_len_1244	3
k99_1499617_flag_1_multi_1_0649_len_1254	1
k99_15010_flag_1_multi_1_0000_len_1243	1
k99_1502050_flag_1_multi_1_1409_len_1192	1
k99_1502620_flag_0_multi_1_0151_len_2152	3
k99_1503019_flag_0_multi_1_1714_len_1441	3
k99_1504044_flag_0_multi_1_0000_len_1252	2
k99_1504125_flag_0_multi_1_0916_len_2272	1
k99_1506410_flag_1_multi_1_1698_len_1147	1
k99_1509020_flag_1_multi_1_0000_len_1391	2
k99_1509366_flag_0_multi_1_0699_len_1559	1
k99_15123_flag_1_multi_1_0040_len_1101	1
k99_1517174_flag_0_multi_1_0561_len_3609	2
k99_151804_flag_1_multi_1_0000_len_1326	3
k99_1518323_flag_0_multi_1_0191_len_1354	2
k99_1518397_flag_1_multi_1_1109_len_1064	1
k99_1524077_flag_0_multi_1_0038_len_3784	2
k99_1526464_flag_1_multi_1_0000_len_1013	2
k99_1527099_flag_0_multi_1_2939_len_1130	1
k99_1527941_flag_0_multi_1_0875_len_2019	1
k99_1528188_flag_0_multi_1_1178_len_1016	1
k99_152846_flag_0_multi_1_0326_len_3104	2
k99_1528518_flag_1_multi_1_0000_len_1222	1
k99_1529320_flag_1_multi_1_0000_len_5620	2
k99_1533241_flag_0_multi_1_0126_len_1206	1
k99_1534480_flag_0_multi_1_0465_len_1735	2
k99_1534964_flag_0_multi_1_0557_len_1410	2
k99_1535381_flag_1_multi_1_0174_len_1078	1
k99_1536845_flag_1_multi_1_0049_len_3595	9
k99_1537292_flag_0_multi_1_0000_len_1011	2
k99_1538594_flag_1_multi_1_0180_len_1931	1
k99_1539741_flag_1_multi_1_0000_len_16601	13
k99_1540902_flag_1_multi_1_0000_len_1113	1
k99_1541850_flag_0_multi_1_0603_len_1027	1
k99_1545694_flag_1_multi_1_0594_len_1362	2
k99_1549511_flag_0_multi_1_0000_len_1522	1
k99_1551499_flag_1_multi_1_0017_len_3014	5
k99_1551864_flag_0_multi_1_0026_len_12952	7
k99_1554918_flag_1_multi_1_0000_len_3861	1
k99_155924_flag_0_multi_1_0307_len_1335	4
k99_1561074_flag_0_multi_1_0964_len_1074	1
k99_1562457_flag_1_multi_1_0000_len_1060	1
k99_1569126_flag_0_multi_1_0679_len_2219	1
k99_1569694_flag_0_multi_1_0926_len_1049	1
k99_1571244_flag_1_multi_1_1134_len_1087	2
k99_1572746_flag_1_multi_1_0000_len_1211	3
k99_1575481_flag_0_multi_1_0829_len_2875	2
k99_1576475_flag_1_multi_1_0000_len_1503	1
k99_1576684_flag_0_multi_1_0153_len_3620	4
k99_1578406_flag_1_multi_1_0000_len_48993	24
k99_1588280_flag_0_multi_1_1430_len_1085	1
k99_158862_flag_1_multi_1_0540_len_1340	1
k99_1589537_flag_0_multi_1_1326_len_1328	1
k99_1590748_flag_0_multi_1_0030_len_5079	3
k99_1593675_flag_1_multi_1_1004_len_1005	2
k99_1601471_flag_0_multi_1_0672_len_1156	1
k99_1602246_flag_1_multi_1_0000_len_1131	1
k99_160268_flag_1_multi_1_0000_len_1247	1
k99_1604029_flag_0_multi_1_0059_len_7218	4
k99_1606889_flag_1_multi_1_0000_len_1061	1
k99_160852_flag_0_multi_1_0728_len_1019	1
k99_1609396_flag_0_multi_1_1146_len_1391	3
k99_1612371_flag_0_multi_1_0201_len_1594	2
k99_1613247_flag_0_multi_1_0143_len_1289	1
k99_161360_flag_1_multi_1_0000_len_1083	1
k99_1614910_flag_0_multi_1_0000_len_1401	1
k99_1615920_flag_0_multi_1_2219_len_1185	1
k99_1616795_flag_0_multi_1_0415_len_1377	1
k99_1618285_flag_0_multi_1_0852_len_1332	1
k99_1618705_flag_1_multi_1_0000_len_3978	6
k99_1620230_flag_0_multi_1_2510_len_1127	1
k99_1621638_flag_0_multi_1_0853_len_3017	2
k99_1621883_flag_0_multi_1_0784_len_1374	2
k99_16238_flag_1_multi_1_0000_len_1736	4
k99_1624865_flag_1_multi_1_0000_len_5204	3
k99_1625617_flag_0_multi_1_1275_len_2067	1
k99_1627472_flag_1_multi_1_1597_len_1602	3
k99_1628959_flag_0_multi_1_1202_len_1347	1
k99_1629462_flag_1_multi_1_3908_len_1161	1
k99_1630425_flag_1_multi_1_0000_len_1343	2
k99_1630470_flag_0_multi_1_0045_len_9690	4
k99_1631109_flag_1_multi_1_1100_len_1317	2
k99_1632509_flag_0_multi_1_1431_len_1287	1
k99_1635304_flag_0_multi_1_2306_len_1990	3
k99_163732_flag_0_multi_1_0396_len_1262	2
k99_1638411_flag_1_multi_1_1203_len_1379	1
k99_1639521_flag_1_multi_1_1236_len_1240	1
k99_1643436_flag_1_multi_1_0000_len_1043	1
k99_1643905_flag_0_multi_1_0122_len_1329	2
k99_164455_flag_0_multi_1_0749_len_3211	3
k99_1644585_flag_1_multi_1_0000_len_3044	8
k99_1645631_flag_0_multi_1_1399_len_1107	1
k99_164633_flag_0_multi_1_0697_len_1189	1
k99_1648799_flag_0_multi_1_0183_len_1085	2
k99_1650743_flag_1_multi_1_0122_len_4693	7
k99_1652910_flag_0_multi_1_1154_len_1009	1
k99_1655458_flag_1_multi_1_0169_len_2116	1
k99_1656701_flag_1_multi_1_0877_len_1958	1
k99_1656763_flag_0_multi_1_0542_len_4083	3
k99_1660467_flag_0_multi_1_0308_len_5300	3
k99_1661586_flag_0_multi_1_0000_len_3126	1
k99_1661680_flag_0_multi_1_0931_len_1377	2
k99_1661823_flag_0_multi_1_0059_len_1115	3
k99_1662011_flag_1_multi_1_0000_len_1080	1
k99_1662784_flag_0_multi_1_0198_len_1009	1
k99_1663843_flag_1_multi_1_0296_len_3009	2
k99_1665327_flag_0_multi_1_0386_len_2973	3
k99_1665456_flag_1_multi_1_1943_len_1113	1
k99_1665764_flag_0_multi_1_0285_len_1081	1
k99_1670245_flag_0_multi_1_0831_len_1374	3
k99_1671419_flag_1_multi_1_0000_len_1381	2
k99_1676922_flag_0_multi_1_0115_len_4093	3
k99_1677601_flag_1_multi_1_0000_len_1599	1
k99_1683038_flag_0_multi_1_0357_len_1444	1
k99_1683359_flag_0_multi_1_1558_len_1145	1
k99_168468_flag_0_multi_1_0695_len_2244	2
k99_1688480_flag_1_multi_1_1169_len_1570	6
k99_1689242_flag_0_multi_1_0044_len_1676	4
k99_1690628_flag_1_multi_1_0000_len_1988	3
k99_1692705_flag_1_multi_1_0000_len_1229	3
k99_1693748_flag_0_multi_1_0980_len_1150	1
k99_1694118_flag_0_multi_1_2223_len_1507	3
k99_1695277_flag_0_multi_1_1680_len_1569	2
k99_1695388_flag_0_multi_1_0095_len_12742	7
k99_1697630_flag_0_multi_1_0422_len_1094	1
k99_1698277_flag_0_multi_1_0818_len_1004	2
k99_1701779_flag_0_multi_1_1284_len_1376	1
k99_170609_flag_1_multi_1_0267_len_5124	4
k99_170697_flag_0_multi_1_0232_len_3756	6
k99_1707301_flag_0_multi_1_0337_len_1196	2
k99_1707492_flag_1_multi_1_0161_len_1468	1
k99_1708325_flag_0_multi_1_0457_len_2090	1
k99_1710902_flag_1_multi_1_0000_len_1282	2
k99_1711294_flag_0_multi_1_0039_len_13792	22
k99_1715677_flag_1_multi_1_0000_len_1014	1
k99_1717795_flag_0_multi_1_0161_len_5632	1
k99_1719258_flag_1_multi_1_0229_len_1670	1
k99_1719581_flag_0_multi_1_0225_len_3973	1
k99_1720055_flag_0_multi_1_0635_len_1248	1
k99_1720887_flag_0_multi_1_0000_len_10287	1
k99_172364_flag_0_multi_1_0161_len_4146	6
k99_1728418_flag_0_multi_1_0091_len_5479	2
k99_1730716_flag_1_multi_1_0000_len_1280	1
k99_1732383_flag_1_multi_1_0000_len_1162	2
k99_1733144_flag_1_multi_1_0000_len_1226	2
k99_1733228_flag_0_multi_1_0134_len_8629	7
k99_1733903_flag_0_multi_1_0112_len_2600	4
k99_1736520_flag_0_multi_1_0742_len_1271	2
k99_1738289_flag_1_multi_1_0345_len_4453	2
k99_1738553_flag_0_multi_1_1038_len_1853	2
k99_1739577_flag_0_multi_1_0219_len_1148	1
k99_1741080_flag_0_multi_1_2081_len_2877	4
k99_1741174_flag_0_multi_1_2675_len_1157	1
k99_1743290_flag_1_multi_1_0260_len_1251	1
k99_1746512_flag_1_multi_1_0000_len_1058	1
k99_1747760_flag_0_multi_1_1620_len_1469	2
k99_1747798_flag_1_multi_1_0868_len_1263	1
k99_1750260_flag_1_multi_1_0000_len_1135	1
k99_1751971_flag_1_multi_1_0000_len_1471	3
k99_175250_flag_1_multi_1_0000_len_1032	1
k99_1753394_flag_0_multi_1_0506_len_1324	1
k99_175363_flag_0_multi_1_0471_len_1989	1
k99_1753742_flag_0_multi_1_0062_len_6020	6
k99_1754655_flag_0_multi_1_0081_len_3928	2
k99_1756891_flag_1_multi_1_0000_len_1746	1
k99_1757510_flag_0_multi_1_0911_len_1635	2
k99_175853_flag_1_multi_1_0000_len_3056	6
k99_1766812_flag_1_multi_1_0000_len_1234	3
k99_1769135_flag_0_multi_1_0266_len_8333	8
k99_1769142_flag_0_multi_1_1437_len_1073	3
k99_1770390_flag_1_multi_1_0000_len_12013	5
k99_1772284_flag_0_multi_1_0147_len_3361	3
k99_1773067_flag_0_multi_1_0508_len_2637	2
k99_1774684_flag_1_multi_1_0000_len_1023	1
k99_177526_flag_0_multi_1_1540_len_2437	9
k99_1780177_flag_0_multi_1_0234_len_1639	1
k99_1781943_flag_0_multi_1_0000_len_1985	2
k99_1785056_flag_0_multi_1_0092_len_3890	8
k99_1786134_flag_0_multi_1_0354_len_1625	1
k99_1786192_flag_1_multi_1_0000_len_1412	1
k99_1786481_flag_0_multi_1_1304_len_1019	2
k99_1787870_flag_0_multi_1_0344_len_1696	1
k99_1791032_flag_0_multi_1_1105_len_1221	1
k99_1791421_flag_1_multi_1_0000_len_1548	2
k99_1791881_flag_1_multi_1_0000_len_1176	1
k99_1791994_flag_1_multi_1_0000_len_1108	1
k99_1793105_flag_0_multi_1_0078_len_1887	1
k99_1794250_flag_1_multi_1_0000_len_1413	1
k99_1796373_flag_0_multi_1_0032_len_3224	2
k99_1797396_flag_0_multi_1_0644_len_1201	1
k99_1798317_flag_1_multi_1_0000_len_3947	2
k99_1800744_flag_0_multi_1_0922_len_1021	2
k99_1800804_flag_0_multi_1_0144_len_1213	1
k99_180522_flag_1_multi_1_0000_len_1188	2
k99_1805332_flag_1_multi_1_0000_len_1048	2
k99_1807412_flag_1_multi_1_0000_len_1079	1
k99_1810983_flag_0_multi_1_0000_len_10570	4
k99_1811777_flag_1_multi_1_0634_len_2086	3
k99_1812823_flag_0_multi_1_0365_len_1359	1
k99_1813108_flag_0_multi_1_0230_len_4444	1
k99_1813965_flag_0_multi_1_1186_len_1001	1
k99_1815411_flag_0_multi_1_1988_len_1120	1
k99_1816701_flag_0_multi_1_1004_len_2092	3
k99_1816797_flag_1_multi_1_0000_len_4129	4
k99_1817595_flag_0_multi_1_0020_len_19514	2
k99_1818469_flag_1_multi_1_0000_len_1310	3
k99_1820233_flag_0_multi_1_0066_len_10533	10
k99_1821689_flag_0_multi_1_0293_len_4637	2
k99_1821769_flag_1_multi_1_0000_len_1359	1
k99_1824613_flag_0_multi_1_0339_len_2312	4
k99_1824858_flag_0_multi_1_0357_len_1333	3
k99_1826755_flag_0_multi_1_3929_len_1051	2
k99_1828115_flag_0_multi_1_0025_len_2864	2
k99_182892_flag_1_multi_1_0000_len_1827	2
k99_1829884_flag_1_multi_1_0000_len_1969	2
k99_1830277_flag_0_multi_1_1040_len_1445	1
k99_1832460_flag_1_multi_1_0000_len_1049	1
k99_1836635_flag_0_multi_1_0040_len_4570	5
k99_1838279_flag_0_multi_1_0161_len_1152	1
k99_18417_flag_1_multi_1_0000_len_1377	1
k99_1842443_flag_1_multi_1_0000_len_1058	1
k99_1843783_flag_0_multi_1_0000_len_3360	4
k99_1844236_flag_0_multi_1_0393_len_1016	1
k99_1844900_flag_1_multi_1_0000_len_1388	1
k99_1845266_flag_0_multi_1_0272_len_3771	3
k99_1846220_flag_0_multi_1_0417_len_1106	3
k99_184662_flag_1_multi_1_0000_len_1095	1
k99_1848264_flag_0_multi_1_1602_len_1803	4
k99_1848309_flag_1_multi_1_0000_len_8612	3
k99_1848875_flag_0_multi_1_0492_len_2821	3
k99_1849716_flag_0_multi_1_0117_len_1376	3
k99_1855057_flag_1_multi_1_0041_len_1332	1
k99_1855945_flag_0_multi_1_0279_len_3215	1
k99_1856008_flag_1_multi_1_0000_len_3432	1
k99_1857271_flag_0_multi_1_0053_len_3507	1
k99_185791_flag_1_multi_1_0000_len_1944	1
k99_1860400_flag_1_multi_1_0000_len_1237	1
k99_1866460_flag_0_multi_1_0400_len_1499	3
k99_1866577_flag_1_multi_1_0000_len_1467	3
k99_1866657_flag_1_multi_1_0000_len_1043	2
k99_1866894_flag_0_multi_1_0111_len_11856	10
k99_1867137_flag_0_multi_1_0076_len_2455	2
k99_1868651_flag_0_multi_1_0125_len_4175	2
k99_1869350_flag_1_multi_1_0000_len_1176	1
k99_1872071_flag_1_multi_1_0000_len_1213	2
k99_1872080_flag_1_multi_1_0000_len_3366	2
k99_1874938_flag_1_multi_1_0000_len_1119	1
k99_1875069_flag_0_multi_1_1282_len_1261	1
k99_1875170_flag_0_multi_1_0741_len_1246	1
k99_1878148_flag_1_multi_1_1487_len_1572	3
k99_1878410_flag_0_multi_1_0317_len_1424	2
k99_1878967_flag_0_multi_1_2026_len_1116	1
k99_1881237_flag_0_multi_1_2305_len_1127	1
k99_1882102_flag_1_multi_1_2322_len_1421	2
k99_1882625_flag_0_multi_1_1681_len_1033	1
k99_1883863_flag_0_multi_1_0030_len_16546	10
k99_1884958_flag_0_multi_1_0788_len_1064	1
k99_1888886_flag_0_multi_1_0527_len_2015	1
k99_1890208_flag_1_multi_1_0130_len_1411	1
k99_1894092_flag_0_multi_1_0229_len_5477	5
k99_1895087_flag_1_multi_1_0000_len_2750	4
k99_1895091_flag_0_multi_1_0445_len_3401	2
k99_189668_flag_1_multi_1_0000_len_3260	5
k99_1896751_flag_1_multi_1_0000_len_1578	1
k99_1897036_flag_0_multi_1_0391_len_3114	4
k99_1897579_flag_1_multi_1_0000_len_1499	2
k99_1898020_flag_1_multi_1_0000_len_1588	1
k99_1900271_flag_0_multi_1_0309_len_1036	1
k99_1903243_flag_1_multi_1_0000_len_1033	1
k99_1903476_flag_0_multi_1_1831_len_1399	1
k99_1905440_flag_1_multi_1_2589_len_1138	1
k99_1906814_flag_1_multi_1_0000_len_1271	1
k99_1908903_flag_0_multi_1_0320_len_2882	1
k99_1911392_flag_0_multi_1_1144_len_1332	2
k99_1913855_flag_0_multi_1_1266_len_1315	2
k99_1915220_flag_0_multi_1_0253_len_6662	5
k99_1918131_flag_0_multi_1_0355_len_1734	1
k99_1918711_flag_0_multi_1_1626_len_1052	1
k99_1919257_flag_1_multi_1_0000_len_1060	1
k99_1920188_flag_1_multi_1_0000_len_1105	2
k99_1922266_flag_1_multi_1_0000_len_1529	1
k99_1923070_flag_1_multi_1_0000_len_1249	2
k99_1927969_flag_1_multi_1_0000_len_1030	1
k99_1929404_flag_0_multi_1_0353_len_1345	1
k99_1929485_flag_1_multi_1_0000_len_1684	5
k99_1936087_flag_0_multi_1_0624_len_1461	2
k99_1940181_flag_0_multi_1_0436_len_4048	5
k99_1941423_flag_0_multi_1_0934_len_1448	2
k99_1941636_flag_1_multi_1_0000_len_1258	1
k99_1942226_flag_0_multi_1_0046_len_8949	13
k99_1944984_flag_0_multi_1_1670_len_1063	1
k99_1945330_flag_1_multi_1_0253_len_1485	1
k99_1947642_flag_1_multi_1_0000_len_6235	3
k99_1948094_flag_1_multi_1_0243_len_2235	2
k99_1950385_flag_1_multi_1_0000_len_1201	3
k99_195434_flag_0_multi_1_0644_len_1109	1
k99_1956019_flag_0_multi_1_1047_len_1226	1
k99_1956367_flag_0_multi_1_0484_len_4711	8
k99_1956542_flag_0_multi_1_1632_len_1110	2
k99_1958784_flag_1_multi_1_0000_len_1591	3
k99_1960601_flag_0_multi_1_0594_len_1479	1
k99_1960811_flag_1_multi_1_0000_len_4298	10
k99_1962813_flag_0_multi_1_0282_len_2046	2
k99_1968462_flag_0_multi_1_0139_len_1318	2
k99_1969662_flag_1_multi_1_2116_len_2084	1
k99_1970211_flag_0_multi_1_0406_len_1356	2
k99_1970939_flag_0_multi_1_0924_len_1170	1
k99_1971135_flag_1_multi_1_0000_len_1080	2
k99_1976141_flag_0_multi_1_0018_len_1768	3
k99_1981905_flag_1_multi_1_0148_len_6328	2
k99_1982872_flag_0_multi_1_1194_len_1079	2
k99_1986130_flag_0_multi_1_0132_len_1390	4
k99_1987679_flag_0_multi_1_1733_len_1080	1
k99_1987998_flag_0_multi_1_2636_len_1313	1
k99_1989126_flag_0_multi_1_0122_len_3045	1
k99_1989379_flag_1_multi_1_0000_len_3368	3
k99_1989717_flag_0_multi_1_1081_len_1422	1
k99_1990136_flag_1_multi_1_0000_len_1032	1
k99_1992912_flag_0_multi_1_0860_len_1448	2
k99_1993354_flag_0_multi_1_0162_len_1271	1
k99_1998713_flag_0_multi_1_0258_len_1183	3
k99_2000815_flag_1_multi_1_0019_len_1133	1
k99_2004190_flag_1_multi_1_0000_len_4819	6
k99_2004939_flag_1_multi_1_1156_len_1405	1
k99_2011042_flag_0_multi_1_0131_len_2392	5
k99_201141_flag_0_multi_1_0098_len_2236	1
k99_2011817_flag_0_multi_1_0314_len_1118	2
k99_2012377_flag_0_multi_1_0046_len_7568	1
k99_2013104_flag_1_multi_1_0000_len_2075	1
k99_2013683_flag_0_multi_1_0225_len_3211	1
k99_2018548_flag_1_multi_1_0000_len_1139	1
k99_2020052_flag_0_multi_1_3735_len_1368	1
k99_202011_flag_0_multi_1_0244_len_1452	1
k99_2020985_flag_0_multi_1_0210_len_3194	2
k99_2021205_flag_0_multi_1_0000_len_2307	3
k99_2021984_flag_1_multi_1_0000_len_1821	1
k99_2028081_flag_1_multi_1_0000_len_1038	3
k99_2028547_flag_0_multi_1_0130_len_2875	1
k99_2029018_flag_0_multi_1_0041_len_5175	6
k99_2029943_flag_1_multi_1_0000_len_1296	2
k99_2032728_flag_0_multi_1_0137_len_2731	1
k99_2033164_flag_0_multi_1_0075_len_3688	4
k99_203476_flag_0_multi_1_0721_len_1348	2
k99_2035664_flag_0_multi_1_0513_len_3064	6
k99_2036999_flag_1_multi_1_0000_len_1052	1
k99_203721_flag_0_multi_1_0125_len_8350	4
k99_2039665_flag_0_multi_1_0757_len_1274	2
k99_2040263_flag_0_multi_1_0257_len_1346	1
k99_2041978_flag_1_multi_1_1212_len_1345	1
k99_2042358_flag_1_multi_1_0108_len_3251	1
k99_2043973_flag_0_multi_1_0083_len_4200	6
k99_2045622_flag_0_multi_1_0546_len_2040	1
k99_2046283_flag_1_multi_1_0000_len_1389	1
k99_2047113_flag_1_multi_1_0000_len_1045	1
k99_2048733_flag_0_multi_1_0948_len_1301	4
k99_204899_flag_0_multi_1_0434_len_4986	1
k99_2049021_flag_0_multi_1_0148_len_1382	2
k99_2049755_flag_0_multi_1_0184_len_4781	4
k99_2052378_flag_0_multi_1_0985_len_2027	2
k99_2053269_flag_1_multi_1_0000_len_1066	1
k99_2054310_flag_0_multi_1_0091_len_2086	1
k99_2057180_flag_0_multi_1_0393_len_1016	2
k99_2059042_flag_0_multi_1_0000_len_3148	1
k99_2059519_flag_1_multi_1_0000_len_1299	1
k99_2059645_flag_1_multi_1_0177_len_2411	1
k99_206098_flag_0_multi_1_0938_len_1133	2
k99_2061365_flag_1_multi_1_0000_len_1320	2
k99_2064798_flag_0_multi_1_1090_len_1576	2
k99_2066241_flag_0_multi_1_0659_len_1040	1
k99_2067339_flag_0_multi_1_1897_len_1048	2
k99_2068487_flag_0_multi_1_1049_len_1224	1
k99_2070415_flag_1_multi_1_0270_len_1358	2
k99_2070623_flag_1_multi_1_0000_len_6655	5
k99_2072703_flag_0_multi_1_0346_len_3048	1
k99_2073429_flag_0_multi_1_0579_len_1066	1
k99_2073721_flag_1_multi_1_0366_len_1029	1
k99_2075471_flag_0_multi_1_0660_len_1023	1
k99_207756_flag_0_multi_1_0162_len_1147	1
k99_2079210_flag_1_multi_1_1720_len_1622	2
k99_2079597_flag_0_multi_1_0060_len_2275	3
k99_2079978_flag_1_multi_1_1058_len_1158	1
k99_2080617_flag_0_multi_1_0645_len_1199	1
k99_2080622_flag_0_multi_1_1898_len_1200	1
k99_2081935_flag_0_multi_1_0703_len_2147	1
k99_2082741_flag_0_multi_1_0045_len_8624	7
k99_208316_flag_0_multi_1_0328_len_1198	1
k99_2085178_flag_0_multi_1_0320_len_1068	4
k99_2085621_flag_0_multi_1_0157_len_1249	1
k99_2086583_flag_0_multi_1_1690_len_1182	1
k99_2088689_flag_0_multi_1_0810_len_1803	1
k99_2093420_flag_0_multi_1_0068_len_2435	1
k99_2097118_flag_0_multi_1_0088_len_3524	1
k99_2099054_flag_0_multi_1_0198_len_2017	2
k99_2099704_flag_1_multi_1_0000_len_4654	4
k99_2100267_flag_0_multi_1_0000_len_1698	1
k99_2102769_flag_0_multi_1_0451_len_1031	1
k99_2106194_flag_0_multi_1_1695_len_1291	2
k99_2107751_flag_0_multi_1_0106_len_2917	7
k99_2108134_flag_1_multi_1_0000_len_3460	2
k99_2113902_flag_1_multi_1_0000_len_1294	1
k99_2125995_flag_1_multi_1_0000_len_1216	2
k99_2126002_flag_1_multi_1_0000_len_4227	2
k99_2126113_flag_0_multi_1_1316_len_1087	1
k99_2130316_flag_1_multi_1_0802_len_1022	1
k99_2132539_flag_0_multi_1_1455_len_1075	1
k99_2132996_flag_0_multi_1_0682_len_1243	1
k99_2138202_flag_0_multi_1_0941_len_1024	1
k99_2139943_flag_1_multi_1_0393_len_3455	13
k99_2141408_flag_0_multi_1_0769_len_1048	2
k99_2146171_flag_0_multi_1_0318_len_4098	2
k99_2148861_flag_0_multi_1_0000_len_1702	1
k99_2149586_flag_1_multi_1_0000_len_1550	1
k99_2150009_flag_1_multi_1_0000_len_1179	1
k99_2154171_flag_1_multi_1_0000_len_1400	2
k99_2155626_flag_0_multi_1_0537_len_1030	2
k99_2158836_flag_0_multi_1_0506_len_1384	2
k99_2159894_flag_0_multi_1_2411_len_1136	1
k99_216016_flag_0_multi_1_0564_len_1305	2
k99_2160363_flag_1_multi_1_0000_len_1091	1
k99_2161023_flag_1_multi_1_0000_len_3617	5
k99_2161303_flag_1_multi_1_0043_len_4086	4
k99_2163752_flag_0_multi_1_0425_len_1017	3
k99_2164456_flag_1_multi_1_0662_len_1777	3
k99_2166171_flag_1_multi_1_1293_len_1437	7
k99_2167194_flag_1_multi_1_3935_len_1047	1
k99_2168248_flag_0_multi_1_0324_len_2384	2
k99_2170129_flag_1_multi_1_0000_len_4498	4
k99_2170848_flag_1_multi_1_0000_len_1995	1
k99_2172572_flag_1_multi_1_0477_len_1461	1
k99_2172870_flag_0_multi_1_0091_len_1521	1
k99_2176227_flag_0_multi_1_0200_len_1297	2
k99_21807_flag_1_multi_1_0000_len_1156	1
k99_2180903_flag_0_multi_1_0571_len_1324	2
k99_2183713_flag_0_multi_1_1194_len_1582	1
k99_21837_flag_0_multi_1_1123_len_2022	3
k99_2185118_flag_1_multi_1_0000_len_1269	1
k99_2187874_flag_0_multi_1_0354_len_1117	1
k99_2189149_flag_1_multi_1_0000_len_1011	1
k99_2189383_flag_0_multi_1_0158_len_1425	1
k99_219738_flag_0_multi_1_1699_len_3559	2
k99_2199840_flag_1_multi_1_0180_len_9473	8
k99_220223_flag_0_multi_1_0098_len_5612	1
k99_2203158_flag_1_multi_1_0000_len_3651	3
k99_2207604_flag_1_multi_1_0000_len_1562	3
k99_2209214_flag_0_multi_1_0249_len_2748	1
k99_2210150_flag_0_multi_1_0080_len_4204	3
k99_2210537_flag_0_multi_1_1666_len_1642	1
k99_2216045_flag_1_multi_1_0000_len_1217	2
k99_2217740_flag_0_multi_1_0202_len_1087	1
k99_2218387_flag_0_multi_1_0638_len_1087	1
k99_221902_flag_0_multi_1_0479_len_2564	3
k99_2220235_flag_0_multi_1_1318_len_1017	3
k99_2221510_flag_1_multi_1_0000_len_1052	1
k99_2222377_flag_0_multi_1_0415_len_1495	1
k99_2223925_flag_0_multi_1_2394_len_1156	1
k99_2224851_flag_0_multi_1_0466_len_1021	2
k99_2225517_flag_0_multi_1_0298_len_1342	1
k99_2225806_flag_1_multi_1_0000_len_1639	6
k99_2228911_flag_1_multi_1_0000_len_4737	2
k99_2230892_flag_0_multi_1_0151_len_3141	1
k99_2232477_flag_1_multi_1_0000_len_2373	2
k99_2233651_flag_1_multi_1_0000_len_1549	3
k99_2233742_flag_1_multi_1_0000_len_2629	1
k99_2233861_flag_1_multi_1_0000_len_1412	2
k99_2236405_flag_0_multi_1_0000_len_1467	1
k99_2238879_flag_0_multi_1_0067_len_5446	3
k99_2239690_flag_0_multi_1_0056_len_4027	2
k99_224083_flag_1_multi_1_0000_len_6772	5
k99_2241720_flag_0_multi_1_2026_len_1032	2
k99_2242831_flag_1_multi_1_0000_len_1508	2
k99_2245247_flag_1_multi_1_0000_len_1446	1
k99_2245694_flag_1_multi_1_0000_len_1298	1
k99_224692_flag_0_multi_1_0310_len_1099	2
k99_2247392_flag_1_multi_1_0000_len_1177	1
k99_2249166_flag_1_multi_1_0000_len_1121	1
k99_2249172_flag_0_multi_1_0174_len_3204	3
k99_2251309_flag_0_multi_1_0366_len_3728	2
k99_2252607_flag_0_multi_1_0046_len_9437	6
k99_2253737_flag_1_multi_1_0000_len_1131	1
k99_2254633_flag_1_multi_1_0215_len_1029	1
k99_2255691_flag_0_multi_1_0189_len_5826	2
k99_2258545_flag_1_multi_1_0000_len_1007	2
k99_225909_flag_0_multi_1_1030_len_1245	2
k99_2260559_flag_0_multi_1_3493_len_1141	2
k99_2261950_flag_1_multi_1_0000_len_1043	2
k99_2262093_flag_0_multi_1_1042_len_1068	3
k99_2262549_flag_1_multi_1_0000_len_11518	8
k99_226272_flag_0_multi_1_0139_len_3905	2
k99_2264028_flag_0_multi_1_0000_len_3649	1
k99_2264923_flag_1_multi_1_0000_len_1791	2
k99_2265168_flag_0_multi_1_3392_len_1458	3
k99_2265950_flag_0_multi_1_0206_len_1843	2
k99_2265995_flag_1_multi_1_0000_len_3322	1
k99_2266032_flag_0_multi_1_0902_len_1308	2
k99_2266110_flag_0_multi_1_0125_len_4274	1
k99_2267859_flag_1_multi_1_0122_len_1580	1
k99_2267913_flag_0_multi_1_0721_len_1569	1
k99_2267929_flag_1_multi_1_0134_len_4050	1
k99_226871_flag_0_multi_1_1685_len_1446	1
k99_2269267_flag_1_multi_1_0736_len_1023	1
k99_2269859_flag_1_multi_1_0000_len_1821	2
k99_2269979_flag_0_multi_1_1438_len_1191	1
k99_2272574_flag_1_multi_1_0000_len_1504	1
k99_2273278_flag_0_multi_1_0833_len_1047	1
k99_2274254_flag_0_multi_1_0516_len_1107	2
k99_2275169_flag_1_multi_1_0587_len_1139	4
k99_2278966_flag_0_multi_1_0652_len_1479	1
k99_2282791_flag_0_multi_1_0150_len_1296	1
k99_2286098_flag_0_multi_1_0099_len_3320	4
k99_2288545_flag_0_multi_1_0026_len_6311	2
k99_2290112_flag_0_multi_1_0534_len_1167	2
k99_2293102_flag_1_multi_1_0000_len_1056	1
k99_2295446_flag_1_multi_1_0000_len_1245	3
k99_22976_flag_1_multi_1_0618_len_1183	2
k99_2304365_flag_1_multi_1_0000_len_2082	1
k99_2305436_flag_0_multi_1_0099_len_1710	1
k99_230602_flag_0_multi_1_3035_len_1038	1
k99_2307775_flag_1_multi_1_0000_len_3053	3
k99_2307975_flag_1_multi_1_0000_len_1783	1
k99_2308302_flag_0_multi_1_0080_len_2720	3
k99_2309595_flag_1_multi_1_0000_len_8543	11
k99_2309930_flag_0_multi_1_0332_len_1573	1
k99_2310281_flag_1_multi_1_0000_len_1270	1
k99_2311569_flag_0_multi_1_0324_len_1273	2
k99_2311966_flag_1_multi_1_0885_len_4338	3
k99_2311973_flag_0_multi_1_1830_len_2607	1
k99_2312095_flag_1_multi_1_0000_len_4328	3
k99_2312452_flag_0_multi_1_1202_len_1214	2
k99_2319264_flag_1_multi_1_1066_len_1197	1
k99_2319574_flag_0_multi_1_0138_len_1189	1
k99_2319622_flag_1_multi_1_1975_len_1314	2
k99_2320368_flag_0_multi_1_0598_len_1119	1
k99_2320931_flag_0_multi_1_0861_len_1005	1
k99_2324033_flag_0_multi_1_0613_len_1258	1
k99_23242_flag_0_multi_1_1562_len_1066	2
k99_2324670_flag_1_multi_1_0000_len_1681	1
k99_2327027_flag_1_multi_1_0000_len_3748	4
k99_2327243_flag_0_multi_1_0043_len_3107	1
k99_2329814_flag_0_multi_1_0155_len_1259	1
k99_2331416_flag_0_multi_1_0529_len_1120	1
k99_2331932_flag_0_multi_1_0012_len_14507	11
k99_2332113_flag_0_multi_1_0000_len_1172	2
k99_2334018_flag_1_multi_1_0000_len_1729	1
k99_2337283_flag_0_multi_1_0128_len_1033	1
k99_233756_flag_0_multi_1_1284_len_1018	1
k99_2339485_flag_1_multi_1_0000_len_1250	1
k99_2340188_flag_0_multi_1_0059_len_5840	5
k99_2340800_flag_1_multi_1_0484_len_1132	2
k99_2343111_flag_0_multi_1_0209_len_3207	3
k99_2343717_flag_1_multi_1_0000_len_6151	3
k99_2343899_flag_0_multi_1_0240_len_5757	2
k99_2344575_flag_0_multi_1_0242_len_1751	2
k99_2344633_flag_1_multi_1_0000_len_1194	2
k99_2344894_flag_0_multi_1_2126_len_1491	1
k99_234697_flag_1_multi_1_0000_len_1074	1
k99_2350408_flag_1_multi_1_0000_len_6483	6
k99_2352625_flag_0_multi_1_0553_len_1401	1
k99_2354493_flag_0_multi_1_1891_len_1294	1
k99_2357983_flag_1_multi_1_2031_len_1015	1
k99_2358566_flag_0_multi_1_0488_len_2170	1
k99_2358617_flag_0_multi_1_0055_len_3561	4
k99_2359470_flag_0_multi_1_0118_len_1204	2
k99_2362330_flag_0_multi_1_0743_len_1930	2
k99_236700_flag_0_multi_1_0248_len_3447	6
k99_2367189_flag_0_multi_1_0409_len_1739	3
k99_2368349_flag_0_multi_1_0152_len_1280	1
k99_2368450_flag_1_multi_1_0000_len_1276	1
k99_2368660_flag_1_multi_1_0147_len_1320	1
k99_2369384_flag_1_multi_1_0324_len_1209	1
k99_2370049_flag_0_multi_1_0171_len_1149	1
k99_2371582_flag_0_multi_1_0659_len_1737	2
k99_2372901_flag_0_multi_1_0020_len_15275	18
k99_2375357_flag_0_multi_1_0773_len_1445	1
k99_2378180_flag_0_multi_1_0111_len_3711	5
k99_2379441_flag_1_multi_1_0000_len_16177	9
k99_2381650_flag_1_multi_1_0083_len_1784	1
k99_2382042_flag_1_multi_1_0836_len_1511	1
k99_2382177_flag_0_multi_1_0527_len_1768	2
k99_2383342_flag_0_multi_1_0707_len_1018	2
k99_2385586_flag_1_multi_1_0000_len_3343	2
k99_2385927_flag_1_multi_1_0770_len_2203	1
k99_2387524_flag_1_multi_1_0000_len_5325	7
k99_2388545_flag_0_multi_1_0844_len_1082	1
k99_23890_flag_0_multi_1_0115_len_1485	2
k99_2389688_flag_1_multi_1_0000_len_1241	1
k99_2391408_flag_0_multi_1_0285_len_1045	2
k99_2393814_flag_1_multi_1_0303_len_4165	8
k99_2395529_flag_0_multi_1_0334_len_1567	1
k99_2396682_flag_1_multi_1_0000_len_1036	2
k99_2398099_flag_0_multi_1_0184_len_1897	1
k99_2399463_flag_1_multi_1_0000_len_1567	3
k99_239969_flag_0_multi_1_1074_len_1551	1
k99_240019_flag_0_multi_1_1745_len_1079	2
k99_2400422_flag_1_multi_1_0000_len_1386	1
k99_2401490_flag_0_multi_1_1596_len_3270	4
k99_240269_flag_0_multi_1_0260_len_1482	1
k99_2403227_flag_0_multi_1_0655_len_1869	3
k99_2405697_flag_1_multi_1_1620_len_1093	3
k99_2410561_flag_0_multi_1_0000_len_1398	1
k99_2411590_flag_0_multi_1_0061_len_1570	1
k99_2412522_flag_0_multi_1_1089_len_1431	1
k99_2412909_flag_1_multi_1_0000_len_1734	3
k99_2413955_flag_0_multi_1_4410_len_1124	2
k99_2414391_flag_0_multi_1_0000_len_1196	1
k99_2414743_flag_1_multi_1_0000_len_4147	6
k99_2415199_flag_1_multi_1_1010_len_1010	1
k99_2415897_flag_0_multi_1_0650_len_3517	3
k99_2416045_flag_1_multi_1_0000_len_3922	4
k99_2416248_flag_0_multi_1_0145_len_5326	6
k99_2417253_flag_0_multi_1_0142_len_1371	3
k99_2417630_flag_0_multi_1_0143_len_3810	1
k99_2418066_flag_0_multi_1_0186_len_4519	6
k99_2422172_flag_0_multi_1_0024_len_7283	8
k99_2422208_flag_0_multi_1_1894_len_1076	1
k99_2423047_flag_0_multi_1_0255_len_1002	1
k99_2423763_flag_0_multi_1_0126_len_1371	1
k99_2424927_flag_0_multi_1_0101_len_1879	1
k99_2428914_flag_1_multi_1_0000_len_1241	2
k99_2429586_flag_0_multi_1_0101_len_3676	2
k99_2430510_flag_1_multi_1_0000_len_3162	6
k99_243226_flag_1_multi_1_0000_len_1358	4
k99_2434875_flag_0_multi_1_1391_len_1328	2
k99_2436192_flag_0_multi_1_1363_len_1170	1
k99_2437949_flag_1_multi_1_0000_len_1134	1
k99_2438396_flag_1_multi_1_0193_len_1135	1
k99_2438941_flag_0_multi_1_0525_len_1241	1
k99_2439213_flag_1_multi_1_0000_len_3137	2
k99_243985_flag_1_multi_1_0000_len_1269	3
k99_2441333_flag_1_multi_1_0000_len_1161	1
k99_2441570_flag_1_multi_1_0000_len_3400	3
k99_2442154_flag_1_multi_1_0000_len_1163	2
k99_244303_flag_0_multi_1_0000_len_1301	3
k99_2443296_flag_1_multi_1_0000_len_1470	2
k99_2445989_flag_0_multi_1_1135_len_1183	1
k99_244829_flag_0_multi_1_0814_len_2421	2
k99_2448702_flag_1_multi_1_0000_len_1171	5
k99_2449613_flag_1_multi_1_1314_len_2138	1
k99_2451359_flag_0_multi_1_0724_len_1273	1
k99_2453914_flag_1_multi_1_0000_len_2045	2
k99_2454043_flag_1_multi_1_0000_len_1346	1
k99_2455059_flag_1_multi_1_0000_len_1005	1
k99_2461249_flag_1_multi_1_0000_len_6252	1
k99_246714_flag_0_multi_1_2276_len_1013	1
k99_2467913_flag_1_multi_1_0000_len_1125	1
k99_2468682_flag_1_multi_1_0000_len_1169	2
k99_2469073_flag_1_multi_1_0000_len_2240	1
k99_2469466_flag_0_multi_1_0813_len_1157	1
k99_2470258_flag_1_multi_1_1227_len_1012	1
k99_2470296_flag_1_multi_1_0000_len_1376	1
k99_2470760_flag_0_multi_1_2573_len_1129	1
k99_2471205_flag_1_multi_1_0041_len_4049	5
k99_2472084_flag_0_multi_1_1305_len_1026	1
k99_2472890_flag_0_multi_1_0658_len_2380	1
k99_2474455_flag_1_multi_1_0000_len_1143	1
k99_2474470_flag_0_multi_1_0686_len_1266	3
k99_2476920_flag_0_multi_1_0876_len_1047	2
k99_2480386_flag_0_multi_1_2070_len_1152	1
k99_2480399_flag_0_multi_1_0135_len_3885	3
k99_2482650_flag_1_multi_1_0000_len_1182	1
k99_2482720_flag_1_multi_1_0000_len_1176	1
k99_2487093_flag_1_multi_1_0000_len_1074	1
k99_2488779_flag_1_multi_1_0000_len_1918	3
k99_2491080_flag_1_multi_1_0000_len_1208	2
k99_2493698_flag_0_multi_1_0120_len_3850	9
k99_2495331_flag_1_multi_1_0000_len_1500	1
k99_2497779_flag_0_multi_1_2077_len_1062	1
k99_2500886_flag_1_multi_1_0851_len_1004	1
k99_2505291_flag_1_multi_1_1588_len_1119	5
k99_2508061_flag_0_multi_1_0599_len_2304	1
k99_2508132_flag_0_multi_1_0421_len_3020	4
k99_250855_flag_0_multi_1_0920_len_1631	2
k99_2513164_flag_1_multi_1_0000_len_2995	4
k99_2515191_flag_1_multi_1_0000_len_1461	1
k99_2515234_flag_1_multi_1_0000_len_3461	6
k99_2515729_flag_1_multi_1_0000_len_1367	1
k99_2518040_flag_0_multi_1_0442_len_7254	2
k99_2518910_flag_0_multi_1_0667_len_1059	1
k99_252071_flag_0_multi_1_0156_len_2278	1
k99_2523078_flag_0_multi_1_3118_len_1196	1
k99_252589_flag_0_multi_1_0092_len_4427	5
k99_2526739_flag_1_multi_1_0000_len_1131	3
k99_2531285_flag_0_multi_1_0339_len_1073	2
k99_2531357_flag_1_multi_1_0000_len_1051	1
k99_2532441_flag_0_multi_1_1565_len_1262	1
k99_2532674_flag_0_multi_1_0856_len_1489	1
k99_2532886_flag_1_multi_1_0000_len_1924	2
k99_2534272_flag_0_multi_1_0058_len_3034	1
k99_2534676_flag_1_multi_1_0000_len_1066	1
k99_2536028_flag_1_multi_1_0357_len_3852	15
k99_2536460_flag_1_multi_1_0000_len_1378	1
k99_2537817_flag_1_multi_1_0000_len_3096	3
k99_2538382_flag_0_multi_1_0257_len_1268	2
k99_2539188_flag_0_multi_1_0069_len_3729	5
k99_2540244_flag_1_multi_1_0000_len_1007	1
k99_2542141_flag_0_multi_1_4474_len_1344	1
k99_2543274_flag_0_multi_1_0091_len_2076	1
k99_2543894_flag_1_multi_1_0000_len_8619	6
k99_2545252_flag_0_multi_1_0070_len_4823	4
k99_2547045_flag_0_multi_1_0956_len_2024	2
k99_254847_flag_0_multi_1_0138_len_1332	1
k99_2548497_flag_1_multi_1_0000_len_1048	1
k99_2549954_flag_1_multi_1_0054_len_3254	3
k99_2550010_flag_0_multi_1_0491_len_3194	5
k99_255125_flag_0_multi_1_0126_len_1844	1
k99_2552657_flag_1_multi_1_0000_len_1926	1
k99_2553055_flag_1_multi_1_0000_len_1092	1
k99_2553340_flag_1_multi_1_0876_len_1183	2
k99_2553442_flag_0_multi_1_0277_len_6851	6
k99_2553779_flag_1_multi_1_0000_len_1629	1
k99_25546_flag_0_multi_1_0538_len_3725	5
k99_2555940_flag_0_multi_1_0390_len_1254	1
k99_2557400_flag_0_multi_1_0498_len_4378	7
k99_2558460_flag_1_multi_1_0153_len_1277	1
k99_2558532_flag_0_multi_1_0748_len_3629	5
k99_255937_flag_0_multi_1_0057_len_2746	2
k99_2560399_flag_0_multi_1_0347_len_3533	5
k99_256086_flag_1_multi_1_0267_len_1036	2
k99_2568328_flag_0_multi_1_1848_len_1349	2
k99_2571817_flag_0_multi_1_0039_len_4183	8
k99_2572513_flag_0_multi_1_0211_len_1239	1
k99_2572680_flag_1_multi_1_0000_len_3436	1
k99_2575398_flag_1_multi_1_0000_len_1553	2
k99_2577663_flag_1_multi_1_1233_len_1153	4
k99_2578305_flag_1_multi_1_0818_len_1883	3
k99_2579066_flag_1_multi_1_0000_len_1789	1
k99_2581403_flag_0_multi_1_0413_len_1116	1
k99_2581855_flag_0_multi_1_0045_len_10538	6
k99_2582125_flag_0_multi_1_0145_len_1201	1
k99_258296_flag_0_multi_1_0164_len_5939	6
k99_2583202_flag_0_multi_1_0023_len_7489	5
k99_2583219_flag_0_multi_1_0462_len_5962	3
k99_2583875_flag_0_multi_1_1161_len_1150	1
k99_2587909_flag_1_multi_1_0000_len_4569	2
k99_258980_flag_0_multi_1_1397_len_1352	1
k99_2593100_flag_1_multi_1_0108_len_3426	4
k99_2594391_flag_1_multi_1_0000_len_1220	2
k99_2595088_flag_1_multi_1_0000_len_1069	2
k99_2595130_flag_0_multi_1_2064_len_3243	1
k99_2598553_flag_1_multi_1_0000_len_1110	2
k99_2598902_flag_0_multi_1_1082_len_1079	2
k99_2600852_flag_0_multi_1_0755_len_2153	1
k99_260160_flag_0_multi_1_0716_len_4543	4
k99_2602435_flag_0_multi_1_2954_len_1365	2
k99_260360_flag_0_multi_1_1363_len_1141	1
k99_2603611_flag_0_multi_1_0780_len_1342	1
k99_2606783_flag_1_multi_1_0000_len_1656	1
k99_2607880_flag_1_multi_1_0000_len_1134	1
k99_2608594_flag_0_multi_1_2599_len_1342	2
k99_2609311_flag_1_multi_1_0939_len_1036	2
k99_2613633_flag_0_multi_1_0000_len_1449	1
k99_2615193_flag_1_multi_1_0000_len_1313	1
k99_2617970_flag_0_multi_1_0000_len_3155	2
k99_2619085_flag_0_multi_1_0000_len_1564	2
k99_2620864_flag_0_multi_1_0263_len_2154	2
k99_2621064_flag_0_multi_1_0621_len_1049	1
k99_2621298_flag_0_multi_1_0175_len_2612	1
k99_2623888_flag_1_multi_1_0000_len_1547	2
k99_2625433_flag_0_multi_1_0227_len_1643	1
k99_2628131_flag_0_multi_1_0525_len_3111	5
k99_2629533_flag_0_multi_1_0225_len_1432	2
k99_2630903_flag_1_multi_1_0219_len_7982	9
k99_2635649_flag_0_multi_1_0000_len_1449	2
k99_2636051_flag_0_multi_1_0364_len_2980	2
k99_263789_flag_0_multi_1_1804_len_1097	1
k99_2639897_flag_1_multi_1_0056_len_2763	3
k99_2640643_flag_1_multi_1_0000_len_1370	2
k99_2641590_flag_0_multi_1_1236_len_1224	1
k99_2641631_flag_1_multi_1_0079_len_3010	7
k99_2641729_flag_1_multi_1_0033_len_5512	3
k99_2642130_flag_0_multi_1_0075_len_6514	3
k99_2643609_flag_0_multi_1_0845_len_1105	1
k99_2644268_flag_0_multi_1_0000_len_1196	1
k99_2645461_flag_0_multi_1_0134_len_1595	1
k99_2647230_flag_1_multi_1_0000_len_2122	1
k99_2647692_flag_1_multi_1_1374_len_1140	1
k99_2651190_flag_0_multi_1_0604_len_1042	1
k99_2651967_flag_0_multi_1_0000_len_1603	1
k99_265286_flag_1_multi_1_0178_len_1054	1
k99_2655135_flag_0_multi_1_0172_len_2071	1
k99_2655890_flag_0_multi_1_0843_len_2401	1
k99_2659037_flag_1_multi_1_0000_len_1297	1
k99_2659067_flag_1_multi_1_0000_len_1443	1
k99_2660289_flag_1_multi_1_0000_len_1206	1
k99_2662462_flag_0_multi_1_0267_len_1824	2
k99_2663268_flag_1_multi_1_0356_len_3299	1
k99_2663418_flag_0_multi_1_0828_len_1125	1
k99_2664111_flag_0_multi_1_0759_len_2076	3
k99_2667154_flag_1_multi_1_0000_len_1386	1
k99_2669713_flag_1_multi_1_0000_len_2704	1
k99_2670425_flag_0_multi_1_0630_len_1957	1
k99_2670567_flag_0_multi_1_0028_len_6231	6
k99_2678398_flag_0_multi_1_0336_len_4060	3
k99_2678675_flag_0_multi_1_0406_len_2787	1
k99_267913_flag_0_multi_1_2483_len_1601	5
k99_268004_flag_0_multi_1_1018_len_1386	1
k99_2680633_flag_1_multi_1_0000_len_1056	3
k99_2680649_flag_0_multi_1_0522_len_1287	1
k99_2682662_flag_0_multi_1_0057_len_3230	3
k99_2682879_flag_0_multi_1_0285_len_1714	1
k99_268298_flag_0_multi_1_0603_len_1161	1
k99_2683306_flag_0_multi_1_0013_len_2450	3
k99_2683952_flag_1_multi_1_0000_len_1484	1
k99_2685666_flag_1_multi_1_0000_len_1178	1
k99_2688980_flag_1_multi_1_0000_len_1018	1
k99_2690340_flag_1_multi_1_0740_len_1045	2
k99_2694103_flag_0_multi_1_0627_len_3400	4
k99_2694303_flag_0_multi_1_0135_len_4383	5
k99_2695705_flag_1_multi_1_0000_len_1300	1
k99_2695840_flag_1_multi_1_0000_len_1674	2
k99_2697015_flag_0_multi_1_0443_len_1520	3
k99_269906_flag_0_multi_1_3319_len_1449	2
k99_2701664_flag_1_multi_1_0000_len_1936	2
k99_2702848_flag_0_multi_1_0179_len_1104	1
k99_2703009_flag_1_multi_1_0000_len_2060	2
k99_2704249_flag_0_multi_1_0166_len_3233	2
k99_2704915_flag_0_multi_1_0163_len_5309	12
k99_2708640_flag_1_multi_1_0589_len_1134	1
k99_2711292_flag_1_multi_1_0000_len_1657	3
k99_27112_flag_1_multi_1_0000_len_1052	2
k99_2715291_flag_1_multi_1_0000_len_3206	3
k99_2716197_flag_1_multi_1_0318_len_1670	6
k99_2718131_flag_1_multi_1_0000_len_2505	1
k99_2718575_flag_1_multi_1_0000_len_1420	1
k99_2718763_flag_1_multi_1_0000_len_1063	1
k99_2719880_flag_0_multi_1_0641_len_1285	1
k99_2720170_flag_1_multi_1_0158_len_1237	1
k99_2721325_flag_0_multi_1_0580_len_12903	9
k99_272330_flag_1_multi_1_0000_len_1104	2
k99_2726421_flag_0_multi_1_0071_len_4901	9
k99_2731588_flag_1_multi_1_0000_len_1612	1
k99_2731823_flag_1_multi_1_0000_len_3252	3
k99_2735140_flag_0_multi_1_0423_len_1327	1
k99_2740308_flag_1_multi_1_0907_len_1268	2
k99_2740644_flag_1_multi_1_0000_len_1425	1
k99_2741273_flag_0_multi_1_0879_len_4284	3
k99_2741365_flag_1_multi_1_0000_len_5443	5
k99_2744455_flag_0_multi_1_0199_len_2360	1
k99_2745264_flag_0_multi_1_0292_len_1538	1
k99_2745397_flag_0_multi_1_0200_len_3851	2
k99_2748076_flag_3_multi_1_0000_len_50278	75
k99_2749124_flag_0_multi_1_1349_len_1633	1
k99_2749167_flag_1_multi_1_0000_len_1253	1
k99_2750131_flag_0_multi_1_0570_len_4310	1
k99_2750708_flag_1_multi_1_0000_len_1195	1
k99_2751049_flag_1_multi_1_0258_len_3704	1
k99_2755421_flag_0_multi_1_0122_len_3215	6
k99_275555_flag_0_multi_1_0706_len_1502	2
k99_2756702_flag_0_multi_1_0584_len_7395	4
k99_2758474_flag_1_multi_1_0000_len_1009	1
k99_2759127_flag_0_multi_1_1277_len_1744	4
k99_2760156_flag_1_multi_1_0000_len_1124	2
k99_2760212_flag_1_multi_1_0000_len_1116	1
k99_2760440_flag_0_multi_1_0000_len_1880	1
k99_2762082_flag_1_multi_1_0152_len_1283	1
k99_2762151_flag_1_multi_1_0000_len_5072	5
k99_2765615_flag_0_multi_1_0000_len_3775	2
k99_2766308_flag_0_multi_1_0560_len_1403	4
k99_2767552_flag_1_multi_1_0000_len_1022	2
k99_2769778_flag_1_multi_1_0000_len_1273	1
k99_2772581_flag_1_multi_1_0000_len_1243	1
k99_2773540_flag_1_multi_1_0322_len_5065	6
k99_2775506_flag_0_multi_1_0137_len_1337	1
k99_2775942_flag_0_multi_1_0162_len_1089	1
k99_277672_flag_0_multi_1_3021_len_1059	1
k99_2778332_flag_1_multi_1_0856_len_1115	3
k99_2780430_flag_0_multi_1_2776_len_1068	1
k99_2781317_flag_0_multi_1_0013_len_13532	21
k99_2781635_flag_1_multi_1_1057_len_1130	3
k99_2782372_flag_0_multi_1_0000_len_1704	1
k99_278279_flag_0_multi_1_0472_len_1644	2
k99_2783840_flag_0_multi_1_0953_len_3498	1
k99_2785513_flag_1_multi_1_0000_len_1119	1
k99_2786084_flag_1_multi_1_0000_len_1009	1
k99_2788629_flag_0_multi_1_0317_len_1422	1
k99_2791471_flag_0_multi_1_1061_len_2079	1
k99_2792647_flag_1_multi_1_0000_len_2453	1
k99_2793403_flag_0_multi_1_0121_len_1666	1
k99_2794241_flag_1_multi_1_0000_len_3246	1
k99_2794315_flag_1_multi_1_0000_len_1351	2
k99_279480_flag_0_multi_1_0436_len_3334	7
k99_2796138_flag_1_multi_1_0473_len_1283	5
k99_2801715_flag_3_multi_1_0000_len_121503	130
k99_280528_flag_0_multi_1_0474_len_1216	1
k99_2807173_flag_1_multi_1_0000_len_1470	2
k99_280740_flag_1_multi_1_0000_len_3476	3
k99_2808043_flag_0_multi_1_0954_len_1179	1
k99_2808272_flag_0_multi_1_0028_len_3730	4
k99_2808855_flag_1_multi_1_0000_len_1659	1
k99_2811363_flag_1_multi_1_0137_len_4029	4
k99_2811607_flag_1_multi_1_0000_len_1748	1
k99_2814219_flag_0_multi_1_0745_len_1872	1
k99_2814245_flag_1_multi_1_0048_len_3017	3
k99_2814868_flag_0_multi_1_0028_len_6082	2
k99_2814952_flag_1_multi_1_0280_len_1028	2
k99_2815242_flag_0_multi_1_0085_len_3396	1
k99_2815305_flag_1_multi_1_0000_len_4424	2
k99_2821835_flag_0_multi_1_1551_len_1034	2
k99_2821871_flag_1_multi_1_0000_len_1946	1
k99_2822393_flag_1_multi_1_1652_len_1092	2
k99_2822848_flag_0_multi_1_0328_len_1319	1
k99_2824420_flag_0_multi_1_0294_len_1119	1
k99_2825260_flag_1_multi_1_0000_len_3050	2
k99_2827013_flag_3_multi_1_0005_len_51529	38
k99_2827391_flag_1_multi_1_0188_len_1001	1
k99_2828744_flag_0_multi_1_0209_len_2398	2
k99_2829884_flag_0_multi_1_0973_len_1003	1
k99_2831608_flag_0_multi_1_1669_len_1004	2
k99_2833319_flag_1_multi_1_1533_len_1554	3
k99_2837169_flag_0_multi_1_0112_len_3143	1
k99_2842252_flag_0_multi_1_0715_len_1022	2
k99_2842964_flag_1_multi_1_0000_len_2157	3
k99_284761_flag_0_multi_1_0242_len_3072	3
k99_2847896_flag_0_multi_1_1781_len_1222	1
k99_2848030_flag_0_multi_1_0058_len_9533	7
k99_284810_flag_0_multi_1_0086_len_4740	1
k99_2849496_flag_0_multi_1_0152_len_1285	1
k99_2849613_flag_0_multi_1_1427_len_2089	2
k99_2850407_flag_1_multi_1_0237_len_1704	2
k99_285073_flag_0_multi_1_2307_len_1031	1
k99_2851623_flag_1_multi_1_0000_len_1182	1
k99_2853438_flag_0_multi_1_0203_len_5034	5
k99_285381_flag_0_multi_1_0161_len_1215	1
k99_2854683_flag_0_multi_1_0317_len_1013	2
k99_2856743_flag_0_multi_1_0848_len_1148	1
k99_2857126_flag_0_multi_1_1500_len_1539	1
k99_2857512_flag_0_multi_1_1903_len_3862	1
k99_2858424_flag_1_multi_1_0000_len_1251	2
k99_2860137_flag_1_multi_1_0000_len_1322	1
k99_2861128_flag_1_multi_1_0000_len_1195	1
k99_2863079_flag_0_multi_1_0839_len_3079	6
k99_2864193_flag_1_multi_1_0111_len_1087	1
k99_2869530_flag_0_multi_1_0350_len_3213	5
k99_2869749_flag_1_multi_1_0000_len_1290	1
k99_2870760_flag_0_multi_1_0105_len_3827	3
k99_2870991_flag_0_multi_1_0276_len_1040	2
k99_2871797_flag_0_multi_1_0000_len_2442	6
k99_2874906_flag_0_multi_1_0831_len_2145	2
k99_288062_flag_0_multi_1_0831_len_1747	1
k99_2881134_flag_0_multi_1_0000_len_1325	2
k99_2883813_flag_1_multi_1_0000_len_1068	1
k99_2883993_flag_0_multi_1_0089_len_3018	3
k99_2884764_flag_0_multi_1_0171_len_1033	3
k99_288485_flag_0_multi_1_1243_len_1056	1
k99_2886178_flag_1_multi_1_0000_len_3499	2
k99_2886903_flag_0_multi_1_0671_len_1127	2
k99_2887528_flag_0_multi_1_0941_len_1002	1
k99_2888310_flag_1_multi_1_0000_len_3053	2
k99_2888565_flag_0_multi_1_3125_len_1363	2
k99_2888868_flag_0_multi_1_0098_len_3572	3
k99_2889067_flag_1_multi_1_0000_len_3381	2
k99_2890886_flag_1_multi_1_0707_len_1117	3
k99_2895786_flag_0_multi_1_0195_len_3283	2
k99_2896673_flag_0_multi_1_0330_len_3313	1
k99_2897894_flag_1_multi_1_0000_len_2076	4
k99_289823_flag_1_multi_1_0000_len_1033	2
k99_2898744_flag_1_multi_1_0000_len_1496	1
k99_2899041_flag_0_multi_1_0053_len_18363	13
k99_2901924_flag_1_multi_1_0000_len_1306	1
k99_290618_flag_1_multi_1_0000_len_1538	1
k99_2908012_flag_1_multi_1_0000_len_1049	1
k99_2909292_flag_1_multi_1_0000_len_38528	9
k99_2909298_flag_0_multi_1_0426_len_1413	2
k99_2910438_flag_0_multi_1_0116_len_3112	6
k99_2911380_flag_0_multi_1_2090_len_1190	1
k99_2911631_flag_1_multi_1_0893_len_1387	1
k99_2911928_flag_1_multi_1_0000_len_1152	1
k99_291212_flag_1_multi_1_0000_len_1372	1
k99_2912652_flag_0_multi_1_0081_len_4297	2
k99_2912861_flag_0_multi_1_1230_len_1172	1
k99_291374_flag_0_multi_1_4152_len_1573	2
k99_2914870_flag_0_multi_1_1094_len_1617	1
k99_2915113_flag_1_multi_1_2177_len_1284	2
k99_291733_flag_1_multi_1_0689_len_1028	4
k99_2917571_flag_1_multi_1_0000_len_1684	1
k99_2918235_flag_1_multi_1_0000_len_4329	1
k99_2918700_flag_0_multi_1_3326_len_1058	1
k99_2920192_flag_1_multi_1_0000_len_1675	2
k99_2920349_flag_1_multi_1_0000_len_1187	2
k99_2923907_flag_0_multi_1_0154_len_1073	1
k99_2924387_flag_1_multi_1_0183_len_4405	6
k99_2925712_flag_0_multi_1_1291_len_1377	1
k99_2925790_flag_1_multi_1_0000_len_1041	2
k99_2928056_flag_0_multi_1_0931_len_1119	1
k99_2928225_flag_0_multi_1_0332_len_6779	8
k99_2930437_flag_1_multi_1_0000_len_1477	1
k99_2932339_flag_0_multi_1_0677_len_1222	1
k99_2933253_flag_1_multi_1_0000_len_5034	3
k99_2934820_flag_0_multi_1_0364_len_1089	1
k99_2935536_flag_1_multi_1_0085_len_12734	15
k99_2935820_flag_1_multi_1_0027_len_3112	7
k99_2938805_flag_1_multi_1_0000_len_5336	1
k99_2939508_flag_1_multi_1_0000_len_1320	1
k99_2939962_flag_0_multi_1_0072_len_6339	5
k99_2940119_flag_0_multi_1_0224_len_1797	1
k99_2943055_flag_0_multi_1_0034_len_9844	6
k99_2947352_flag_1_multi_1_0511_len_1332	2
k99_2947371_flag_1_multi_1_0000_len_1283	2
k99_2950484_flag_0_multi_1_0430_len_4284	5
k99_2956579_flag_0_multi_1_0000_len_1149	1
k99_2957788_flag_0_multi_1_0144_len_1280	1
k99_2959116_flag_0_multi_1_0106_len_8178	1
k99_296122_flag_0_multi_1_0370_len_1966	4
k99_2961_flag_1_multi_1_1228_len_1223	1
k99_2963469_flag_1_multi_1_1177_len_2265	6
k99_2967937_flag_1_multi_1_0000_len_1102	1
k99_2968181_flag_0_multi_1_0071_len_2074	1
k99_2968953_flag_0_multi_1_2544_len_1899	2
k99_2969248_flag_0_multi_1_1275_len_4429	9
k99_2970801_flag_0_multi_1_1374_len_2203	2
k99_297354_flag_1_multi_1_0000_len_1758	1
k99_2974829_flag_1_multi_1_0124_len_1224	1
k99_2977213_flag_1_multi_1_0000_len_5987	7
k99_2977248_flag_0_multi_1_0416_len_2192	1
k99_2977317_flag_0_multi_1_0000_len_1194	1
k99_2980468_flag_1_multi_1_0000_len_1754	2
k99_2980606_flag_1_multi_1_0000_len_27104	8
k99_2981144_flag_1_multi_1_5213_len_1016	1
k99_298212_flag_1_multi_1_0000_len_3794	2
k99_2982938_flag_1_multi_1_0000_len_1164	1
k99_2985248_flag_1_multi_1_0000_len_1029	1
k99_2986107_flag_0_multi_1_2021_len_1034	1
k99_2986799_flag_1_multi_1_0000_len_1017	1
k99_2988026_flag_0_multi_1_0927_len_1534	4
k99_2989086_flag_1_multi_1_0717_len_1047	2
k99_2991960_flag_0_multi_1_0358_len_1161	1
k99_2992193_flag_0_multi_1_0161_len_1033	1
k99_2993455_flag_0_multi_1_0709_len_1129	2
k99_2995850_flag_0_multi_1_0623_len_1848	2
k99_2996315_flag_0_multi_1_1351_len_1143	1
k99_3001159_flag_0_multi_1_0549_len_1009	1
k99_300138_flag_1_multi_1_0000_len_1257	1
k99_3001672_flag_0_multi_1_0121_len_3992	5
k99_3004133_flag_0_multi_1_0027_len_3854	2
k99_3007386_flag_1_multi_1_0165_len_1069	1
k99_3010688_flag_1_multi_1_0752_len_1149	1
k99_3011482_flag_0_multi_1_0000_len_1325	1
k99_3013058_flag_1_multi_1_0000_len_1614	1
k99_301375_flag_0_multi_1_0076_len_6640	1
k99_3014333_flag_1_multi_1_0000_len_1287	2
k99_3015781_flag_0_multi_1_0303_len_3562	2
k99_3018692_flag_1_multi_1_0852_len_1120	1
k99_302191_flag_0_multi_1_0682_len_2708	4
k99_3024809_flag_1_multi_1_0000_len_1386	4
k99_3025416_flag_0_multi_1_0110_len_3202	3
k99_3025806_flag_0_multi_1_0096_len_1354	1
k99_3025832_flag_1_multi_1_0000_len_1091	1
k99_3026044_flag_0_multi_1_0266_len_2392	1
k99_3026875_flag_1_multi_1_0037_len_3573	6
k99_3026991_flag_1_multi_1_0429_len_1684	2
k99_3028213_flag_0_multi_1_1935_len_1081	3
k99_3033188_flag_1_multi_1_0000_len_3189	1
k99_3034550_flag_0_multi_1_1243_len_1032	1
k99_3038084_flag_1_multi_1_0000_len_1049	1
k99_3039005_flag_0_multi_1_0594_len_1194	2
k99_3041550_flag_1_multi_1_0200_len_1100	1
k99_3041820_flag_0_multi_1_0188_len_3512	6
k99_3042107_flag_1_multi_1_0276_len_1113	1
k99_3042595_flag_0_multi_1_0349_len_1131	2
k99_3046533_flag_0_multi_1_0367_len_1106	2
k99_3048161_flag_1_multi_1_0090_len_1549	1
k99_3048888_flag_1_multi_1_0062_len_2995	7
k99_3049036_flag_1_multi_1_0103_len_3606	1
k99_3050038_flag_0_multi_1_0114_len_1154	1
k99_3050432_flag_1_multi_1_0000_len_1529	3
k99_3050688_flag_0_multi_1_0337_len_1079	1
k99_3051496_flag_1_multi_1_0000_len_3654	5
k99_3055761_flag_0_multi_1_0590_len_1167	3
k99_3056267_flag_1_multi_1_0000_len_1317	2
k99_3057547_flag_0_multi_1_0278_len_1823	1
k99_305963_flag_1_multi_1_0645_len_2067	1
k99_3060027_flag_0_multi_1_0141_len_1304	1
k99_3061411_flag_0_multi_1_0000_len_1044	1
k99_306424_flag_1_multi_1_0000_len_15037	1
k99_3065045_flag_1_multi_1_0000_len_1190	1
k99_3068979_flag_1_multi_1_0000_len_1332	1
k99_3069632_flag_0_multi_1_0589_len_3513	6
k99_307136_flag_0_multi_1_0000_len_21648	33
k99_3071950_flag_1_multi_1_0000_len_1174	1
k99_3072249_flag_0_multi_1_1139_len_1091	3
k99_307339_flag_1_multi_1_0298_len_17070	33
k99_3073896_flag_0_multi_1_0100_len_3515	3
k99_3075994_flag_1_multi_1_0000_len_2818	1
k99_3079689_flag_0_multi_1_0485_len_1150	1
k99_3081614_flag_0_multi_1_0140_len_5020	8
k99_3083435_flag_0_multi_1_0227_len_1379	1
k99_3083532_flag_0_multi_1_0086_len_1028	2
k99_3084272_flag_1_multi_1_1506_len_1115	2
k99_3084798_flag_0_multi_1_0171_len_1151	1
k99_3088068_flag_0_multi_1_0090_len_3317	2
k99_3094809_flag_1_multi_1_3726_len_1041	1
k99_3095713_flag_0_multi_1_0079_len_4001	1
k99_3096219_flag_1_multi_1_0184_len_2006	1
k99_3097297_flag_0_multi_1_0264_len_1234	2
k99_3098683_flag_0_multi_1_0094_len_3509	1
k99_3099399_flag_1_multi_1_0316_len_1240	1
k99_3101212_flag_1_multi_1_0219_len_1514	4
k99_3103126_flag_1_multi_1_0000_len_1230	1
k99_3104253_flag_0_multi_1_0000_len_1156	2
k99_3106235_flag_0_multi_1_0328_len_3304	1
k99_3106703_flag_0_multi_1_0475_len_4789	6
k99_3108507_flag_1_multi_1_0971_len_1562	1
k99_3112617_flag_1_multi_1_0000_len_1290	1
k99_311333_flag_0_multi_1_0162_len_1213	1
k99_31135_flag_0_multi_1_0635_len_1075	1
k99_3114159_flag_1_multi_1_0000_len_3963	3
k99_3114234_flag_0_multi_1_1407_len_1073	1
k99_312240_flag_1_multi_1_0000_len_9662	5
k99_3123278_flag_0_multi_1_2869_len_1089	1
k99_3124264_flag_1_multi_1_0000_len_1116	1
k99_3129391_flag_0_multi_1_0591_len_1555	2
k99_3130262_flag_0_multi_1_0462_len_1052	1
k99_3133891_flag_1_multi_1_0000_len_1079	1
k99_3134808_flag_0_multi_1_0102_len_1759	4
k99_3134933_flag_0_multi_1_0044_len_4221	7
k99_3139399_flag_0_multi_1_0541_len_7253	1
k99_3139968_flag_0_multi_1_1340_len_1114	1
k99_3140490_flag_1_multi_1_0112_len_3302	2
k99_3143886_flag_0_multi_1_0117_len_1464	3
k99_3149244_flag_1_multi_1_0000_len_1501	1
k99_3152607_flag_0_multi_1_1062_len_1069	1
k99_3154790_flag_1_multi_1_0475_len_1446	1
k99_3156287_flag_1_multi_1_0000_len_1097	3
k99_3157207_flag_1_multi_1_0000_len_1294	2
k99_3158917_flag_1_multi_1_0122_len_1086	1
k99_3159646_flag_0_multi_1_0834_len_1142	1
k99_3159916_flag_1_multi_1_0000_len_1004	2
k99_3162947_flag_1_multi_1_0000_len_3130	2
k99_3163178_flag_0_multi_1_0678_len_1014	1
k99_3163813_flag_1_multi_1_0000_len_1326	2
k99_3164528_flag_1_multi_1_0000_len_1701	2
k99_3167505_flag_0_multi_1_0000_len_1442	1
k99_316771_flag_1_multi_1_0000_len_5403	4
k99_3168656_flag_0_multi_1_1426_len_1242	1
k99_3170912_flag_0_multi_1_0115_len_1312	1
k99_317148_flag_1_multi_1_0000_len_1069	1
k99_3177202_flag_1_multi_1_0000_len_1040	2
k99_3180034_flag_1_multi_1_0000_len_2628	3
k99_3181448_flag_1_multi_1_0000_len_1048	1
k99_3182775_flag_0_multi_1_1305_len_1731	1
k99_3183249_flag_0_multi_1_0000_len_1904	1
k99_318375_flag_0_multi_1_2589_len_1254	1
k99_3185913_flag_0_multi_1_0474_len_1260	1
k99_318896_flag_1_multi_1_0000_len_1059	1
k99_3193117_flag_0_multi_1_0605_len_1141	1
k99_3193292_flag_1_multi_1_0000_len_1613	1
k99_31938_flag_0_multi_1_0775_len_1041	2
k99_3196974_flag_0_multi_1_0080_len_4580	7
k99_3197829_flag_0_multi_1_0736_len_1336	2
k99_3199474_flag_1_multi_1_0000_len_1430	1
k99_3200625_flag_1_multi_1_0000_len_1665	1
k99_3206616_flag_0_multi_1_1658_len_1094	1
k99_3206867_flag_0_multi_1_0289_len_3557	2
k99_3207777_flag_1_multi_1_0000_len_2893	3
k99_3212519_flag_1_multi_1_0628_len_1310	5
k99_321494_flag_1_multi_1_0547_len_4468	2
k99_3216670_flag_0_multi_1_0285_len_1012	1
k99_3217061_flag_0_multi_1_0124_len_2835	2
k99_3218458_flag_1_multi_1_0000_len_6628	3
k99_321856_flag_1_multi_1_0000_len_1210	1
k99_3221927_flag_1_multi_1_0000_len_1579	1
k99_3222465_flag_0_multi_1_0585_len_1295	1
k99_3222813_flag_1_multi_1_0000_len_3740	5
k99_3225232_flag_0_multi_1_0249_len_2344	1
k99_3228213_flag_1_multi_1_0000_len_1031	3
k99_3229040_flag_0_multi_1_1478_len_1249	1
k99_3229336_flag_0_multi_1_0277_len_1507	4
k99_3229353_flag_0_multi_1_0117_len_1129	1
k99_3229363_flag_0_multi_1_1363_len_1038	1
k99_3231520_flag_0_multi_1_2845_len_1199	1
k99_323163_flag_0_multi_1_0112_len_3048	2
k99_3232420_flag_0_multi_1_0245_len_1407	2
k99_3236914_flag_0_multi_1_0418_len_5477	7
k99_3239369_flag_1_multi_1_0000_len_5278	1
k99_3239969_flag_1_multi_1_0000_len_1515	1
k99_3240500_flag_1_multi_1_0000_len_1341	3
k99_3242732_flag_1_multi_1_0000_len_1301	1
k99_3243457_flag_1_multi_1_0000_len_3873	7
k99_3243669_flag_0_multi_1_0124_len_3245	3
k99_3244696_flag_1_multi_1_0000_len_1166	2
k99_3245173_flag_0_multi_1_0320_len_1381	1
k99_3245362_flag_0_multi_1_0321_len_1313	2
k99_3245833_flag_0_multi_1_0059_len_3159	2
k99_3246293_flag_0_multi_1_0241_len_1052	1
k99_3246521_flag_1_multi_1_0000_len_1200	2
k99_3248213_flag_0_multi_1_3412_len_1113	1
k99_3249403_flag_0_multi_1_0522_len_1364	1
k99_3249685_flag_0_multi_1_0226_len_1469	2
k99_3251195_flag_0_multi_1_0164_len_7347	1
k99_3251464_flag_0_multi_1_0483_len_1402	1
k99_3253636_flag_1_multi_1_0000_len_1083	1
k99_3253887_flag_1_multi_1_0000_len_1002	2
k99_3254229_flag_0_multi_1_1392_len_1493	1
k99_3254543_flag_0_multi_1_0213_len_3338	1
k99_3255600_flag_0_multi_1_0138_len_1328	3
k99_3255954_flag_1_multi_1_0000_len_1508	3
k99_3256194_flag_1_multi_1_2856_len_1223	1
k99_3258680_flag_0_multi_1_1042_len_1097	3
k99_3258834_flag_1_multi_1_0000_len_1095	1
k99_3259888_flag_1_multi_1_0000_len_1159	1
k99_3262479_flag_0_multi_1_0095_len_1783	2
k99_3264370_flag_1_multi_1_0000_len_1177	2
k99_3264844_flag_0_multi_1_0105_len_1820	2
k99_3265098_flag_0_multi_1_0236_len_1030	1
k99_3265247_flag_1_multi_1_0000_len_1111	1
k99_3266606_flag_1_multi_1_0000_len_4814	1
k99_3267648_flag_1_multi_1_1525_len_1063	1
k99_3268599_flag_1_multi_1_0000_len_1220	1
k99_3268849_flag_0_multi_1_1650_len_1432	2
k99_3268902_flag_0_multi_1_3386_len_1354	2
k99_327042_flag_0_multi_1_2298_len_1026	1
k99_327390_flag_0_multi_1_0083_len_6510	3
k99_3276572_flag_0_multi_1_0170_len_2279	1
k99_3278463_flag_1_multi_1_0000_len_1084	2
k99_3278571_flag_1_multi_1_0714_len_1289	2
k99_3278653_flag_0_multi_1_0174_len_1020	2
k99_3282915_flag_0_multi_1_3576_len_1033	1
k99_3285973_flag_0_multi_1_1999_len_1590	2
k99_3286272_flag_0_multi_1_0185_len_1074	3
k99_3290131_flag_1_multi_1_0000_len_1066	2
k99_3292562_flag_1_multi_1_0000_len_1140	1
k99_3295414_flag_1_multi_1_0000_len_2524	2
k99_3295776_flag_0_multi_1_1353_len_1171	1
k99_3297220_flag_0_multi_1_0360_len_1043	1
k99_3298195_flag_0_multi_1_0493_len_1114	3
k99_3298328_flag_0_multi_1_0266_len_1113	2
k99_3298720_flag_1_multi_1_0000_len_1173	1
k99_329995_flag_0_multi_1_1021_len_3174	2
k99_3300189_flag_0_multi_1_1060_len_1372	1
k99_3300618_flag_0_multi_1_0492_len_1217	2
k99_3302823_flag_0_multi_1_0168_len_2247	1
k99_3303925_flag_1_multi_1_0000_len_1207	2
k99_3307189_flag_1_multi_1_0000_len_1274	2
k99_3307636_flag_0_multi_1_0325_len_1176	1
k99_3308824_flag_0_multi_1_0199_len_1004	1
k99_3309522_flag_0_multi_1_0045_len_4101	4
k99_3311002_flag_0_multi_1_0291_len_2126	6
k99_3316892_flag_1_multi_1_0000_len_1097	2
k99_3317395_flag_1_multi_1_0000_len_1190	2
k99_3319795_flag_1_multi_1_0000_len_3352	5
k99_3321366_flag_0_multi_1_2782_len_1066	2
k99_3322979_flag_1_multi_1_0000_len_1041	2
k99_3327931_flag_1_multi_1_0000_len_1187	3
k99_3328124_flag_1_multi_1_0113_len_1698	1
k99_3330119_flag_1_multi_1_0000_len_1157	1
k99_3334231_flag_0_multi_1_0000_len_1226	1
k99_3337258_flag_1_multi_1_0113_len_2232	7
k99_3337491_flag_1_multi_1_0000_len_3167	4
k99_3339403_flag_1_multi_1_0000_len_1499	2
k99_3339431_flag_1_multi_1_0000_len_1377	2
k99_3341657_flag_1_multi_1_0000_len_1008	2
k99_3342944_flag_1_multi_1_0000_len_1015	3
k99_3344271_flag_0_multi_1_1190_len_1250	1
k99_3344963_flag_1_multi_1_0000_len_1013	1
k99_3351498_flag_0_multi_1_0282_len_1162	1
k99_3353778_flag_1_multi_1_0044_len_5324	3
k99_3355450_flag_0_multi_1_0231_len_1530	1
k99_335880_flag_1_multi_1_0000_len_1054	2
k99_3359649_flag_1_multi_1_0000_len_1067	2
k99_3359659_flag_1_multi_1_0000_len_1115	1
k99_3361180_flag_1_multi_1_2607_len_1595	6
k99_3361226_flag_0_multi_1_0108_len_4433	1
k99_336207_flag_0_multi_1_0103_len_4548	1
k99_3362209_flag_0_multi_1_2458_len_1047	1
k99_3362837_flag_0_multi_1_0528_len_1083	1
k99_3364419_flag_1_multi_1_0399_len_1152	2
k99_3369705_flag_1_multi_1_0000_len_1124	1
k99_3371078_flag_1_multi_1_0000_len_1427	3
k99_3372683_flag_1_multi_1_0000_len_4457	3
k99_3373276_flag_0_multi_1_0000_len_1074	2
k99_3373746_flag_1_multi_1_0000_len_3481	1
k99_3376190_flag_0_multi_1_0136_len_1419	1
k99_3377396_flag_0_multi_1_0234_len_1080	2
k99_3378760_flag_0_multi_1_0064_len_2595	3
k99_338192_flag_0_multi_1_0036_len_4869	3
k99_3385606_flag_1_multi_1_0000_len_1118	3
k99_33856_flag_0_multi_1_0902_len_1030	1
k99_3388051_flag_0_multi_1_0395_len_1163	1
k99_3388504_flag_0_multi_1_1451_len_1002	1
k99_3396172_flag_0_multi_1_0150_len_1165	2
k99_3398757_flag_1_multi_1_0000_len_1063	1
k99_3399265_flag_1_multi_1_0545_len_1054	3
k99_3402348_flag_0_multi_1_0388_len_1234	1
k99_340628_flag_0_multi_1_0524_len_3211	1
k99_3412079_flag_1_multi_1_0000_len_2338	4
k99_3413577_flag_1_multi_1_0000_len_1485	1
k99_341509_flag_1_multi_1_0496_len_2538	1
k99_341532_flag_0_multi_1_0823_len_1023	1
k99_3416713_flag_1_multi_1_0000_len_1107	1
k99_3417871_flag_1_multi_1_0000_len_2544	2
k99_3419048_flag_1_multi_1_0000_len_1037	1
k99_3420946_flag_0_multi_1_1014_len_1647	1
k99_3423049_flag_1_multi_1_0435_len_4234	6
k99_3427501_flag_1_multi_1_0000_len_1064	1
k99_3430552_flag_0_multi_1_0656_len_1013	2
k99_3430870_flag_0_multi_1_1374_len_1220	1
k99_3430889_flag_0_multi_1_0238_len_1107	3
k99_3432355_flag_0_multi_1_0405_len_3875	4
k99_3437164_flag_1_multi_1_1084_len_1095	2
k99_3437935_flag_0_multi_1_0716_len_3100	6
k99_3438970_flag_0_multi_1_0192_len_1035	1
k99_3439207_flag_0_multi_1_0153_len_3176	3
k99_343928_flag_1_multi_1_0131_len_3758	6
k99_3440005_flag_0_multi_1_0524_len_1396	1
k99_3442863_flag_1_multi_1_0000_len_1843	1
k99_3444320_flag_1_multi_1_0000_len_1206	2
k99_3445511_flag_1_multi_1_0537_len_1067	5
k99_3451486_flag_0_multi_1_1450_len_1809	1
k99_3453253_flag_0_multi_1_0405_len_2146	1
k99_3454207_flag_0_multi_1_1117_len_1003	2
k99_3454805_flag_1_multi_1_0410_len_1220	1
k99_3455914_flag_0_multi_1_0238_len_1275	1
k99_3456944_flag_0_multi_1_0640_len_1364	1
k99_3458054_flag_1_multi_1_0107_len_1778	2
k99_345945_flag_1_multi_1_1534_len_1051	1
k99_3460720_flag_1_multi_1_0750_len_1246	2
k99_3462835_flag_0_multi_1_0285_len_2278	2
k99_34632_flag_0_multi_1_0419_len_4301	3
k99_3464870_flag_0_multi_1_0561_len_1525	1
k99_34654_flag_1_multi_1_0005_len_103028	40
k99_3469522_flag_0_multi_1_0357_len_1051	1
k99_3471934_flag_1_multi_1_0074_len_1183	2
k99_3472846_flag_0_multi_1_0874_len_1106	1
k99_3478076_flag_0_multi_1_0173_len_3039	1
k99_3478110_flag_1_multi_1_0000_len_9274	9
k99_3480833_flag_1_multi_1_0000_len_1286	1
k99_3486022_flag_1_multi_1_0000_len_1141	1
k99_3486489_flag_1_multi_1_0000_len_3171	2
k99_3489332_flag_1_multi_1_0000_len_1126	1
k99_3489683_flag_1_multi_1_0000_len_3290	2
k99_3492761_flag_1_multi_1_0000_len_3708	1
k99_3497719_flag_1_multi_1_0000_len_1006	2
k99_3501062_flag_0_multi_1_0023_len_22631	28
k99_3503904_flag_0_multi_1_0489_len_3782	3
k99_3507507_flag_0_multi_1_0168_len_1113	1
k99_3507616_flag_0_multi_1_0000_len_1555	1
k99_3507654_flag_0_multi_1_0180_len_1098	1
k99_3508657_flag_0_multi_1_0000_len_1673	1
k99_35094_flag_0_multi_1_1263_len_1192	1
k99_351152_flag_0_multi_1_0066_len_3562	1
k99_3511837_flag_0_multi_1_0065_len_6733	3
k99_3511954_flag_0_multi_1_0265_len_1457	1
k99_351503_flag_0_multi_1_0665_len_1121	1
k99_3516532_flag_1_multi_1_0000_len_1124	2
k99_3517134_flag_0_multi_1_0103_len_1461	1
k99_3519421_flag_1_multi_1_4629_len_1136	1
k99_3519860_flag_1_multi_1_0000_len_1748	1
k99_3522169_flag_1_multi_1_0000_len_1138	1
k99_352260_flag_1_multi_1_0355_len_1930	1
k99_3525138_flag_1_multi_1_0136_len_1497	1
k99_3525212_flag_0_multi_1_1708_len_3371	1
k99_3525222_flag_1_multi_1_1526_len_1056	1
k99_3525868_flag_0_multi_1_0000_len_3127	3
k99_3533159_flag_1_multi_1_1050_len_1185	1
k99_3535431_flag_0_multi_1_0140_len_1382	2
k99_3538559_flag_1_multi_1_0000_len_1050	1
k99_3538895_flag_1_multi_1_0031_len_1066	3
k99_3538981_flag_0_multi_1_0157_len_1373	2
k99_3540674_flag_0_multi_1_0034_len_1277	1
k99_3542589_flag_0_multi_1_0114_len_1063	1
k99_3545487_flag_1_multi_1_0000_len_1022	1
k99_3547774_flag_1_multi_1_0000_len_1324	1
k99_3550064_flag_0_multi_1_0192_len_1975	2
k99_3550624_flag_1_multi_1_0000_len_4606	1
k99_355268_flag_0_multi_1_0534_len_2532	1
k99_3553558_flag_1_multi_1_0000_len_1085	3
k99_3554518_flag_0_multi_1_0133_len_1525	1
k99_3557163_flag_0_multi_1_0915_len_1093	3
k99_3558141_flag_0_multi_1_0000_len_1745	3
k99_3559098_flag_0_multi_1_0683_len_1211	1
k99_3559468_flag_1_multi_1_0006_len_1894	1
k99_3563108_flag_1_multi_1_0000_len_7319	6
k99_3563855_flag_0_multi_1_0029_len_2509	1
k99_3564260_flag_1_multi_1_0000_len_1408	1
k99_3566316_flag_1_multi_1_0000_len_1078	3
k99_3567525_flag_0_multi_1_0394_len_1139	1
k99_3571249_flag_1_multi_1_0276_len_1366	1
k99_3571790_flag_1_multi_1_0000_len_3934	4
k99_3571893_flag_0_multi_1_0111_len_3149	1
k99_3574967_flag_1_multi_1_0000_len_2043	2
k99_3577981_flag_1_multi_1_0000_len_3091	1
k99_357902_flag_0_multi_1_2419_len_1149	2
k99_358133_flag_1_multi_1_0810_len_1013	1
k99_3583557_flag_0_multi_1_0339_len_1634	1
k99_3584496_flag_0_multi_1_0284_len_1226	2
k99_3584879_flag_0_multi_1_0139_len_2400	2
k99_3585257_flag_1_multi_1_0075_len_2506	1
k99_3586592_flag_0_multi_1_1376_len_1015	1
k99_3586732_flag_0_multi_1_0355_len_1199	2
k99_3590950_flag_0_multi_1_0408_len_1177	1
k99_3592500_flag_0_multi_1_0061_len_11404	11
k99_3593920_flag_1_multi_1_0000_len_1087	2
k99_359688_flag_1_multi_1_1623_len_1134	3
k99_359834_flag_0_multi_1_0016_len_4392	3
k99_3600080_flag_1_multi_1_0000_len_1294	1
k99_3600197_flag_0_multi_1_1186_len_1069	2
k99_3600340_flag_1_multi_1_0000_len_4892	3
k99_360088_flag_1_multi_1_0000_len_5988	5
k99_360238_flag_1_multi_1_0316_len_6022	2
k99_3602761_flag_1_multi_1_0000_len_1019	1
k99_3603993_flag_0_multi_1_0595_len_1209	1
k99_3608415_flag_0_multi_1_0426_len_5496	4
k99_3611354_flag_0_multi_1_0124_len_1468	1
k99_3614621_flag_0_multi_1_0218_len_1061	4
k99_3616537_flag_1_multi_1_0000_len_1438	2
k99_3618822_flag_1_multi_1_0018_len_1756	1
k99_361940_flag_0_multi_1_0073_len_1600	4
k99_3620193_flag_0_multi_1_0206_len_1554	3
k99_3628117_flag_0_multi_1_0057_len_5845	4
k99_3629368_flag_1_multi_1_2696_len_1056	1
k99_3632205_flag_0_multi_1_0000_len_1411	1
k99_3632462_flag_0_multi_1_0233_len_3580	4
k99_3634341_flag_1_multi_1_0692_len_3076	3
k99_363516_flag_0_multi_1_1974_len_1102	2
k99_3636320_flag_0_multi_1_0248_len_4975	2
k99_3637439_flag_0_multi_1_0027_len_6766	8
k99_3641331_flag_1_multi_1_1074_len_1133	1
k99_3650106_flag_1_multi_1_0000_len_4717	3
k99_3653314_flag_0_multi_1_0322_len_3575	3
k99_3653898_flag_1_multi_1_0000_len_1074	1
k99_3655444_flag_1_multi_1_0000_len_4958	1
k99_3656200_flag_1_multi_1_0000_len_3620	4
k99_365646_flag_0_multi_1_0240_len_3054	3
k99_3656518_flag_0_multi_1_0309_len_1650	1
k99_3659455_flag_1_multi_1_0000_len_1206	1
k99_3660041_flag_1_multi_1_0000_len_1306	1
k99_3661036_flag_0_multi_1_0443_len_3736	1
k99_3662733_flag_0_multi_1_0536_len_1144	3
k99_3664419_flag_0_multi_1_0038_len_20368	17
k99_3666811_flag_0_multi_1_0411_len_2290	1
k99_3668442_flag_1_multi_1_0000_len_3102	2
k99_3669653_flag_0_multi_1_1090_len_1439	1
k99_3674349_flag_1_multi_1_0000_len_1072	1
k99_367479_flag_0_multi_1_1026_len_4320	5
k99_3675301_flag_0_multi_1_0159_len_1802	1
k99_3675939_flag_0_multi_1_0069_len_4916	4
k99_367607_flag_1_multi_1_0304_len_2168	3
k99_3677699_flag_0_multi_1_0049_len_2135	1
k99_3677838_flag_0_multi_1_0024_len_7618	1
k99_3678076_flag_1_multi_1_0000_len_1081	1
k99_367818_flag_1_multi_1_0000_len_1073	1
k99_3679189_flag_0_multi_1_1918_len_1048	1
k99_3683637_flag_1_multi_1_0000_len_1551	3
k99_3683834_flag_0_multi_1_0000_len_2043	1
k99_3684332_flag_0_multi_1_0336_len_1172	1
k99_3684773_flag_1_multi_1_0317_len_1203	1
k99_3686107_flag_1_multi_1_0976_len_1113	2
k99_3686615_flag_0_multi_1_0000_len_3751	3
k99_3690701_flag_0_multi_1_0895_len_1071	3
k99_3690928_flag_0_multi_1_0319_len_1853	3
k99_3696796_flag_1_multi_1_0000_len_2008	1
k99_3697212_flag_0_multi_1_0202_len_3168	2
k99_369846_flag_0_multi_1_0000_len_1065	1
k99_3703024_flag_0_multi_1_0299_len_1371	1
k99_3703144_flag_1_multi_1_0069_len_4760	1
k99_3707567_flag_1_multi_1_0521_len_2019	4
k99_3707727_flag_0_multi_1_2759_len_1034	1
k99_370988_flag_0_multi_1_1483_len_1198	1
k99_3711156_flag_1_multi_1_0000_len_1318	1
k99_3713426_flag_0_multi_1_0742_len_1865	2
k99_3714961_flag_0_multi_1_0438_len_1400	1
k99_3719374_flag_1_multi_1_0000_len_1052	1
k99_3721160_flag_0_multi_1_0348_len_5036	4
k99_3724685_flag_1_multi_1_2361_len_3077	2
k99_3725954_flag_1_multi_1_0000_len_1061	1
k99_3726237_flag_0_multi_1_0231_len_1615	1
k99_3729645_flag_1_multi_1_1312_len_1189	5
k99_3731888_flag_0_multi_1_0513_len_1229	2
k99_373463_flag_1_multi_1_0000_len_1993	1
k99_3739035_flag_1_multi_1_0509_len_1591	3
k99_374125_flag_1_multi_1_0000_len_4173	1
k99_3742779_flag_1_multi_1_0709_len_3172	4
k99_3744866_flag_1_multi_1_0000_len_1060	1
k99_374594_flag_1_multi_1_0877_len_1638	2
k99_3745992_flag_1_multi_1_0000_len_4726	6
k99_3748746_flag_0_multi_1_0278_len_1720	1
k99_3749085_flag_1_multi_1_0000_len_4226	2
k99_3750053_flag_1_multi_1_0000_len_1063	3
k99_3751011_flag_0_multi_1_0163_len_1078	1
k99_3751976_flag_1_multi_1_0000_len_2728	2
k99_3752514_flag_1_multi_1_0000_len_1092	2
k99_3755020_flag_0_multi_1_0102_len_1280	1
k99_3755864_flag_1_multi_1_0322_len_1590	1
k99_3757331_flag_0_multi_1_1117_len_2257	1
k99_3760133_flag_0_multi_1_0000_len_3914	7
k99_3760570_flag_1_multi_1_0000_len_1340	1
k99_376667_flag_1_multi_1_0000_len_1050	1
k99_3766907_flag_1_multi_1_0000_len_1235	2
k99_376840_flag_1_multi_1_1503_len_1157	1
k99_3771506_flag_0_multi_1_0251_len_1017	1
k99_3772101_flag_1_multi_1_1800_len_1060	2
k99_377316_flag_0_multi_1_0159_len_1104	1
k99_3773487_flag_1_multi_1_0000_len_1044	2
k99_3774467_flag_0_multi_1_0099_len_1009	1
k99_3775475_flag_0_multi_1_0020_len_17379	5
k99_3775836_flag_0_multi_1_0294_len_1189	1
k99_3776997_flag_0_multi_1_0305_len_1312	2
k99_3778390_flag_1_multi_1_0137_len_1414	1
k99_3779512_flag_0_multi_1_2037_len_1287	3
k99_3781173_flag_0_multi_1_0426_len_1695	1
k99_3781455_flag_1_multi_1_0000_len_1756	3
k99_3782230_flag_0_multi_1_1161_len_1296	1
k99_3782646_flag_1_multi_1_0000_len_1005	2
k99_3782668_flag_1_multi_1_0000_len_1088	1
k99_378551_flag_0_multi_1_0458_len_1147	1
k99_378850_flag_0_multi_1_1582_len_1142	2
k99_379295_flag_0_multi_1_0123_len_3595	2
k99_3793252_flag_1_multi_1_0000_len_1073	1
k99_3794443_flag_0_multi_1_0038_len_4627	3
k99_3794824_flag_1_multi_1_0000_len_1089	1
k99_3795604_flag_0_multi_1_0172_len_1088	1
k99_3797954_flag_1_multi_1_0000_len_1035	3
k99_3800803_flag_0_multi_1_0352_len_1378	1
k99_3802593_flag_0_multi_1_0453_len_1070	2
k99_3803158_flag_1_multi_1_0164_len_1138	1
k99_380325_flag_0_multi_1_0846_len_3043	2
k99_3803476_flag_0_multi_1_1199_len_1300	3
k99_3804281_flag_0_multi_1_1569_len_1036	2
k99_3805849_flag_0_multi_1_0073_len_1190	1
k99_3807418_flag_1_multi_1_1280_len_1107	1
k99_3807674_flag_1_multi_1_0000_len_1271	1
k99_3810064_flag_0_multi_1_0141_len_1305	3
k99_3811432_flag_0_multi_1_0047_len_3073	2
k99_3811961_flag_0_multi_1_0135_len_1354	1
k99_382226_flag_0_multi_1_2674_len_1778	1
k99_38232_flag_1_multi_1_0193_len_5075	10
k99_382378_flag_0_multi_1_1090_len_1007	1
k99_3823928_flag_0_multi_1_1681_len_1015	1
k99_3824473_flag_1_multi_1_0000_len_19578	7
k99_3826645_flag_1_multi_1_0000_len_1066	1
k99_3831735_flag_1_multi_1_0000_len_15406	9
k99_383248_flag_0_multi_1_0000_len_2243	3
k99_3833638_flag_0_multi_1_0288_len_3187	5
k99_3837970_flag_1_multi_1_0842_len_1108	1
k99_3843665_flag_0_multi_1_0000_len_1097	1
k99_3843708_flag_1_multi_1_1193_len_1247	4
k99_3843_flag_0_multi_1_1381_len_1525	1
k99_3845108_flag_0_multi_1_0685_len_1398	1
k99_3846290_flag_0_multi_1_1811_len_1071	2
k99_3848832_flag_1_multi_1_0000_len_1081	1
k99_3849201_flag_1_multi_1_0000_len_1571	1
k99_3853744_flag_1_multi_1_0000_len_1014	1
k99_3854209_flag_1_multi_1_0000_len_8666	11
k99_3854759_flag_0_multi_1_0259_len_1336	1
k99_3856370_flag_0_multi_1_1974_len_1735	1
k99_3856653_flag_1_multi_1_0059_len_3132	2
k99_3856864_flag_1_multi_1_1468_len_1141	1
k99_3859296_flag_0_multi_1_0259_len_1411	4
k99_3860734_flag_1_multi_1_0000_len_1532	2
k99_3864295_flag_0_multi_1_0000_len_1787	1
k99_3865693_flag_0_multi_1_0127_len_1433	1
k99_3869911_flag_1_multi_1_0278_len_3124	4
k99_3871000_flag_1_multi_1_0000_len_1110	2
k99_387102_flag_1_multi_1_0138_len_3586	2
k99_3871076_flag_0_multi_1_0028_len_4081	3
k99_3874203_flag_0_multi_1_0298_len_1645	1
k99_3874589_flag_1_multi_1_0000_len_1047	2
k99_3875787_flag_1_multi_1_0000_len_1075	1
k99_3878865_flag_0_multi_1_0604_len_1756	1
k99_3879866_flag_0_multi_1_0149_len_1306	1
k99_3880145_flag_0_multi_1_0510_len_1492	1
k99_3880692_flag_0_multi_1_0292_len_1160	1
k99_3881584_flag_0_multi_1_0343_len_1557	1
k99_388225_flag_0_multi_1_0017_len_8406	5
k99_3884749_flag_0_multi_1_0564_len_1056	2
k99_3886865_flag_1_multi_1_0000_len_1247	1
k99_3886879_flag_0_multi_1_0426_len_1342	1
k99_3889619_flag_0_multi_1_0098_len_3790	2
k99_3892278_flag_1_multi_1_0000_len_1244	2
k99_3893739_flag_1_multi_1_0000_len_2291	2
k99_3893932_flag_1_multi_1_0205_len_1859	4
k99_3894103_flag_1_multi_1_0000_len_1440	2
k99_3895835_flag_0_multi_1_1783_len_2214	1
k99_3897070_flag_1_multi_1_0000_len_1304	1
k99_3897392_flag_0_multi_1_0822_len_1401	2
k99_389820_flag_0_multi_1_0283_len_3067	7
k99_3898736_flag_0_multi_1_0241_len_1553	2
k99_3901516_flag_1_multi_1_0000_len_1172	2
k99_3905997_flag_0_multi_1_1553_len_1567	1
k99_3906964_flag_1_multi_1_0746_len_1011	2
k99_3908801_flag_1_multi_1_0000_len_5957	3
k99_3910819_flag_0_multi_1_0099_len_3216	2
k99_3913418_flag_0_multi_1_0075_len_4886	2
k99_3914981_flag_0_multi_1_0123_len_1565	3
k99_3915772_flag_1_multi_1_0343_len_1061	3
k99_3916001_flag_0_multi_1_0426_len_2515	1
k99_3919066_flag_0_multi_1_0243_len_1663	1
k99_3919282_flag_0_multi_1_0000_len_1057	1
k99_3920382_flag_0_multi_1_0497_len_1286	1
k99_3920445_flag_0_multi_1_1430_len_1505	2
k99_3921166_flag_0_multi_1_0409_len_1003	2
k99_3921577_flag_1_multi_1_0000_len_1545	1
k99_392193_flag_1_multi_1_0000_len_2901	2
k99_3923383_flag_1_multi_1_0000_len_3344	1
k99_3924538_flag_1_multi_1_0000_len_1100	2
k99_3926239_flag_0_multi_1_1825_len_1118	1
k99_392924_flag_0_multi_1_0351_len_2065	1
k99_3932783_flag_0_multi_1_0357_len_1052	1
k99_3933757_flag_0_multi_1_1544_len_1213	1
k99_3936413_flag_1_multi_1_0000_len_2129	1
k99_393826_flag_1_multi_1_0000_len_1014	1
k99_3939353_flag_0_multi_1_2774_len_1368	2
k99_3939393_flag_1_multi_1_0000_len_5474	2
k99_3940191_flag_0_multi_1_0650_len_1083	3
k99_3942085_flag_1_multi_1_0000_len_1142	1
k99_3942676_flag_0_multi_1_0142_len_1087	1
k99_3945511_flag_0_multi_1_0039_len_4444	1
k99_394631_flag_0_multi_1_1631_len_1172	1
k99_394693_flag_0_multi_1_0000_len_3117	3
k99_3949538_flag_1_multi_1_0000_len_3000	1
k99_395032_flag_0_multi_1_0253_len_3657	1
k99_3952249_flag_1_multi_1_0000_len_1096	1
k99_3954631_flag_1_multi_1_0000_len_1895	1
k99_3956181_flag_0_multi_1_0682_len_1111	1
k99_3956397_flag_1_multi_1_0211_len_3456	1
k99_3957609_flag_0_multi_1_0000_len_5303	4
k99_3958362_flag_0_multi_1_0049_len_8453	1
k99_3960413_flag_0_multi_1_0128_len_3226	4
k99_3960571_flag_0_multi_1_0557_len_1338	1
k99_3962530_flag_0_multi_1_0344_len_1146	1
k99_3965297_flag_1_multi_1_0000_len_1044	1
k99_3965770_flag_1_multi_1_1009_len_1080	1
k99_3966483_flag_0_multi_1_0152_len_1286	1
k99_3966807_flag_0_multi_1_0082_len_2174	1
k99_3969953_flag_1_multi_1_0000_len_1261	1
k99_39708_flag_1_multi_1_0258_len_2734	2
k99_3972105_flag_0_multi_1_0660_len_1265	2
k99_3973197_flag_1_multi_1_0000_len_3307	1
k99_397323_flag_0_multi_1_0392_len_1119	1
k99_3973531_flag_0_multi_1_0880_len_1110	2
k99_3973715_flag_1_multi_1_0000_len_1648	2
k99_3973778_flag_0_multi_1_0116_len_3025	1
k99_3974831_flag_0_multi_1_1466_len_1197	1
k99_3974960_flag_0_multi_1_0213_len_1695	1
k99_3978563_flag_0_multi_1_0064_len_3242	2
k99_3984772_flag_1_multi_1_0000_len_1397	2
k99_3985998_flag_1_multi_1_0000_len_1017	1
k99_3990275_flag_1_multi_1_0000_len_1275	3
k99_3991952_flag_0_multi_1_0256_len_5017	4
k99_3992411_flag_1_multi_1_0206_len_1022	3
k99_3992422_flag_0_multi_1_0433_len_2016	2
k99_3995314_flag_0_multi_1_1927_len_1064	1
k99_3995376_flag_1_multi_1_0000_len_1249	3
k99_39959_flag_0_multi_1_0606_len_2078	2
k99_3999061_flag_1_multi_1_0000_len_5047	2
k99_4002717_flag_1_multi_1_0014_len_12590	11
k99_4003537_flag_1_multi_1_0000_len_5188	2
k99_4003861_flag_1_multi_1_0000_len_1179	2
k99_4004083_flag_1_multi_1_0000_len_1447	1
k99_40052_flag_1_multi_1_0472_len_1137	1
k99_4007973_flag_1_multi_1_0112_len_1699	1
k99_4011080_flag_1_multi_1_0000_len_3437	1
k99_4012581_flag_1_multi_1_0000_len_3376	7
k99_4013456_flag_0_multi_1_0582_len_1285	1
k99_4014163_flag_0_multi_1_0501_len_3210	1
k99_4015704_flag_0_multi_1_0000_len_3703	5
k99_4017332_flag_0_multi_1_0095_len_1152	1
k99_4017393_flag_0_multi_1_0499_len_1522	1
k99_4017475_flag_1_multi_1_0967_len_1371	3
k99_4021892_flag_1_multi_1_0092_len_4333	4
k99_4027799_flag_1_multi_1_0000_len_1226	1
k99_4028321_flag_1_multi_1_1184_len_1492	1
k99_4028388_flag_0_multi_1_0118_len_1289	1
k99_4028660_flag_1_multi_1_0098_len_3760	5
k99_4033006_flag_0_multi_1_0392_len_1730	1
k99_4033713_flag_1_multi_1_0000_len_1234	1
k99_404536_flag_0_multi_1_1138_len_1101	1
k99_405490_flag_1_multi_1_0000_len_1776	1
[truncated: 448 more rows]
